# Supplementary material for: Early multiple sclerosis activity associated with TBX21+CD21loCXCR3+ B cell expansion resembling EBV-induced phenotypes
Source: JCI Insight. 2025 May 13;10(12):e188543. doi: 10.1172/jci.insight.188543 (PMC12220969; doi:10.1172/jci.insight.188543)
Supplement: Supplemental tables 1-8 [file jciinsight-10-188543-s041.xlsx]

## Sheet: S1_All_cells_anno_dataset
	aHD	cHD	eMS	MS	aSLE	cSLE	HIV	MAL	PSS		Subset Totals	% of All Cells
Rest NB	1525	3339	3234	2448	163	2462	312	404	1039		14926	26.443
Rest MB	1025	892	3172	1008	100	1005	306	245	343		8096	14.3429
Homeo NB	1044	2312	1530	853	137	3228	205	213	727		10249	18.1572
Act SMB	553	660	1672	569	75	821	82	115	140		4687	8.30351
Trans B	343	871	959	382	48	827	121	132	307		3990	7.0687
Late Act SMB	414	382	1343	382	71	597	200	182	159		3730	6.60809
ABC 1	174	220	802	262	51	840	407	218	99		3073	5.44414
MZ/NSM B	332	242	1032	263	23	302	134	62	92		2482	4.39712
ISG B	53	153	266	119	29	1257	84	25	120		2106	3.731
CD5+ B	117	191	116	216	15	240	10	10	116		1031	1.82652
PB	44	3	494	51	0	7	90	216	1		906	1.60507
AHEM B	58	42	228	71	8	116	27	24	108		682	1.20823
ITGB3+ B	39	20	78	132	7	10	2	0	88		376	0.666123
ABC 2	8	12	43	7	1	23	0	0	18		112	0.19842
Dataset Totals	5729	9339	14969	6763	728	11735	1980	1846	3357
% of All Cells	10.1495	16.545	26.5192	11.9814	1.28973	20.7898	3.50778	3.27038	5.94728

## Sheet: S1_All_cells_anno_PID
Dataset / Cohort	This study / ITN CIS	This study / ITN CIS	This study / ITN CIS	This study / ITN CIS	This study / ITN CIS	This study / ITN CIS	This study / ITN CIS	This study / ITN CIS	This study / ITN CIS	This study / ITN CIS	This study / ITN CIS	This study / ITN CIS	This study / ITN CIS	This study / ITN CIS	This study / ITN CIS	This study / ITN CIS	This study / ITN CIS	This study / ITN CIS	This study / ITN CIS	This study / ITN CIS	This study / ITN CIS	This study / ITN CIS	This study / ITN CIS	This study / ITN CIS	This study / ITN CIS	This study / ITN CIS	This study / ITN CIS	This study / ITN CIS	This study / ITN CIS	This study / ITN CIS	This study / ITN CIS	This study / ITN CIS	Ramesh et al / CIS	Ramesh et al / MS	Ramesh et al / MS	Ramesh et al / MS	Ramesh et al / MS	Ramesh et al / MS	Ramesh et al / MS	Ramesh et al / MS	Ramesh et al / MS	Ramesh et al / MS	Schafflick et al / MS	Schafflick et al / MS	Schafflick et al / MS	Schafflick et al / MS	Schafflick et al / MS	Nehar-Belaid et al / SLE	Nehar-Belaid et al / SLE
Outcome	LTNA	LTNA	LTNA	LTNA	LTNA	LTNA	SMSA	SMSA	SMSA	SMSA	SMSA	SMSA	SMSA	SMSA	SMSA	SMSA	SMSA	SMSA	SMSA	SMSA	SMSA	SMSA	SMSA	SMSA	SMSA	SMSA	SMSA	SMSA	SMSA	SMSA	SMSA	SMSA	MS	MS	MS	MS	MS	MS	MS	MS	MS	MS	MS	MS	MS	MS	MS	cSLE	cSLE
Public ID	125948_01	125948_05	585033_01	585033_05	936419_01	936419_05	358501_01	358501_05	891537_01	891537_04	661393_01	661393_05	321872_01	321872_07	687950_01	687950_05	879302_01	879302_05	840129_01	840129_05	547072_01	547072_04	560814_01	560814_04	675042_01	675042_5	968477_01	968477_05	533272_01	533272_05	547153_01	547153_05	Ramesh_CIS	Ramesh_MS_1	Ramesh_MS_2	Ramesh_MS_3	Ramesh_MS_4	Ramesh_MS_5	Ramesh_MS_6	Ramesh_MS_7	Ramesh_MS_8	Ramesh_MS_9	GSM4104134final	GSM4104135final	GSM4104136final	GSM4104137final	GSM4104138final	GSM4029896final	GSM4029897final
B Subset
Rest NB	233	111	0	54	143	229	96	75	115	114	44	16	140	193	81	31	32	18	34	1	88	63	255	134	112	21	81	47	85	119	128	90	251	88	115	172	174	296	269	81	64	199	256	76	204	257	197	197	236
Rest MB	48	45	2	92	76	124	123	125	42	14	59	34	88	191	45	46	119	86	179	16	379	220	105	140	61	32	46	37	128	112	133	140	85	107	49	192	58	49	100	89	42	53	71	40	40	13	105	63	58
Homeo NB	32	29	2	120	146	225	67	50	4	9	24	8	41	25	44	40	66	45	56	3	138	22	60	60	71	8	27	19	6	31	0	5	47	263	39	12	7	28	22	4	2	13	14	7	34	154	254	531	590
Act SMB	38	27	0	18	33	39	105	154	47	21	58	21	36	105	49	26	48	48	141	20	51	33	128	90	54	29	27	24	57	34	31	37	43	37	15	97	66	76	65	72	20	10	66	10	16	10	9	27	43
Trans B	31	74	2	17	13	25	81	54	30	9	5	18	39	122	9	9	9	8	21	12	27	24	72	34	25	26	2	1	7	28	53	35	37	9	27	29	13	46	35	31	16	23	14	10	74	32	23	48	282
Late Act SMB	14	18	0	27	31	33	74	178	21	15	22	20	53	98	15	24	43	54	29	24	51	55	82	72	53	41	11	18	27	19	29	52	40	39	14	22	14	40	56	25	4	28	19	18	24	27	52	12	10
ABC 1	8	11	4	25	35	36	44	40	13	13	4	3	13	34	17	8	49	57	47	80	60	22	13	17	31	12	6	18	26	14	7	9	26	48	15	18	5	26	32	19	9	17	19	16	18	8	12	22	43
MZ/NSM B	18	19	0	9	19	23	39	49	28	12	19	11	35	68	7	6	53	33	47	15	57	82	31	66	23	10	4	4	63	55	52	33	42	28	8	47	18	10	22	37	5	12	23	29	10	5	9	19	9
ISG B	0	2	31	0	1	6	4	4	3	2	0	0	4	2	0	1	0	1	3	177	0	1	3	0	1	0	3	1	0	1	0	2	13	2	7	27	2	8	15	9	8	7	7	0	13	11	3	14	53
CD5+ B	1	1	0	0	1	0	4	5	0	1	8	1	3	1	4	7	3	2	2	0	3	2	2	2	4	6	1	0	0	1	3	3	45	7	6	4	2	0	1	5	31	3	53	7	31	32	34	16	25
PB	8	18	2	0	1	1	39	31	18	12	97	5	45	7	11	7	18	24	13	10	5	6	24	22	12	4	0	7	10	6	11	8	12	14	0	8	4	2	17	4	0	0	1	0	0	0	1	0	1
AHEM B	1	5	2	3	2	4	15	7	2	2	3	2	4	24	8	8	12	3	6	11	19	11	26	3	1	11	0	0	8	4	13	5	3	8	14	1	8	2	5	5	6	12	0	0	5	2	3	13	35
ITGB3+ B	0	0	0	1	2	4	1	2	0	0	1	1	0	5	0	1	0	2	0	0	3	0	2	4	1	2	4	1	1	9	8	1	22	18	16	19	5	7	8	3	8	8	10	9	10	1	10	0	1
ABC 2	0	0	0	0	1	0	1	0	0	0	2	2	2	2	0	0	0	0	0	0	3	0	2	3	2	1	0	0	5	3	4	4	6	4	0	0	0	0	0	0	1	0	0	0	1	0	1	0	2
Total Patient Cells	432	360	45	366	504	749	693	774	323	224	346	142	503	877	290	214	452	381	578	369	884	541	805	647	451	203	212	177	423	436	472	424	672	672	325	648	376	590	647	384	216	385	553	222	480	552	713	962	1388
% of All Cells	0.765333	0.637778	0.0797222	0.648407	0.892889	1.32693	1.22772	1.37122	0.572228	0.396839	0.612975	0.251568	0.891117	1.5537	0.513765	0.379123	0.800765	0.674981	1.02399	0.653722	1.5661	0.958438	1.42614	1.14623	0.798994	0.359636	0.37558	0.313574	0.749389	0.77242	0.836197	0.75116	1.19052	1.19052	0.575772	1.148	0.666123	1.04525	1.14623	0.680296	0.382667	0.682068	0.979697	0.393296	0.85037	0.977926	1.26315	1.70428	2.45899
[truncated: 49 more columns]

## Sheet: S1_eMS_cell_num_anno_outcome
	SMSA_t1	SMSA_t2	LTNA_t1	LTNA_t2		Total Subset Cells	% of eMS Cells
Rest NB	1291	922	376	394		2983	20.8645
Rest MB	1507	1193	126	261		3087	21.5919
Homeo NB	604	325	180	374		1483	10.3728
Act SMB	832	642	71	84		1629	11.394
Trans B	380	380	46	116		922	6.44891
Late Act SMB	510	670	45	78		1303	9.1138
ABC 1	330	327	47	72		776	5.42771
MZ/NSM B	458	444	37	51		990	6.92453
ISG B	21	192	32	8		253	1.7696
CD5+ B	37	31	2	1		71	0.496608
PB	303	149	11	19		482	3.37134
AHEM B	117	91	5	12		225	1.57376
ITGB3+ B	21	28	2	5		56	0.391691
ABC 2	21	15	1	0		37	0.258796
Total Outcome Cells	6432	5409	981	1475
% of eMS Cells	44.9885	37.8331	6.86158	10.3168

## Sheet: S1_eMS_cell_freq_anno_outcome
	SMSA_t1	SMSA_t2	LTNA_t1	LTNA_t2			MS_t1	MS_t2	LTNP_t1	LTNP_t2
Rest NB	20.0715	17.0457	38.3282	26.7119		Rest NB	0.200715	0.170457	0.383282	0.267119
Rest MB	23.4297	22.0558	12.844	17.6949		Rest MB	0.234297	0.220558	0.12844	0.176949
Homeo NB	9.39055	6.0085	18.3486	25.3559		Homeo NB	0.0939055	0.060085	0.183486	0.253559
Act SMB	12.9353	11.8691	7.23751	5.69492		Act SMB	0.129353	0.118691	0.0723751	0.0569492
Trans B	5.90796	7.02533	4.68909	7.86441		Trans B	0.0590796	0.0702533	0.0468909	0.0786441
Late Act SMB	7.9291	12.3868	4.58716	5.28814		Late Act SMB	0.079291	0.123868	0.0458716	0.0528814
ABC 1	5.1306	6.04548	4.79103	4.88136		ABC 1	0.051306	0.0604548	0.0479103	0.0488136
MZ/NSM B	7.12065	8.20854	3.77166	3.45763		MZ/NSM B	0.0712065	0.0820854	0.0377166	0.0345763
ISG B	0.326493	3.54964	3.26198	0.542373		ISG B	0.00326493	0.0354964	0.0326198	0.00542373
CD5+ B	0.575249	0.573119	0.203874	0.0677966		CD5+ B	0.00575249	0.00573119	0.00203874	0.000677966
PB	4.71082	2.75467	1.1213	1.28814		PB	0.0471082	0.0275467	0.011213	0.0128814
AHEM B	1.81903	1.68238	0.509684	0.813559		XIST B	0.0181903	0.0168238	0.00509684	0.00813559
ITGB3+ B	0.326493	0.517656	0.203874	0.338983		ITGB3+ B	0.00326493	0.00517656	0.00203874	0.00338983
ABC 2	0.326493	0.277316	0.101937	0		ABC 2	0.00326493	0.00277316	0.00101937	0

## Sheet: S1_eMS_cell_num_outcome
	SMSA_t1	SMSA_t2	LTNA_t1	LTNA_t2
total cells per group	6432	5409	981	1475
patients per group	13	13	3	3
mean cells per patient	495	416	327	492

## Sheet: S1_eMS_cell_num_anno_by_PID
	125948_1	125948_5	321872_1	321872_7	358501_1	358501_5	533272_1	533272_5	547072_1	547072_4	547153_1	547153_5	560814_1	560814_4	585033_1	585033_5	661393_1	661393_5	675042_1	675042_5	687950_1	687950_5	840129_1	840129_5	879302_1	879302_5	891537_1	891537_4	936419_1	936419_5	968477_1	968477_5		Total Subset Cells	% of CIS Cells
Rest NB	233	111	140	193	96	75	85	119	88	63	128	90	255	134	0	54	44	16	112	21	81	31	34	1	32	18	115	114	143	229	81	47		2983	20.8645
Rest MB	48	45	88	191	123	125	128	112	379	220	133	140	105	140	2	92	59	34	61	32	45	46	179	16	119	86	42	14	76	124	46	37		3087	21.5919
Homeo NB	32	29	41	25	67	50	6	31	138	22	0	5	60	60	2	120	24	8	71	8	44	40	56	3	66	45	4	9	146	225	27	19		1483	10.3728
Act SMB	38	27	36	105	105	154	57	34	51	33	31	37	128	90	0	18	58	21	54	29	49	26	141	20	48	48	47	21	33	39	27	24		1629	11.394
Trans B	31	74	39	122	81	54	7	28	27	24	53	35	72	34	2	17	5	18	25	26	9	9	21	12	9	8	30	9	13	25	2	1		922	6.44891
Late Act SMB	14	18	53	98	74	178	27	19	51	55	29	52	82	72	0	27	22	20	53	41	15	24	29	24	43	54	21	15	31	33	11	18		1303	9.1138
ABC 1	8	11	13	34	44	40	26	14	60	22	7	9	13	17	4	25	4	3	31	12	17	8	47	80	49	57	13	13	35	36	6	18		776	5.42771
MZ/NSM B	18	19	35	68	39	49	63	55	57	82	52	33	31	66	0	9	19	11	23	10	7	6	47	15	53	33	28	12	19	23	4	4		990	6.92453
ISG B	0	2	4	2	4	4	0	1	0	1	0	2	3	0	31	0	0	0	1	0	0	1	3	177	0	1	3	2	1	6	3	1		253	1.7696
CD5+ B	1	1	3	1	4	5	0	1	3	2	3	3	2	2	0	0	8	1	4	6	4	7	2	0	3	2	0	1	1	0	1	0		71	0.496608
PB	8	18	45	7	39	31	10	6	5	6	11	8	24	22	2	0	97	5	12	4	11	7	13	10	18	24	18	12	1	1	0	7		482	3.37134
AHEM B	1	5	4	24	15	7	8	4	19	11	13	5	26	3	2	3	3	2	1	11	8	8	6	11	12	3	2	2	2	4	0	0		225	1.57376
ITGB3+ B	0	0	0	5	1	2	1	9	3	0	8	1	2	4	0	1	1	1	1	2	0	1	0	0	0	2	0	0	2	4	4	1		56	0.391691
ABC 2	0	0	2	2	1	0	5	3	3	0	4	4	2	3	0	0	2	2	2	1	0	0	0	0	0	0	0	0	1	0	0	0		37	0.258796
Total Patient Cells	432	360	503	877	693	774	423	436	884	541	472	424	805	647	45	366	346	142	451	203	290	214	578	369	452	381	323	224	504	749	212	177
% of eMS Cells	3.02161	2.51801	3.51822	6.13415	4.84717	5.41372	2.95866	3.04959	6.18312	3.78401	3.30139	2.96566	5.63055	4.52542	0.314751	2.55998	2.42009	0.993215	3.15451	1.41988	2.0284	1.49682	4.04281	2.58096	3.1615	2.66489	2.25922	1.56676	3.52522	5.23886	1.48283	1.23802

## Sheet: S2_All_B_Subset_Markers_RNA
	p_val	avg_log2FC	pct.1	pct.2	p_val_adj	cluster	gene
IL4R	0	1.1296	0.565	0.246	0	Rest NB	IL4R
TCL1A	0	1.01928	0.77	0.343	0	Rest NB	TCL1A
FCER2	0	0.964029	0.658	0.376	0	Rest NB	FCER2
HVCN1	0	0.660849	0.579	0.455	0	Rest NB	HVCN1
LINC00926	0	0.599681	0.722	0.628	0	Rest NB	LINC00926
SELL	0	0.581413	0.677	0.557	0	Rest NB	SELL
CD200	0	0.518217	0.179	0.071	0	Rest NB	CD200
MEF2C	0	0.50774	0.683	0.612	0	Rest NB	MEF2C
TXNIP	0	0.463228	0.869	0.814	0	Rest NB	TXNIP
TSPAN13	2.09378e-254	0.521894	0.355	0.232	1.05742e-249	Rest NB	TSPAN13
APLP2	9.30216e-218	0.486539	0.274	0.167	4.69787e-213	Rest NB	APLP2
BACH2	2.01011e-197	0.499268	0.325	0.22	1.01517e-192	Rest NB	BACH2
TCTN1	2.87251e-178	0.443654	0.135	0.064	1.4507e-173	Rest NB	TCTN1
CCR7	1.09031e-176	0.43898	0.35	0.248	5.50638e-172	Rest NB	CCR7
STK17A	8.63683e-140	0.449002	0.428	0.361	4.36186e-135	Rest NB	STK17A
LTA4H	2.28014e-122	0.442738	0.371	0.307	1.15154e-117	Rest NB	LTA4H
FCRL1	1.91787e-121	0.417098	0.376	0.303	9.6858e-117	Rest NB	FCRL1
STAG3	8.62582e-107	0.400527	0.151	0.091	4.3563e-102	Rest NB	STAG3
GPR183	0	0.703258	0.608	0.329	0	Rest MB	GPR183
ARHGAP24	0	0.620265	0.543	0.307	0	Rest MB	ARHGAP24
TNFRSF13B	0	0.564588	0.381	0.171	0	Rest MB	TNFRSF13B
CD27	0	0.50885	0.326	0.148	0	Rest MB	CD27
SMARCB1	2.00659e-281	0.521258	0.502	0.306	1.01339e-276	Rest MB	SMARCB1
CD82	1.77304e-228	0.433346	0.481	0.295	8.95438e-224	Rest MB	CD82
EEF1G	4.58534e-218	0.618301	0.585	0.43	2.31574e-213	Rest MB	EEF1G
ALOX5	1.75425e-200	0.407051	0.349	0.198	8.85948e-196	Rest MB	ALOX5
MT-ND4L	1.12307e-196	0.520966	0.811	0.69	5.67186e-192	Rest MB	MT-ND4L
MT-ATP8	8.96182e-186	0.502999	0.612	0.448	4.52599e-181	Rest MB	MT-ATP8
ZFP36	8.72221e-179	0.459748	0.849	0.75	4.40498e-174	Rest MB	ZFP36
ATP6V0C	1.00591e-176	0.456533	0.374	0.232	5.08017e-172	Rest MB	ATP6V0C
MTRNR2L12	1.98427e-173	0.622768	0.539	0.389	1.00212e-168	Rest MB	MTRNR2L12
AC079767.4	1.87746e-146	0.477113	0.182	0.09	9.48176e-142	Rest MB	AC079767.4
CD69	0	1.47743	0.901	0.627	0	Homeo NB	CD69
FOS	0	1.26978	0.917	0.698	0	Homeo NB	FOS
CXCR4	0	1.17624	0.978	0.816	0	Homeo NB	CXCR4
CD83	0	1.17513	0.777	0.483	0	Homeo NB	CD83
JUNB	0	1.17235	0.956	0.845	0	Homeo NB	JUNB
JUN	0	1.11746	0.867	0.672	0	Homeo NB	JUN
CHMP1B	0	1.11692	0.528	0.269	0	Homeo NB	CHMP1B
IER2	0	1.06713	0.789	0.573	0	Homeo NB	IER2
FOSB	0	1.06496	0.651	0.382	0	Homeo NB	FOSB
ZNF331	0	1.01569	0.543	0.283	0	Homeo NB	ZNF331
DUSP1	0	0.998045	0.902	0.734	0	Homeo NB	DUSP1
BTG2	0	0.971699	0.749	0.524	0	Homeo NB	BTG2
YPEL5	0	0.922854	0.738	0.52	0	Homeo NB	YPEL5
NFKBIA	0	0.913028	0.835	0.62	0	Homeo NB	NFKBIA
NR4A2	0	0.908942	0.631	0.372	0	Homeo NB	NR4A2
BTG1	0	0.894446	0.964	0.894	0	Homeo NB	BTG1
TUBA1A	0	0.836273	0.669	0.471	0	Homeo NB	TUBA1A
NFKBID	0	0.833981	0.504	0.291	0	Homeo NB	NFKBID
MYADM	0	0.765802	0.406	0.212	0	Homeo NB	MYADM
GADD45B	0	0.723884	0.506	0.343	0	Homeo NB	GADD45B
ZFP36L2	0	0.714266	0.745	0.609	0	Homeo NB	ZFP36L2
PPP1R15A	0	0.690734	0.769	0.599	0	Homeo NB	PPP1R15A
NR4A1	0	0.68963	0.282	0.136	0	Homeo NB	NR4A1
ARL4A	0	0.678796	0.464	0.294	0	Homeo NB	ARL4A
SLC2A3	0	0.676108	0.563	0.388	0	Homeo NB	SLC2A3
TSC22D3	0	0.675297	0.951	0.865	0	Homeo NB	TSC22D3
TAGAP	0	0.675063	0.596	0.437	0	Homeo NB	TAGAP
SELK	0	0.643839	0.377	0.213	0	Homeo NB	SELK
KDM6B	0	0.627317	0.289	0.143	0	Homeo NB	KDM6B
YBX3	0	0.608813	0.351	0.183	0	Homeo NB	YBX3
KLF4	0	0.603131	0.164	0.052	0	Homeo NB	KLF4
GLTSCR2	0	0.571091	0.703	0.482	0	Homeo NB	GLTSCR2
FTH1	0	0.569344	0.993	0.98	0	Homeo NB	FTH1
EIF1	0	0.541535	0.997	0.989	0	Homeo NB	EIF1
H3F3B	0	0.512658	0.95	0.913	0	Homeo NB	H3F3B
GNB2L1	0	0.490439	0.788	0.567	0	Homeo NB	GNB2L1
DDX5	0	0.411395	0.93	0.898	0	Homeo NB	DDX5
DUSP2	1.82469e-300	0.824077	0.369	0.214	9.21525e-296	Homeo NB	DUSP2
UBB	2.55264e-296	0.414794	0.881	0.828	1.28916e-291	Homeo NB	UBB
PNRC1	1.10094e-280	0.481292	0.772	0.693	5.56007e-276	Homeo NB	PNRC1
CD55	2.01655e-278	0.616118	0.519	0.385	1.01842e-273	Homeo NB	CD55
RHOH	3.40449e-274	0.544116	0.62	0.499	1.71937e-269	Homeo NB	RHOH
FAM46C	1.18203e-265	0.536772	0.227	0.104	5.96963e-261	Homeo NB	FAM46C
JUND	3.80508e-259	0.529375	0.541	0.398	1.92168e-254	Homeo NB	JUND
CYCS	2.46717e-257	0.600562	0.585	0.471	1.24599e-252	Homeo NB	CYCS
TMEM123	7.4028e-236	0.538275	0.465	0.329	3.73863e-231	Homeo NB	TMEM123
FAM26F	7.50419e-235	0.506172	0.328	0.187	3.78984e-230	Homeo NB	FAM26F
SIK1	1.87159e-226	0.527925	0.211	0.102	9.45209e-222	Homeo NB	SIK1
IRF1	5.52312e-224	0.509594	0.554	0.429	2.78934e-219	Homeo NB	IRF1
PMAIP1	1.3541e-222	0.556307	0.406	0.272	6.83859e-218	Homeo NB	PMAIP1
DNAJB9	3.06179e-219	0.551366	0.292	0.172	1.54629e-214	Homeo NB	DNAJB9
PHACTR1	3.63204e-216	0.549892	0.379	0.245	1.83429e-211	Homeo NB	PHACTR1
TCOF1	1.83761e-215	0.680838	0.315	0.193	9.28046e-211	Homeo NB	TCOF1
IFRD1	2.04539e-215	0.57268	0.355	0.229	1.03298e-210	Homeo NB	IFRD1
CYTIP	1.00244e-214	0.545688	0.508	0.396	5.06261e-210	Homeo NB	CYTIP
RP1-313I6.12	4.23689e-207	0.530578	0.237	0.123	2.13975e-202	Homeo NB	RP1-313I6.12
BIRC3	9.36514e-207	0.516282	0.581	0.468	4.72968e-202	Homeo NB	BIRC3
CLEC2B	1.03412e-193	0.4971	0.33	0.206	5.2226e-189	Homeo NB	CLEC2B
CDKN1A	1.09286e-186	0.527178	0.261	0.151	5.51925e-182	Homeo NB	CDKN1A
HERPUD1	4.89408e-185	0.492934	0.671	0.582	2.47166e-180	Homeo NB	HERPUD1
PIK3IP1	3.75046e-181	0.481259	0.318	0.202	1.89409e-176	Homeo NB	PIK3IP1
HES1	1.90932e-174	0.584697	0.154	0.071	9.64263e-170	Homeo NB	HES1
BCAS2	8.84548e-172	0.514775	0.339	0.232	4.46723e-167	Homeo NB	BCAS2
CSRNP1	2.8685e-168	0.499987	0.294	0.189	1.44868e-163	Homeo NB	CSRNP1
IL6	5.77701e-168	0.493931	0.127	0.053	2.91756e-163	Homeo NB	IL6
SERTAD1	4.10978e-166	0.494835	0.24	0.14	2.07556e-161	Homeo NB	SERTAD1
2023-09-15	6.1623e-163	0.41577	0.426	0.299	3.11215e-158	Homeo NB	2023-09-15
RNF139	3.81659e-161	0.513614	0.239	0.142	1.92749e-156	Homeo NB	RNF139
C1orf56	4.76542e-160	0.565897	0.187	0.099	2.40668e-155	Homeo NB	C1orf56
SRSF3	1.85487e-152	0.470077	0.56	0.486	9.36765e-148	Homeo NB	SRSF3
CLK1	2.59075e-151	0.471938	0.424	0.324	1.30841e-146	Homeo NB	CLK1
RASGEF1B	2.3777e-146	0.443841	0.204	0.116	1.20081e-141	Homeo NB	RASGEF1B
SBDS	4.67308e-142	0.428128	0.493	0.4	2.36004e-137	Homeo NB	SBDS
CREM	5.13497e-136	0.457717	0.208	0.123	2.59331e-131	Homeo NB	CREM
GPR18	3.32252e-134	0.43793	0.236	0.144	1.67797e-129	Homeo NB	GPR18
EIF1B	2.47674e-132	0.422663	0.514	0.435	1.25083e-127	Homeo NB	EIF1B
DDIT3	1.66076e-129	0.443027	0.25	0.162	8.38733e-125	Homeo NB	DDIT3
SKIL	1.1153e-127	0.402038	0.182	0.103	5.63258e-123	Homeo NB	SKIL
PRR7	3.35731e-124	0.403399	0.18	0.103	1.69554e-119	Homeo NB	PRR7
SIAH2	1.60696e-123	0.408268	0.189	0.11	8.11562e-119	Homeo NB	SIAH2
RGS1	5.19158e-120	0.61297	0.29	0.199	2.6219e-115	Homeo NB	RGS1
TSPYL1	2.11342e-116	0.431263	0.271	0.185	1.06734e-111	Homeo NB	TSPYL1
ALG13	3.67704e-116	0.443284	0.279	0.194	1.85701e-111	Homeo NB	ALG13
AREG	8.06663e-110	0.406838	0.164	0.093	4.07389e-105	Homeo NB	AREG
EGR1	6.43079e-106	0.529439	0.105	0.05	3.24774e-101	Homeo NB	EGR1
KLF3	6.64676e-105	0.406697	0.249	0.168	3.35681e-100	Homeo NB	KLF3
SNX9	9.49221e-101	0.436202	0.238	0.159	4.79385e-96	Homeo NB	SNX9
VPS37B	4.51009e-100	0.402889	0.269	0.191	2.27773e-95	Homeo NB	VPS37B
TNFAIP3	4.26049e-91	0.402311	0.19	0.122	2.15167e-86	Homeo NB	TNFAIP3
PIM2	3.33296e-89	0.403982	0.385	0.315	1.68325e-84	Homeo NB	PIM2
MDM4	6.38275e-83	0.434428	0.351	0.281	3.22348e-78	Homeo NB	MDM4
DNAJB1	2.93127e-79	0.428279	0.243	0.176	1.48038e-74	Homeo NB	DNAJB1
MTRNR2L8	3.53036e-08	0.766663	0.145	0.175	0.00178294	Homeo NB	MTRNR2L8
COCH	0	0.822262	0.27	0.044	0	Act SMB	COCH
RPS12	0	0.462385	1	0.998	0	Act SMB	RPS12
RPS14	0	0.415886	1	0.997	0	Act SMB	RPS14
EEF1A1	0	0.413559	1	1	0	Act SMB	EEF1A1
SCIMP	6.99331e-301	0.593546	0.408	0.182	3.53183e-296	Act SMB	SCIMP
LYPLAL1	6.07538e-270	0.554355	0.272	0.103	3.06825e-265	Act SMB	LYPLAL1
PDE4D	9.73262e-251	0.64453	0.211	0.071	4.91526e-246	Act SMB	PDE4D
AIM2	1.63192e-236	0.492117	0.263	0.105	8.24168e-232	Act SMB	AIM2
RP5-887A10.1	8.60344e-183	0.769599	0.213	0.087	4.345e-178	Act SMB	RP5-887A10.1
HSPA8	1.96908e-179	0.459528	0.787	0.598	9.94443e-175	Act SMB	HSPA8
HOPX	8.28494e-167	0.441431	0.209	0.085	4.18414e-162	Act SMB	HOPX
PLP2	8.01313e-148	0.432232	0.601	0.41	4.04687e-143	Act SMB	PLP2
VIM	6.11639e-138	0.402327	0.751	0.573	3.08896e-133	Act SMB	VIM
BLK	3.02631e-123	0.404579	0.591	0.418	1.52838e-118	Act SMB	BLK
AL928768.3	1.51919e-54	0.721346	0.104	0.051	7.67238e-50	Act SMB	AL928768.3
NEIL1	0	1.18034	0.384	0.081	0	Trans B	NEIL1
PLD4	0	1.1051	0.45	0.142	0	Trans B	PLD4
PPP1R14A	0	1.00459	0.459	0.155	0	Trans B	PPP1R14A
CD9	0	0.887326	0.206	0.024	0	Trans B	CD9
RP11-164H13.1	0	0.872044	0.229	0.051	0	Trans B	RP11-164H13.1
SOX4	0	0.838516	0.245	0.052	0	Trans B	SOX4
HRK	0	0.778046	0.206	0.036	0	Trans B	HRK
CD79B	0	0.719714	0.935	0.823	0	Trans B	CD79B
LIMS2	0	0.658439	0.219	0.056	0	Trans B	LIMS2
MZB1	0	0.602981	0.481	0.215	0	Trans B	MZB1
H3F3A	0	0.57927	0.944	0.9	0	Trans B	H3F3A
GNG3	0	0.513415	0.127	0.019	0	Trans B	GNG3
RPS24	0	0.488941	1	0.995	0	Trans B	RPS24
TMSB10	0	0.47063	0.999	0.995	0	Trans B	TMSB10
TNFRSF18	0	0.430503	0.103	0.013	0	Trans B	TNFRSF18
ITM2C	9.82095e-305	0.750783	0.426	0.19	4.95987e-300	Trans B	ITM2C
MID1IP1	2.52503e-286	0.663164	0.24	0.075	1.27522e-281	Trans B	MID1IP1
VPREB3	1.81773e-278	0.762025	0.703	0.449	9.18009e-274	Trans B	VPREB3
AEBP1	1.69329e-272	0.411981	0.109	0.019	8.55161e-268	Trans B	AEBP1
CD38	3.34498e-271	0.53234	0.204	0.059	1.68932e-266	Trans B	CD38
PCDH9	6.16116e-270	0.625383	0.273	0.094	3.11157e-265	Trans B	PCDH9
SMIM14	2.24072e-238	0.704488	0.566	0.335	1.13163e-233	Trans B	SMIM14
JUP	2.10832e-226	0.561755	0.22	0.075	1.06476e-221	Trans B	JUP
ACTG1	1.13678e-224	0.523397	0.876	0.74	5.74106e-220	Trans B	ACTG1
ACTB	1.80142e-224	0.445349	0.998	0.99	9.09771e-220	Trans B	ACTB
CD72	2.38579e-204	0.633128	0.467	0.253	1.2049e-199	Trans B	CD72
UCP2	8.54202e-199	0.592667	0.793	0.629	4.31397e-194	Trans B	UCP2
MACROD2	7.86137e-191	0.477678	0.226	0.084	3.97023e-186	Trans B	MACROD2
NCF1	7.8007e-178	0.551157	0.773	0.634	3.93959e-173	Trans B	NCF1
FCRLA	1.04973e-176	0.653541	0.584	0.397	5.30143e-172	Trans B	FCRLA
TUBB6	6.2484e-175	0.458514	0.188	0.067	3.15563e-170	Trans B	TUBB6
SPIB	1.70324e-163	0.643636	0.559	0.378	8.60185e-159	Trans B	SPIB
BCL7A	2.22402e-162	0.563266	0.411	0.224	1.12319e-157	Trans B	BCL7A
HCK	7.91137e-160	0.515483	0.235	0.1	3.99548e-155	Trans B	HCK
CYB561A3	6.64787e-149	0.540332	0.609	0.428	3.35737e-144	Trans B	CYB561A3
IGLL5	1.28491e-143	0.683273	0.463	0.278	6.48918e-139	Trans B	IGLL5
STMN1	2.56207e-134	0.479126	0.23	0.105	1.29392e-129	Trans B	STMN1
SLC25A5	4.47445e-124	0.484067	0.69	0.556	2.25973e-119	Trans B	SLC25A5
LGALS9	5.80002e-124	0.492653	0.348	0.196	2.92918e-119	Trans B	LGALS9
FAM129C	3.34144e-110	0.565805	0.419	0.266	1.68753e-105	Trans B	FAM129C
C16orf74	2.52335e-98	0.403598	0.266	0.144	1.27437e-93	Trans B	C16orf74
HIST1H2AC	1.57469e-95	0.419391	0.186	0.088	7.95264e-91	Trans B	HIST1H2AC
CDCA7L	7.05029e-95	0.427516	0.377	0.237	3.56061e-90	Trans B	CDCA7L
FKBP1A	6.51126e-91	0.434135	0.492	0.356	3.28838e-86	Trans B	FKBP1A
KIAA0040	4.06377e-79	0.422419	0.288	0.175	2.05233e-74	Trans B	KIAA0040
CMTM7	6.35204e-77	0.406892	0.249	0.146	3.20797e-72	Trans B	CMTM7
HIST1H1C	1.8666e-68	0.433506	0.212	0.121	9.42687e-64	Trans B	HIST1H1C
CRIP1	0	2.03842	0.89	0.365	0	Late Act SMB	CRIP1
S100A10	0	1.82003	0.855	0.29	0	Late Act SMB	S100A10
ITGB1	0	1.51027	0.586	0.148	0	Late Act SMB	ITGB1
GAPDH	0	1.21191	0.978	0.715	0	Late Act SMB	GAPDH
S100A4	0	1.19038	0.699	0.369	0	Late Act SMB	S100A4
ANXA2	0	1.17853	0.642	0.179	0	Late Act SMB	ANXA2
CD99	0	1.05546	0.778	0.339	0	Late Act SMB	CD99
CPNE5	0	1.03565	0.59	0.179	0	Late Act SMB	CPNE5
LGALS1	0	0.976156	0.552	0.197	0	Late Act SMB	LGALS1
CRIP2	0	0.972714	0.302	0.026	0	Late Act SMB	CRIP2
AHNAK	0	0.962227	0.599	0.238	0	Late Act SMB	AHNAK
TKT	0	0.924507	0.62	0.257	0	Late Act SMB	TKT
GSTK1	0	0.923606	0.752	0.363	0	Late Act SMB	GSTK1
TAGLN2	0	0.910699	0.937	0.712	0	Late Act SMB	TAGLN2
ACP5	0	0.850765	0.554	0.186	0	Late Act SMB	ACP5
S100A6	0	0.836707	0.829	0.52	0	Late Act SMB	S100A6
ARPC1B	0	0.821695	0.871	0.584	0	Late Act SMB	ARPC1B
SSPN	0	0.813798	0.3	0.042	0	Late Act SMB	SSPN
UBE2N	0	0.806533	0.65	0.277	0	Late Act SMB	UBE2N
CAPG	0	0.788987	0.634	0.267	0	Late Act SMB	CAPG
SUB1	0	0.788278	0.876	0.608	0	Late Act SMB	SUB1
CLIC1	0	0.776364	0.9	0.609	0	Late Act SMB	CLIC1
UBE2J1	0	0.742145	0.678	0.31	0	Late Act SMB	UBE2J1
ANXA4	0	0.737788	0.439	0.137	0	Late Act SMB	ANXA4
LSP1	0	0.723179	0.916	0.655	0	Late Act SMB	LSP1
SND1	0	0.721554	0.462	0.151	0	Late Act SMB	SND1
DYNLL1	0	0.690367	0.591	0.275	0	Late Act SMB	DYNLL1
CAPZB	0	0.671312	0.759	0.443	0	Late Act SMB	CAPZB
SMAGP	0	0.653471	0.376	0.097	0	Late Act SMB	SMAGP
DAAM1	0	0.637161	0.312	0.073	0	Late Act SMB	DAAM1
MYO1G	0	0.636906	0.56	0.243	0	Late Act SMB	MYO1G
CAPN2	0	0.621925	0.397	0.122	0	Late Act SMB	CAPN2
GSN	0	0.619412	0.252	0.036	0	Late Act SMB	GSN
PPP1R18	0	0.616662	0.512	0.208	0	Late Act SMB	PPP1R18
ZFAND6	0	0.612437	0.486	0.197	0	Late Act SMB	ZFAND6
S100A11	0	0.608155	0.398	0.143	0	Late Act SMB	S100A11
TEX9	0	0.601478	0.216	0.023	0	Late Act SMB	TEX9
CLECL1	0	0.582656	0.384	0.131	0	Late Act SMB	CLECL1
CD86	0	0.581917	0.31	0.078	0	Late Act SMB	CD86
EHD1	0	0.579118	0.384	0.132	0	Late Act SMB	EHD1
CCDC167	0	0.577975	0.264	0.074	0	Late Act SMB	CCDC167
PFN1	0	0.57273	0.984	0.914	0	Late Act SMB	PFN1
TXN	0	0.565079	0.427	0.167	0	Late Act SMB	TXN
GRAMD1C	0	0.556671	0.224	0.028	0	Late Act SMB	GRAMD1C
AK8	0	0.537586	0.176	0.006	0	Late Act SMB	AK8
ZBTB38	0	0.536308	0.264	0.071	0	Late Act SMB	ZBTB38
C4orf48	0	0.523883	0.369	0.128	0	Late Act SMB	C4orf48
BAIAP3	0	0.516991	0.182	0.011	0	Late Act SMB	BAIAP3
NEK6	0	0.504004	0.226	0.047	0	Late Act SMB	NEK6
CD70	0	0.50307	0.215	0.048	0	Late Act SMB	CD70
HIPK2	0	0.490331	0.203	0.042	0	Late Act SMB	HIPK2
TESC	0	0.484364	0.197	0.026	0	Late Act SMB	TESC
MIAT	0	0.469305	0.145	0.011	0	Late Act SMB	MIAT
EBI3	0	0.453958	0.157	0.023	0	Late Act SMB	EBI3
FUT7	0	0.449335	0.164	0.015	0	Late Act SMB	FUT7
ZYX	0	0.433318	0.233	0.058	0	Late Act SMB	ZYX
KCNN4	0	0.423815	0.227	0.059	0	Late Act SMB	KCNN4
CHAD	0	0.403152	0.119	0.007	0	Late Act SMB	CHAD
CORO1A	6.04391e-307	0.563061	0.96	0.796	3.05235e-302	Late Act SMB	CORO1A
PYCARD	6.25886e-306	0.567551	0.453	0.188	3.16091e-301	Late Act SMB	PYCARD
TUBB	5.02784e-304	0.618638	0.631	0.317	2.53921e-299	Late Act SMB	TUBB
ANXA5	4.51816e-295	0.524825	0.422	0.17	2.28181e-290	Late Act SMB	ANXA5
UBE2I	2.03166e-292	0.599151	0.744	0.428	1.02605e-287	Late Act SMB	UBE2I
RAB31	5.61539e-288	0.412949	0.244	0.072	2.83594e-283	Late Act SMB	RAB31
GLRX	7.7949e-288	0.518302	0.336	0.121	3.93666e-283	Late Act SMB	GLRX
KYNU	8.59659e-287	0.468694	0.306	0.104	4.34153e-282	Late Act SMB	KYNU
R3HDM4	6.27027e-285	0.545981	0.472	0.205	3.16667e-280	Late Act SMB	R3HDM4
ANXA7	5.5526e-284	0.515443	0.443	0.184	2.80423e-279	Late Act SMB	ANXA7
RILPL2	1.06178e-278	0.497018	0.372	0.144	5.36228e-274	Late Act SMB	RILPL2
CTSH	3.79888e-275	0.565758	0.579	0.284	1.91855e-270	Late Act SMB	CTSH
MYO1F	5.77726e-275	0.492527	0.348	0.129	2.91769e-270	Late Act SMB	MYO1F
TPI1	1.8267e-274	0.556848	0.701	0.386	9.2254e-270	Late Act SMB	TPI1
ZNF296	6.51438e-269	0.403468	0.241	0.073	3.28996e-264	Late Act SMB	ZNF296
HCST	7.37718e-267	0.530128	0.35	0.134	3.7257e-262	Late Act SMB	HCST
MFSD10	7.83387e-265	0.482702	0.389	0.157	3.95634e-260	Late Act SMB	MFSD10
SH3BGRL3	5.9462e-264	0.477905	0.965	0.823	3.00301e-259	Late Act SMB	SH3BGRL3
ITGB7	5.36863e-263	0.482929	0.393	0.16	2.71132e-258	Late Act SMB	ITGB7
UQCRH	1.19995e-262	0.551957	0.881	0.632	6.0601e-258	Late Act SMB	UQCRH
PBXIP1	7.37417e-260	0.524357	0.352	0.138	3.72418e-255	Late Act SMB	PBXIP1
DDAH2	6.29063e-259	0.508614	0.436	0.188	3.17696e-254	Late Act SMB	DDAH2
HLA-C	8.15574e-259	0.41272	0.998	0.974	4.11889e-254	Late Act SMB	HLA-C
CTSA	2.59888e-258	0.403128	0.26	0.085	1.31251e-253	Late Act SMB	CTSA
RHOF	1.34389e-256	0.476488	0.43	0.184	6.78706e-252	Late Act SMB	RHOF
MYL12A	3.23417e-255	0.54261	0.918	0.716	1.63335e-250	Late Act SMB	MYL12A
PPA1	1.91448e-254	0.512374	0.465	0.212	9.66872e-250	Late Act SMB	PPA1
POU2AF1	2.79709e-250	0.530342	0.585	0.297	1.41261e-245	Late Act SMB	POU2AF1
CORO1B	1.82817e-246	0.464423	0.316	0.119	9.23281e-242	Late Act SMB	CORO1B
MRPS6	2.62757e-244	0.441906	0.369	0.15	1.327e-239	Late Act SMB	MRPS6
HN1	8.91293e-244	0.562488	0.23	0.074	4.50129e-239	Late Act SMB	HN1
PTPN6	1.69911e-240	0.552778	0.757	0.467	8.58104e-236	Late Act SMB	PTPN6
MAP4K1	8.98587e-239	0.433902	0.399	0.169	4.53814e-234	Late Act SMB	MAP4K1
TOR3A	2.30623e-237	0.431184	0.356	0.144	1.16471e-232	Late Act SMB	TOR3A
ARPC2	8.49537e-237	0.488955	0.93	0.747	4.29042e-232	Late Act SMB	ARPC2
PLEK	4.03797e-232	0.47731	0.446	0.203	2.0393e-227	Late Act SMB	PLEK
ARPC5L	1.7398e-231	0.466113	0.449	0.206	8.78651e-227	Late Act SMB	ARPC5L
MARCKS	2.68659e-230	0.446476	0.314	0.121	1.35681e-225	Late Act SMB	MARCKS
CORO7	8.42373e-229	0.417975	0.277	0.101	4.25424e-224	Late Act SMB	CORO7
CD53	1.89228e-228	0.574834	0.816	0.572	9.55657e-224	Late Act SMB	CD53
LDHB	3.47318e-224	0.49967	0.709	0.415	1.75406e-219	Late Act SMB	LDHB
ARL6IP5	2.53486e-223	0.500304	0.667	0.375	1.28018e-218	Late Act SMB	ARL6IP5
LTB	1.02529e-222	0.540968	0.956	0.868	5.17804e-218	Late Act SMB	LTB
FLNA	2.24685e-216	0.471744	0.421	0.194	1.13473e-211	Late Act SMB	FLNA
CXCR3	1.94164e-215	0.422724	0.134	0.032	9.80586e-211	Late Act SMB	CXCR3
VOPP1	1.51392e-211	0.480163	0.45	0.214	7.64574e-207	Late Act SMB	VOPP1
PPIA	7.2371e-208	0.439298	0.972	0.874	3.65495e-203	Late Act SMB	PPIA
PSMB9	1.62033e-207	0.482665	0.774	0.493	8.18315e-203	Late Act SMB	PSMB9
CALM2	7.67633e-207	0.504025	0.834	0.583	3.87678e-202	Late Act SMB	CALM2
IFI30	1.54744e-205	0.528962	0.289	0.116	7.81506e-201	Late Act SMB	IFI30
VASP	1.44293e-203	0.443545	0.52	0.264	7.28721e-199	Late Act SMB	VASP
HIGD2A	1.08282e-201	0.474085	0.757	0.48	5.46857e-197	Late Act SMB	HIGD2A
AP1S2	3.82327e-197	0.429283	0.41	0.19	1.93087e-192	Late Act SMB	AP1S2
PDLIM1	1.2901e-195	0.479984	0.668	0.396	6.5154e-191	Late Act SMB	PDLIM1
ATP2B1	1.31387e-193	0.492496	0.542	0.292	6.63543e-189	Late Act SMB	ATP2B1
PKM	1.01015e-190	0.440671	0.635	0.363	5.10157e-186	Late Act SMB	PKM
FXYD1	6.27436e-186	0.430056	0.228	0.084	3.16874e-181	Late Act SMB	FXYD1
COTL1	1.154e-185	0.534183	0.659	0.408	5.82807e-181	Late Act SMB	COTL1
RAC2	2.54741e-182	0.481848	0.862	0.651	1.28652e-177	Late Act SMB	RAC2
TBCB	6.57748e-182	0.401581	0.47	0.237	3.32182e-177	Late Act SMB	TBCB
RNH1	1.30332e-179	0.421547	0.451	0.226	6.58217e-175	Late Act SMB	RNH1
PGLS	2.12458e-178	0.425314	0.485	0.253	1.07298e-173	Late Act SMB	PGLS
LDHA	1.08767e-177	0.414699	0.538	0.29	5.49305e-173	Late Act SMB	LDHA
RHOG	6.34335e-176	0.411903	0.547	0.298	3.20358e-171	Late Act SMB	RHOG
POLR2L	1.75495e-174	0.42993	0.619	0.359	8.863e-170	Late Act SMB	POLR2L
YWHAB	4.40051e-174	0.437889	0.798	0.552	2.22239e-169	Late Act SMB	YWHAB
HSH2D	1.37772e-173	0.408228	0.467	0.241	6.95792e-169	Late Act SMB	HSH2D
TMEM156	1.68894e-170	0.431582	0.543	0.299	8.52967e-166	Late Act SMB	TMEM156
PTP4A2	9.87642e-170	0.410162	0.469	0.241	4.98789e-165	Late Act SMB	PTP4A2
COX5A	4.80089e-169	0.422942	0.566	0.32	2.42459e-164	Late Act SMB	COX5A
EVI2B	5.75116e-166	0.47366	0.801	0.571	2.90451e-161	Late Act SMB	EVI2B
NT5C	9.52901e-163	0.400894	0.513	0.28	4.81244e-158	Late Act SMB	NT5C
LY86	3.1789e-162	0.422309	0.651	0.391	1.60544e-157	Late Act SMB	LY86
CUTA	2.66059e-158	0.402902	0.687	0.423	1.34368e-153	Late Act SMB	CUTA
ANXA6	5.84328e-158	0.404638	0.654	0.396	2.95103e-153	Late Act SMB	ANXA6
CNN2	8.93968e-156	0.46063	0.687	0.447	4.51481e-151	Late Act SMB	CNN2
TPM3	7.02677e-155	0.407466	0.817	0.586	3.54873e-150	Late Act SMB	TPM3
C9orf16	5.04598e-152	0.42402	0.621	0.381	2.54837e-147	Late Act SMB	C9orf16
TCEA1	2.94547e-151	0.408876	0.697	0.445	1.48755e-146	Late Act SMB	TCEA1
PPP1CA	3.39653e-149	0.404803	0.713	0.468	1.71535e-144	Late Act SMB	PPP1CA
NME2	5.2923e-123	0.567895	0.45	0.282	2.67277e-118	Late Act SMB	NME2
HSPB1	0	1.93426	0.542	0.188	0	ABC 1	HSPB1
FGR	0	1.60081	0.654	0.142	0	ABC 1	FGR
RGS2	0	1.56776	0.712	0.33	0	ABC 1	RGS2
FCRL5	0	1.50804	0.616	0.168	0	ABC 1	FCRL5
NEAT1	0	1.48343	0.764	0.335	0	ABC 1	NEAT1
CIB1	0	1.47983	0.802	0.413	0	ABC 1	CIB1
TNFRSF1B	0	1.29947	0.47	0.089	0	ABC 1	TNFRSF1B
EMP3	0	1.29158	0.891	0.602	0	ABC 1	EMP3
SRGN	0	1.27342	0.604	0.25	0	ABC 1	SRGN
ZEB2	0	1.17442	0.535	0.175	0	ABC 1	ZEB2
RHOB	0	1.15049	0.472	0.161	0	ABC 1	RHOB
LITAF	0	1.13752	0.683	0.337	0	ABC 1	LITAF
PSAP	0	1.12442	0.771	0.416	0	ABC 1	PSAP
FCRL3	0	1.08126	0.482	0.148	0	ABC 1	FCRL3
GRN	0	1.06936	0.518	0.196	0	ABC 1	GRN
MAP3K8	0	1.05936	0.581	0.305	0	ABC 1	MAP3K8
LY6E	0	1.04141	0.839	0.556	0	ABC 1	LY6E
MPP6	0	1.026	0.297	0.046	0	ABC 1	MPP6
GABARAPL2	0	1.01294	0.698	0.377	0	ABC 1	GABARAPL2
LRMP	0	1.01227	0.472	0.187	0	ABC 1	LRMP
ITGB2	0	1.00397	0.6	0.276	0	ABC 1	ITGB2
DAPP1	0	1.00038	0.514	0.197	0	ABC 1	DAPP1
ITGB2-AS1	0	0.942553	0.371	0.097	0	ABC 1	ITGB2-AS1
SAT1	0	0.897781	0.835	0.597	0	ABC 1	SAT1
CYTH4	0	0.886913	0.394	0.134	0	ABC 1	CYTH4
ZBTB32	0	0.886083	0.276	0.049	0	ABC 1	ZBTB32
TFEC	0	0.885284	0.184	0.035	0	ABC 1	TFEC
CD19	0	0.884679	0.672	0.372	0	ABC 1	CD19
THEMIS2	0	0.871496	0.341	0.092	0	ABC 1	THEMIS2
MS4A1	0	0.831947	0.984	0.882	0	ABC 1	MS4A1
ARL4D	0	0.818504	0.221	0.025	0	ABC 1	ARL4D
TFEB	0	0.815537	0.39	0.137	0	ABC 1	TFEB
CD68	0	0.812533	0.272	0.055	0	ABC 1	CD68
SLC11A1	0	0.759802	0.201	0.014	0	ABC 1	SLC11A1
ITGAX	0	0.733957	0.205	0.016	0	ABC 1	ITGAX
CLN8	0	0.728235	0.28	0.079	0	ABC 1	CLN8
SOX5	0	0.63934	0.134	0.014	0	ABC 1	SOX5
ENC1	0	0.624928	0.175	0.017	0	ABC 1	ENC1
MS4A7	0	0.619923	0.227	0.053	0	ABC 1	MS4A7
DUSP4	0	0.587963	0.147	0.024	0	ABC 1	DUSP4
LILRB2	0	0.553306	0.123	0.007	0	ABC 1	LILRB2
HLA-DPA1	0	0.542317	0.995	0.978	0	ABC 1	HLA-DPA1
HLA-DPB1	0	0.536924	0.996	0.98	0	ABC 1	HLA-DPB1
GPR137B	0	0.493399	0.143	0.016	0	ABC 1	GPR137B
TBX21	0	0.463889	0.131	0.014	0	ABC 1	TBX21
SYT1	0	0.414828	0.103	0.009	0	ABC 1	SYT1
SERTAD3	2.00504e-307	0.664891	0.242	0.066	1.0126e-302	ABC 1	SERTAD3
SEC61B	4.96619e-296	0.795768	0.698	0.416	2.50807e-291	ABC 1	SEC61B
MCL1	2.39734e-293	0.895979	0.557	0.283	1.21073e-288	ABC 1	MCL1
POU2F2	2.61595e-291	0.785716	0.731	0.463	1.32113e-286	ABC 1	POU2F2
SYK	7.93534e-291	0.826524	0.525	0.257	4.00758e-286	ABC 1	SYK
CD84	5.62818e-283	0.576679	0.21	0.053	2.8424e-278	ABC 1	CD84
RIN3	1.07037e-276	0.683913	0.332	0.119	5.40567e-272	ABC 1	RIN3
FCGR2B	1.37401e-261	0.737783	0.48	0.225	6.93918e-257	ABC 1	FCGR2B
HLA-DQA1	2.36846e-255	0.550471	0.965	0.876	1.19614e-250	ABC 1	HLA-DQA1
ATP6V0E1	3.91032e-254	0.721383	0.724	0.472	1.97483e-249	ABC 1	ATP6V0E1
HLA-DRB1	3.83903e-242	0.554292	0.996	0.983	1.93883e-237	ABC 1	HLA-DRB1
HLA-DQB1	8.33549e-239	0.498547	0.979	0.924	4.20967e-234	ABC 1	HLA-DQB1
TOX	8.47046e-237	0.437097	0.11	0.019	4.27784e-232	ABC 1	TOX
MYO9B	3.63861e-234	0.664071	0.295	0.108	1.83761e-229	ABC 1	MYO9B
CD63	3.91498e-232	0.710991	0.357	0.149	1.97718e-227	ABC 1	CD63
LAPTM5	1.47152e-227	0.504278	0.985	0.953	7.43164e-223	ABC 1	LAPTM5
PLXNC1	1.7309e-227	0.450383	0.148	0.034	8.74156e-223	ABC 1	PLXNC1
TSPAN3	6.77044e-227	0.733806	0.501	0.262	3.41928e-222	ABC 1	TSPAN3
LILRB1	1.31825e-224	0.635151	0.292	0.108	6.65756e-220	ABC 1	LILRB1
NKG7	2.37511e-223	0.821719	0.242	0.08	1.1995e-218	ABC 1	NKG7
ATXN1	6.40769e-223	0.779966	0.151	0.035	3.23607e-218	ABC 1	ATXN1
FAM49A	4.11719e-220	0.636575	0.26	0.091	2.0793e-215	ABC 1	FAM49A
CLEC2D	3.26901e-216	0.768909	0.528	0.282	1.65095e-211	ABC 1	CLEC2D
MX1	4.68896e-215	0.728636	0.408	0.188	2.36807e-210	ABC 1	MX1
MT2A	3.27288e-213	0.731735	0.262	0.095	1.6529e-208	ABC 1	MT2A
MEF2A	9.29362e-213	0.773667	0.381	0.172	4.69355e-208	ABC 1	MEF2A
TP53I11	1.11504e-211	0.483233	0.173	0.047	5.63129e-207	ABC 1	TP53I11
FCRL2	5.83576e-204	0.658006	0.403	0.187	2.94724e-199	ABC 1	FCRL2
BATF	2.29928e-202	0.469704	0.138	0.033	1.16121e-197	ABC 1	BATF
ARHGAP25	1.80205e-201	0.663395	0.444	0.222	9.10089e-197	ABC 1	ARHGAP25
KPNA2	9.02688e-199	0.545219	0.219	0.072	4.55885e-194	ABC 1	KPNA2
B2M	3.06997e-194	0.527021	1	1	1.55043e-189	ABC 1	B2M
PEA15	4.58707e-194	0.546373	0.25	0.091	2.31661e-189	ABC 1	PEA15
IL10RA	1.50587e-190	0.63139	0.356	0.162	7.60511e-186	ABC 1	IL10RA
ISG15	1.00974e-189	0.923525	0.427	0.222	5.0995e-185	ABC 1	ISG15
DBNL	1.41031e-186	0.643394	0.578	0.348	7.1225e-182	ABC 1	DBNL
LY96	1.19503e-183	0.583377	0.219	0.077	6.03526e-179	ABC 1	LY96
EEA1	1.07478e-178	0.560381	0.222	0.079	5.42796e-174	ABC 1	EEA1
HLA-A	1.22346e-178	0.418954	0.991	0.967	6.17886e-174	ABC 1	HLA-A
UBR4	1.29409e-175	0.499664	0.224	0.081	6.53552e-171	ABC 1	UBR4
B4GALT1	4.3966e-174	0.654304	0.415	0.212	2.22041e-169	ABC 1	B4GALT1
MNDA	3.39983e-170	0.494483	0.212	0.074	1.71702e-165	ABC 1	MNDA
IDI1	3.98952e-170	0.671617	0.495	0.282	2.01483e-165	ABC 1	IDI1
BCL2A1	4.76552e-167	0.600596	0.406	0.207	2.40673e-162	ABC 1	BCL2A1
NRROS	1.7642e-165	0.564488	0.281	0.12	8.90972e-161	ABC 1	NRROS
RHOA	3.17553e-159	0.519635	0.817	0.652	1.60374e-154	ABC 1	RHOA
ALOX5AP	1.10435e-158	0.659263	0.478	0.273	5.57732e-154	ABC 1	ALOX5AP
GRB2	4.28848e-157	0.552839	0.666	0.459	2.16581e-152	ABC 1	GRB2
RASGRP1	2.46734e-156	0.442893	0.169	0.055	1.24608e-151	ABC 1	RASGRP1
PLEKHO1	1.10013e-154	0.51637	0.264	0.11	5.55597e-150	ABC 1	PLEKHO1
HLA-DRB5	4.84625e-152	0.651838	0.812	0.68	2.4475e-147	ABC 1	HLA-DRB5
PLAC8	7.27661e-152	0.624438	0.73	0.559	3.67491e-147	ABC 1	PLAC8
PCSK7	2.13836e-150	0.605659	0.492	0.286	1.07993e-145	ABC 1	PCSK7
IQSEC1	2.77062e-149	0.534762	0.326	0.155	1.39925e-144	ABC 1	IQSEC1
KLF6	1.56738e-148	0.552159	0.816	0.646	7.91572e-144	ABC 1	KLF6
PPDPF	2.45961e-148	0.470505	0.897	0.804	1.24218e-143	ABC 1	PPDPF
RGS11	1.15935e-147	0.735765	0.391	0.205	5.85505e-143	ABC 1	RGS1
UBC	1.27713e-147	0.472285	0.954	0.903	6.44989e-143	ABC 1	UBC
PTPN1	1.32274e-145	0.572047	0.451	0.257	6.68024e-141	ABC 1	PTPN1
SNX8	2.81739e-144	0.441507	0.218	0.085	1.42287e-139	ABC 1	SNX8
IFITM2	3.69503e-144	0.558847	0.728	0.534	1.8661e-139	ABC 1	IFITM2
LBH	1.58808e-141	0.604948	0.549	0.356	8.02027e-137	ABC 1	LBH
LRRK2	2.67155e-140	0.435354	0.176	0.062	1.34922e-135	ABC 1	LRRK2
PIKFYVE	2.72176e-140	0.505236	0.289	0.133	1.37457e-135	ABC 1	PIKFYVE
FAM3C	1.26923e-139	0.552012	0.422	0.229	6.41001e-135	ABC 1	FAM3C
TIMP1	5.63692e-139	0.419964	0.15	0.048	2.84681e-134	ABC 1	TIMP1
HSPA4	2.27527e-138	0.668058	0.353	0.185	1.14908e-133	ABC 1	HSPA4
CD164	2.77214e-136	0.524211	0.49	0.291	1.40002e-131	ABC 1	CD164
OAS1	1.11293e-135	0.56767	0.276	0.127	5.62061e-131	ABC 1	OAS1
AKT2	1.63422e-135	0.509986	0.274	0.125	8.25328e-131	ABC 1	AKT2
CNFN	1.01274e-134	0.508962	0.228	0.094	5.11466e-130	ABC 1	CNFN
YWHAH	1.3218e-129	0.53981	0.239	0.104	6.67548e-125	ABC 1	YWHAH
CD79A	1.17122e-128	0.428134	0.986	0.974	5.91504e-124	ABC 1	CD79A
MTSS1	2.8269e-128	0.537939	0.455	0.265	1.42767e-123	ABC 1	MTSS1
COX8A	6.26759e-128	0.493176	0.619	0.423	3.16532e-123	ABC 1	COX8A
ASAH1	5.13346e-127	0.558475	0.395	0.222	2.59255e-122	ABC 1	ASAH1
CBLB	1.06479e-125	0.516052	0.236	0.102	5.37752e-121	ABC 1	CBLB
RHOC	3.48564e-124	0.50691	0.196	0.078	1.76035e-119	ABC 1	RHOC
SEMA4B	4.43267e-124	0.461565	0.267	0.123	2.23863e-119	ABC 1	SEMA4B
HSPE1	6.5597e-123	0.63739	0.546	0.372	3.31285e-118	ABC 1	HSPE1
IFI27L2	2.75668e-122	0.497982	0.339	0.179	1.39221e-117	ABC 1	IFI27L2
CTSC	3.14335e-122	0.470007	0.213	0.09	1.58749e-117	ABC 1	CTSC
WDFY4	4.18617e-121	0.494751	0.286	0.138	2.11414e-116	ABC 1	WDFY4
PRKX	6.65544e-119	0.436057	0.221	0.094	3.3612e-114	ABC 1	PRKX
IFI44L	1.04441e-118	0.645394	0.325	0.169	5.27459e-114	ABC 1	IFI44L
EZR	1.52753e-115	0.50455	0.784	0.627	7.71449e-111	ABC 1	EZR
SLC38A1	1.52862e-115	0.54583	0.447	0.272	7.72001e-111	ABC 1	SLC38A1
TTN	8.39441e-115	0.481541	0.207	0.088	4.23943e-110	ABC 1	TTN
TNIP2	4.68412e-114	0.409087	0.211	0.091	2.36562e-109	ABC 1	TNIP2
TLN1	2.97015e-113	0.458213	0.324	0.17	1.50002e-108	ABC 1	TLN1
ISCU	1.52475e-112	0.459354	0.687	0.509	7.70046e-108	ABC 1	ISCU
SEPW1	9.61481e-112	0.499145	0.216	0.095	4.85577e-107	ABC 1	SEPW1
FAM46A	1.8995e-111	0.409927	0.123	0.04	9.59305e-107	ABC 1	FAM46A
TMEM2	2.53437e-109	0.42943	0.158	0.059	1.27993e-104	ABC 1	TMEM2
PTPN2	3.01433e-109	0.476597	0.397	0.231	1.52233e-104	ABC 1	PTPN2
PABPC4	5.0847e-109	0.446347	0.311	0.162	2.56793e-104	ABC 1	PABPC4
CDK14	1.05285e-108	0.560515	0.197	0.084	5.31723e-104	ABC 1	CDK14
CD48	3.45264e-108	0.432184	0.794	0.646	1.74369e-103	ABC 1	CD48
CSK	4.25462e-108	0.517652	0.508	0.335	2.14871e-103	ABC 1	CSK
AKAP13	1.22638e-107	0.555494	0.46	0.292	6.19358e-103	ABC 1	AKAP13
CDK2AP2	1.32004e-106	0.505888	0.352	0.197	6.66661e-102	ABC 1	CDK2AP2
GSTP1	4.50712e-106	0.525959	0.533	0.357	2.27623e-101	ABC 1	GSTP1
CAPNS1	8.34754e-106	0.444978	0.228	0.106	4.21576e-101	ABC 1	CAPNS1
RAB11FIP1	2.67441e-103	0.442827	0.295	0.153	1.35066e-98	ABC 1	RAB11FIP1
TCIRG1	4.09178e-103	0.441989	0.249	0.122	2.06647e-98	ABC 1	TCIRG1
SERPINB1	1.49775e-101	0.500835	0.379	0.222	7.56409e-97	ABC 1	SERPINB1
IFI27	4.93116e-100	0.711737	0.102	0.032	2.49038e-95	ABC 1	IFI27
SETBP1	5.82981e-100	0.491512	0.196	0.086	2.94423e-95	ABC 1	SETBP1
WSB1	8.7795e-99	0.479824	0.496	0.326	4.43391e-94	ABC 1	WSB1
ZDHHC21	1.30366e-98	0.409292	0.213	0.098	6.58389e-94	ABC 1	ZDHHC21
GDI2	4.11845e-98	0.500973	0.618	0.458	2.07994e-93	ABC 1	GDI2
SCPEP1	4.49694e-96	0.45618	0.379	0.222	2.27109e-91	ABC 1	SCPEP1
BSG	5.97764e-96	0.464063	0.401	0.244	3.01889e-91	ABC 1	BSG
CALM1	1.19637e-95	0.406793	0.79	0.66	6.04202e-91	ABC 1	CALM1
CNPY3	2.64935e-95	0.442418	0.548	0.38	1.338e-90	ABC 1	CNPY3
MOB1A	3.34376e-95	0.466937	0.46	0.297	1.6887e-90	ABC 1	MOB1A
MRPL40	3.72824e-95	0.473878	0.266	0.14	1.88287e-90	ABC 1	MRPL40
KLF2	1.71456e-94	0.487443	0.633	0.472	8.65902e-90	ABC 1	KLF2
LSM14A	3.89017e-94	0.501721	0.47	0.308	1.96465e-89	ABC 1	LSM14A
TRAPPC1	2.68717e-93	0.439758	0.582	0.414	1.3571e-88	ABC 1	TRAPPC1
SREBF2	8.63459e-93	0.426596	0.219	0.105	4.36073e-88	ABC 1	SREBF2
TMSB4X	1.54184e-92	0.571611	0.998	0.995	7.78676e-88	ABC 1	TMSB4X
TPP1	1.81074e-91	0.410644	0.263	0.135	9.14476e-87	ABC 1	TPP1
UBL5	3.33768e-91	0.409745	0.7	0.542	1.68563e-86	ABC 1	UBL5
RABAC1	5.97341e-90	0.423033	0.544	0.375	3.01675e-85	ABC 1	RABAC1
H2AFZ	1.29114e-89	0.51852	0.471	0.315	6.52067e-85	ABC 1	H2AFZ
TYMP	1.45562e-88	0.469777	0.298	0.166	7.3513e-84	ABC 1	TYMP
PRR13	7.307e-88	0.427666	0.699	0.564	3.69026e-83	ABC 1	PRR13
JAZF1	7.41351e-88	0.693906	0.247	0.125	3.74405e-83	ABC 1	JAZF1
STAT3	1.56357e-87	0.404045	0.36	0.212	7.89652e-83	ABC 1	STAT3
P2RX5	6.26794e-85	0.455859	0.502	0.345	3.1655e-80	ABC 1	P2RX5
IDS	4.88871e-84	0.428656	0.499	0.338	2.46895e-79	ABC 1	IDS
RASGRP3	8.69645e-84	0.419563	0.283	0.155	4.39197e-79	ABC 1	RASGRP3
MALAT1	3.01195e-83	0.437413	1	1	1.52113e-78	ABC 1	MALAT1
WDR83OS	3.20634e-83	0.409313	0.533	0.375	1.6193e-78	ABC 1	WDR83OS
C7orf50	7.16369e-83	0.463415	0.374	0.232	3.61788e-78	ABC 1	C7orf50
DDX24	1.35779e-82	0.416443	0.515	0.352	6.85725e-78	ABC 1	DDX24
C10orf54	1.13971e-81	0.426777	0.16	0.071	5.7559e-77	ABC 1	C10orf54
SUMO3	6.95964e-81	0.436752	0.382	0.24	3.51483e-76	ABC 1	SUMO3
RABGAP1L	1.553e-79	0.736444	0.284	0.161	7.84314e-75	ABC 1	RABGAP1L
IFI6	2.56345e-78	0.543372	0.257	0.142	1.29462e-73	ABC 1	IFI6
DONSON	2.20028e-77	0.500077	0.157	0.068	1.11121e-72	ABC 1	DONSON
ARL4C	2.2194e-77	0.440839	0.218	0.112	1.12086e-72	ABC 1	ARL4C
IFT57	2.08196e-76	0.406068	0.453	0.3	1.05145e-71	ABC 1	IFT57
FGD2	1.10807e-75	0.407805	0.323	0.192	5.5961e-71	ABC 1	FGD2
PIP4K2A	4.40945e-74	0.450161	0.197	0.098	2.2269e-69	ABC 1	PIP4K2A
HMGN3	6.15606e-74	0.413013	0.445	0.301	3.10899e-69	ABC 1	HMGN3
ATP5EP2	4.63494e-72	0.462652	0.166	0.079	2.34078e-67	ABC 1	ATP5EP2
ATP6V1F	1.73136e-70	0.400514	0.529	0.385	8.74391e-66	ABC 1	ATP6V1F
GPCPD1	2.61951e-69	0.439408	0.206	0.107	1.32293e-64	ABC 1	GPCPD1
ST6GAL1	6.34052e-69	0.466615	0.317	0.194	3.20215e-64	ABC 1	ST6GAL1
ADRBK2	1.66873e-68	0.450131	0.136	0.059	8.42757e-64	ABC 1	ADRBK2
CD22	3.17318e-65	0.413946	0.595	0.461	1.60255e-60	ABC 1	CD22
FNBP1	5.58466e-65	0.413327	0.471	0.333	2.82042e-60	ABC 1	FNBP1
SMC6	1.77909e-64	0.413717	0.308	0.19	8.98496e-60	ABC 1	SMC6
MAP1LC3B	1.30952e-62	0.410131	0.494	0.361	6.61347e-58	ABC 1	MAP1LC3B
PLCG2	9.89075e-62	0.437466	0.302	0.189	4.99513e-57	ABC 1	PLCG2
NCOA3	2.52981e-58	0.469613	0.38	0.259	1.27763e-53	ABC 1	NCOA3
RAPGEF1	4.00522e-57	0.412334	0.169	0.087	2.02276e-52	ABC 1	RAPGEF1
UQCR11	1.5437e-54	0.412969	0.449	0.334	7.79616e-50	ABC 1	UQCR11
EPSTI1	6.05012e-54	0.407693	0.319	0.21	3.05549e-49	ABC 1	EPSTI1
DOCK2	2.88981e-53	0.404126	0.236	0.141	1.45944e-48	ABC 1	DOCK2
HBA2	3.05007e-52	0.472233	0.105	0.046	1.54038e-47	ABC 1	HBA2
EBF1	1.23701e-49	0.488518	0.276	0.174	6.24726e-45	ABC 1	EBF1
HLA-DQA2	3.58474e-42	0.468564	0.37	0.273	1.8104e-37	ABC 1	HLA-DQA2
SIPA1L1	2.78116e-39	0.545102	0.185	0.111	1.40457e-34	ABC 1	SIPA1L1
HBB	9.95282e-24	1.02117	0.158	0.105	5.02647e-19	ABC 1	HBB
CD1C	0	1.35589	0.568	0.091	0	MZ/NSM B	CD1C
KLK1	0	0.888571	0.287	0.04	0	MZ/NSM B	KLK1
CCDC50	0	0.777139	0.577	0.21	0	MZ/NSM B	CCDC50
LILRA4	0	0.447634	0.138	0.018	0	MZ/NSM B	LILRA4
CSGALNACT1	3.96478e-252	0.50817	0.26	0.071	2.00233e-247	MZ/NSM B	CSGALNACT1
SIGLEC10	5.16459e-190	0.405878	0.271	0.087	2.60827e-185	MZ/NSM B	SIGLEC10
DUS2	5.45463e-190	0.421897	0.272	0.089	2.75475e-185	MZ/NSM B	DUS2
ARID3A	5.34393e-183	0.414555	0.196	0.054	2.69885e-178	MZ/NSM B	ARID3A
PLEK2	1.24821e-181	0.508633	0.469	0.208	6.30382e-177	MZ/NSM B	PLEK
NBPF14	1.87214e-177	0.495863	0.297	0.106	9.45488e-173	MZ/NSM B	NBPF14
AP2S1	1.17144e-166	0.458276	0.471	0.213	5.91613e-162	MZ/NSM B	AP2S1
SP140	8.85435e-145	0.452667	0.526	0.265	4.47171e-140	MZ/NSM B	SP140
PTPN11	3.76348e-144	0.437872	0.515	0.257	1.90067e-139	MZ/NSM B	PTPN1
APBB1IP	8.80816e-133	0.42525	0.466	0.229	4.44839e-128	MZ/NSM B	APBB1IP
LGALS12	6.03032e-122	0.559537	0.42	0.212	3.04549e-117	MZ/NSM B	LGALS1
TALDO1	1.74997e-119	0.400072	0.459	0.233	8.83789e-115	MZ/NSM B	TALDO1
TCF4	4.30854e-109	0.453766	0.551	0.314	2.17594e-104	MZ/NSM B	TCF4
GABARAP	4.44099e-91	0.415954	0.607	0.387	2.24283e-86	MZ/NSM B	GABARAP
MT-ND6	1.36325e-68	0.40107	0.557	0.362	6.88481e-64	MZ/NSM B	MT-ND6
IFITM1	0	2.11973	0.703	0.256	0	ISG B	IFITM1
S100A9	0	1.52548	0.541	0.194	0	ISG B	S100A9
IFIT3	0	1.38875	0.365	0.035	0	ISG B	IFIT3
XAF1	0	1.3402	0.568	0.172	0	ISG B	XAF1
S100A8	0	1.31299	0.476	0.162	0	ISG B	S100A8
IFITM3	0	1.2428	0.399	0.102	0	ISG B	IFITM3
IRF7	0	1.20586	0.534	0.208	0	ISG B	IRF7
ISG20	0	1.20367	0.888	0.642	0	ISG B	ISG20
PLSCR1	0	1.12898	0.363	0.079	0	ISG B	PLSCR1
EIF2AK2	0	1.1183	0.461	0.152	0	ISG B	EIF2AK2
STAT1	0	1.02016	0.372	0.11	0	ISG B	STAT1
MX2	0	1.0077	0.364	0.107	0	ISG B	MX2
CMPK2	0	0.880844	0.23	0.017	0	ISG B	CMPK2
USP18	0	0.875756	0.234	0.03	0	ISG B	USP18
IFI44	0	0.823154	0.261	0.052	0	ISG B	IFI44
IFIT1	0	0.798492	0.188	0.016	0	ISG B	IFIT1
RSAD2	9.44675e-298	0.501415	0.122	0.014	4.77089e-293	ISG B	RSAD2
SAMD9L	4.38869e-241	0.928459	0.379	0.136	2.21642e-236	ISG B	SAMD9L
HERC5	2.69147e-240	0.686309	0.187	0.039	1.35928e-235	ISG B	HERC5
OAS3	2.88856e-230	0.591166	0.149	0.026	1.45881e-225	ISG B	OAS3
PARP9	7.61142e-216	0.697925	0.241	0.066	3.844e-211	ISG B	PARP9
TRIM22	1.45409e-176	0.835607	0.482	0.245	7.34359e-172	ISG B	TRIM22
BST2	8.31769e-169	0.844946	0.527	0.293	4.20068e-164	ISG B	BST2
IFI35	1.42012e-149	0.70029	0.285	0.11	7.17201e-145	ISG B	IFI35
UBE2L6	3.62175e-148	0.827682	0.425	0.218	1.82909e-143	ISG B	UBE2L6
SP110	6.3324e-125	0.719706	0.608	0.422	3.19805e-120	ISG B	SP110
IFIT2	6.54435e-125	0.507292	0.134	0.035	3.3051e-120	ISG B	IFIT2
OAS2	6.57582e-124	0.506535	0.176	0.055	3.32099e-119	ISG B	OAS2
NT5C3A	6.02675e-123	0.738295	0.455	0.259	3.04369e-118	ISG B	NT5C3A
LAP3	8.57165e-116	0.621591	0.234	0.092	4.32894e-111	ISG B	LAP3
TYROBP	2.2178e-115	0.591042	0.222	0.084	1.12006e-110	ISG B	TYROBP
DRAP1	3.39688e-115	0.678379	0.554	0.366	1.71553e-110	ISG B	DRAP1
DDX60	1.49535e-109	0.416208	0.127	0.034	7.55198e-105	ISG B	DDX60
HBA1	1.70596e-109	0.481239	0.115	0.029	8.6156e-105	ISG B	HBA1
FCN1	1.45352e-101	0.449455	0.135	0.04	7.3407e-97	ISG B	FCN1
IFI16	1.25305e-99	0.670362	0.54	0.361	6.32828e-95	ISG B	IFI16
LYZ	7.49561e-95	0.580629	0.35	0.181	3.78551e-90	ISG B	LYZ
CST3	8.06631e-92	0.533687	0.206	0.083	4.07373e-87	ISG B	CST3
HELZ2	1.74167e-85	0.460605	0.161	0.058	8.79598e-81	ISG B	HELZ2
RPL27A	9.36282e-82	0.41191	0.979	0.968	4.72851e-77	ISG B	RPL27A
PSME2	7.64647e-80	0.585087	0.526	0.376	3.8617e-75	ISG B	PSME2
TNFSF10	5.23455e-77	0.458206	0.171	0.068	2.6436e-72	ISG B	TNFSF10
PPM1K	3.14387e-76	0.600883	0.497	0.341	1.58775e-71	ISG B	PPM1K
PTPRCAP	2.40374e-74	0.506074	0.771	0.647	1.21396e-69	ISG B	PTPRCAP
ODF3B	3.32013e-72	0.454176	0.152	0.059	1.67677e-67	ISG B	ODF3B
NMI	1.07521e-71	0.505411	0.226	0.108	5.43016e-67	ISG B	NMI
SAMD9	5.9933e-69	0.557364	0.25	0.128	3.0268e-64	ISG B	SAMD9
CHMP5	1.11696e-68	0.51494	0.261	0.135	5.64097e-64	ISG B	CHMP5
IRF9	3.96682e-67	0.540876	0.287	0.158	2.00336e-62	ISG B	IRF9
ITM2B	1.05631e-64	0.440017	0.707	0.589	5.3347e-60	ISG B	ITM2B
FCER1G	2.10976e-62	0.401695	0.139	0.055	1.06549e-57	ISG B	FCER1G
DUSP11	1.51702e-61	0.522685	0.826	0.761	7.66139e-57	ISG B	DUSP1
ADAR	6.37179e-60	0.54709	0.384	0.254	3.21794e-55	ISG B	ADAR
STAT2	2.32842e-56	0.406557	0.183	0.087	1.17592e-51	ISG B	STAT2
GNLY	3.39203e-50	0.431831	0.195	0.099	1.71308e-45	ISG B	GNLY
MRPL44	3.92092e-50	0.556382	0.21	0.113	1.98018e-45	ISG B	MRPL44
PHF11	1.41755e-48	0.436067	0.277	0.166	7.15906e-44	ISG B	PHF11
NOTCH2NL	2.09943e-48	0.420337	0.192	0.098	1.06027e-43	ISG B	NOTCH2NL
ELF1	4.68362e-46	0.488571	0.497	0.391	2.36537e-41	ISG B	ELF1
RNF213	9.10049e-46	0.502837	0.364	0.253	4.59602e-41	ISG B	RNF213
TMBIM4.1	2.96111e-39	0.404165	0.222	0.129	1.49545e-34	ISG B	TMBIM4.1
ATP5D	5.61382e-39	0.404408	0.376	0.26	2.83515e-34	ISG B	ATP5D
RNGTT	6.36549e-34	0.464906	0.236	0.149	3.21477e-29	ISG B	RNGTT
SHISA5	2.20899e-33	0.432487	0.368	0.276	1.11561e-28	ISG B	SHISA5
MYC	2.92728e-21	0.421629	0.27	0.198	1.47836e-16	ISG B	MYC
IL32	0	2.22316	0.702	0.065	0	CD5+ B	IL32
CD3E	0	1.9076	0.713	0.036	0	CD5+ B	CD3E
IL7R	0	1.87569	0.588	0.029	0	CD5+ B	IL7R
CD3D	0	1.67611	0.681	0.045	0	CD5+ B	CD3D
CD7	0	1.44105	0.542	0.028	0	CD5+ B	CD7
GIMAP7	0	1.38091	0.5	0.012	0	CD5+ B	GIMAP7
FYB	0	1.23332	0.473	0.024	0	CD5+ B	FYB
CD3G	0	1.09726	0.471	0.012	0	CD5+ B	CD3G
ANXA1	0	1.09508	0.394	0.038	0	CD5+ B	ANXA1
CD2	0	1.03834	0.444	0.013	0	CD5+ B	CD2
LCK	0	1.03191	0.573	0.065	0	CD5+ B	LCK
GIMAP4	0	0.916602	0.374	0.013	0	CD5+ B	GIMAP4
TCF7	0	0.885812	0.491	0.077	0	CD5+ B	TCF7
LAT	0	0.875518	0.404	0.022	0	CD5+ B	LAT
CTSW	0	0.863681	0.284	0.025	0	CD5+ B	CTSW
LEPROTL1	0	0.822644	0.518	0.115	0	CD5+ B	LEPROTL1
GZMA	0	0.811969	0.206	0.018	0	CD5+ B	GZMA
ID2	0	0.784474	0.335	0.05	0	CD5+ B	ID2
CST7	0	0.766607	0.204	0.022	0	CD5+ B	CST7
CD8B	0	0.764483	0.218	0.013	0	CD5+ B	CD8B
GZMM	0	0.75957	0.34	0.014	0	CD5+ B	GZMM
AAK1	0	0.755486	0.384	0.028	0	CD5+ B	AAK1
CD247	0	0.722603	0.361	0.031	0	CD5+ B	CD247
LEF1	0	0.696659	0.3	0.016	0	CD5+ B	LEF1
LINC00861	0	0.667064	0.282	0.011	0	CD5+ B	LINC00861
MAL	0	0.646206	0.28	0.01	0	CD5+ B	MAL
ITM2A	0	0.623913	0.355	0.059	0	CD5+ B	ITM2A
BCL11B	0	0.618109	0.279	0.006	0	CD5+ B	BCL11B
CD6	0	0.60378	0.292	0.021	0	CD5+ B	CD6
GIMAP1	0	0.601948	0.284	0.012	0	CD5+ B	GIMAP1
CAMK4	0	0.579239	0.27	0.02	0	CD5+ B	CAMK4
CD8A	0	0.574773	0.189	0.008	0	CD5+ B	CD8A
TRAT1	0	0.545772	0.243	0.007	0	CD5+ B	TRAT1
PRKCH	0	0.535319	0.258	0.015	0	CD5+ B	PRKCH
AQP3	0	0.506084	0.23	0.021	0	CD5+ B	AQP3
RORA	0	0.501224	0.244	0.026	0	CD5+ B	RORA
ZAP70	0	0.476448	0.242	0.017	0	CD5+ B	ZAP70
TC2N	0	0.466805	0.221	0.017	0	CD5+ B	TC2N
OXNAD1	0	0.456112	0.237	0.024	0	CD5+ B	OXNAD1
TXK	0	0.447641	0.187	0.008	0	CD5+ B	TXK
FLT3LG	1.61138e-304	0.584598	0.34	0.056	8.13795e-300	CD5+ B	FLT3LG
GZMK	1.13915e-297	0.642406	0.113	0.007	5.75304e-293	CD5+ B	GZMK
SAMHD1	4.3052e-295	0.530715	0.289	0.043	2.17426e-290	CD5+ B	SAMHD1
SELPLG	2.13311e-282	0.464182	0.233	0.03	1.07729e-277	CD5+ B	SELPLG
KLRB1	1.95827e-268	0.947427	0.196	0.023	9.88983e-264	CD5+ B	KLRB1
NOSIP	2.61838e-266	0.947388	0.633	0.192	1.32236e-261	CD5+ B	NOSIP
LCP2	1.17768e-254	0.416304	0.231	0.032	5.94766e-250	CD5+ B	LCP2
PRF1	1.4631e-247	0.519309	0.142	0.013	7.3891e-243	CD5+ B	PRF1
MGAT4A	4.72493e-225	0.498375	0.348	0.072	2.38623e-220	CD5+ B	MGAT4A
RGS10	4.05082e-221	0.645966	0.47	0.124	2.04579e-216	CD5+ B	RGS10
RARRES3	4.02393e-214	0.602977	0.443	0.11	2.03221e-209	CD5+ B	RARRES3
FYN	2.28877e-209	0.558698	0.283	0.053	1.1559e-204	CD5+ B	FYN
CCL5	1.4351e-197	1.5655	0.334	0.081	7.24769e-193	CD5+ B	CCL5
GZMH	1.18587e-162	0.602378	0.121	0.014	5.989e-158	CD5+ B	GZMH
RGCC	2.0595e-158	0.456416	0.253	0.054	1.04011e-153	CD5+ B	RGCC
PIM1	1.86771e-145	0.405926	0.325	0.084	9.43248e-141	CD5+ B	PIM1
NDFIP1	4.59496e-143	0.529473	0.463	0.152	2.32059e-138	CD5+ B	NDFIP1
GZMB	1.87793e-106	0.431557	0.118	0.02	9.48412e-102	CD5+ B	GZMB
XBP1	5.63448e-101	0.412523	0.351	0.118	2.84558e-96	CD5+ B	XBP1
AES	2.6831e-95	0.510607	0.738	0.362	1.35505e-90	CD5+ B	AES
PPP2R5C	3.93923e-93	0.408996	0.498	0.201	1.98943e-88	CD5+ B	PPP2R5C
XIST	1.43092e-73	0.435639	0.505	0.229	7.22656e-69	CD5+ B	XIST
DNAJB11	2.3404e-65	0.485802	0.414	0.184	1.18197e-60	CD5+ B	DNAJB1
CCL4	1.64502e-58	0.413186	0.155	0.046	8.30786e-54	CD5+ B	CCL4
PPIB	0	3.36061	0.984	0.457	0	PB	PPIB
HSP90B1	0	3.30404	0.984	0.339	0	PB	HSP90B1
SEC11C	0	2.94467	0.935	0.194	0	PB	SEC11C
PDIA4	0	2.50464	0.912	0.095	0	PB	PDIA4
DERL3	0	2.49745	0.84	0.083	0	PB	DERL3
FKBP11	0	2.45758	0.869	0.072	0	PB	FKBP11
TXNDC5	0	2.38333	0.791	0.017	0	PB	TXNDC5
TNFRSF17	0	2.34649	0.816	0.037	0	PB	TNFRSF17
SSR4	0	2.29834	0.975	0.563	0	PB	SSR4
SSR3	0	2.13088	0.916	0.159	0	PB	SSR3
SDF2L1	0	2.03181	0.836	0.079	0	PB	SDF2L1
LGALS13	0	1.96505	0.823	0.211	0	PB	LGALS1
CD274	0	1.96274	0.826	0.163	0	PB	CD27
HSPA5	0	1.96193	0.922	0.277	0	PB	HSPA5
P4HB	0	1.93477	0.921	0.222	0	PB	P4HB
SPCS3	0	1.87699	0.861	0.13	0	PB	SPCS3
MANF	0	1.84916	0.798	0.08	0	PB	MANF
LMAN1	0	1.84079	0.844	0.093	0	PB	LMAN1
PDIA6	0	1.83324	0.904	0.233	0	PB	PDIA6
HM13	0	1.7457	0.867	0.116	0	PB	HM13
SEC61G	0	1.67876	0.89	0.369	0	PB	SEC61G
PRDX4	0	1.61832	0.754	0.067	0	PB	PRDX4
RPN2	0	1.60751	0.873	0.193	0	PB	RPN2
RPN1	0	1.58142	0.846	0.144	0	PB	RPN1
OSTC	0	1.57304	0.847	0.178	0	PB	OSTC
CALR	0	1.54389	0.936	0.441	0	PB	CALR
ERLEC1	0	1.53735	0.767	0.105	0	PB	ERLEC1
TMEM258	0	1.53216	0.924	0.432	0	PB	TMEM258
DDOST	0	1.5178	0.846	0.202	0	PB	DDOST
SPCS1	0	1.51255	0.905	0.438	0	PB	SPCS1
LMAN2	0	1.50644	0.866	0.211	0	PB	LMAN2
SPCS2	0	1.47249	0.945	0.391	0	PB	SPCS2
LIME1	0	1.46822	0.509	0.039	0	PB	LIME1
CD59	0	1.44632	0.712	0.05	0	PB	CD59
SEC61A1	0	1.40999	0.77	0.072	0	PB	SEC61A1
PRDM1	0	1.38929	0.641	0.012	0	PB	PRDM1
TMED9	0	1.37933	0.847	0.217	0	PB	TMED9
SLAMF7	0	1.37846	0.659	0.02	0	PB	SLAMF7
TXNDC11	0	1.35952	0.736	0.077	0	PB	TXNDC11
RRBP1	0	1.34276	0.601	0.039	0	PB	RRBP1
FKBP2	0	1.31852	0.683	0.113	0	PB	FKBP2
ZBP1	0	1.30191	0.763	0.124	0	PB	ZBP1
NUCB2	0	1.29309	0.628	0.036	0	PB	NUCB2
CANX	0	1.25476	0.82	0.154	0	PB	CANX
TXN2	0	1.24677	0.767	0.175	0	PB	TXN
KDELR2	0	1.24355	0.759	0.134	0	PB	KDELR2
B4GALT3	0	1.22664	0.734	0.082	0	PB	B4GALT3
TMED10	0	1.21545	0.846	0.235	0	PB	TMED10
SEMA4A	0	1.1997	0.614	0.017	0	PB	SEMA4A
ABCB9	0	1.17215	0.53	0.005	0	PB	ABCB9
MAN1A1	0	1.16338	0.6	0.025	0	PB	MAN1A1
IRF4	0	1.11994	0.571	0.07	0	PB	IRF4
GMPPB	0	1.0707	0.597	0.03	0	PB	GMPPB
IDH2	0	1.06154	0.695	0.14	0	PB	IDH2
SLC9A3R1	0	1.05862	0.69	0.099	0	PB	SLC9A3R1
ERN1	0	1.05635	0.49	0.016	0	PB	ERN1
KDELR1	0	1.05256	0.75	0.145	0	PB	KDELR1
HDLBP	0	1.03638	0.636	0.068	0	PB	HDLBP
NDUFB8	0	1.03374	0.741	0.179	0	PB	NDUFB8
SPATS2	0	1.01275	0.615	0.05	0	PB	SPATS2
DCPS	0	1.00012	0.645	0.076	0	PB	DCPS
LGALS3	0	0.964721	0.528	0.03	0	PB	LGALS3
SEC14L1	0	0.956643	0.67	0.1	0	PB	SEC14L1
CRELD2	0	0.950321	0.566	0.077	0	PB	CRELD2
SSR1	0	0.933742	0.731	0.154	0	PB	SSR1
PSMA2	0	0.930847	0.677	0.139	0	PB	PSMA2
WARS	0	0.930067	0.451	0.064	0	PB	WARS
TRABD	0	0.926456	0.733	0.16	0	PB	TRABD
DNAJC3	0	0.919836	0.63	0.084	0	PB	DNAJC3
ATF5	0	0.917202	0.388	0.038	0	PB	ATF5
ARF4	0	0.917021	0.7	0.155	0	PB	ARF4
ELL2	0	0.916087	0.598	0.053	0	PB	ELL2
SRPRB	0	0.912459	0.58	0.051	0	PB	SRPRB
SPN	0	0.912357	0.452	0.015	0	PB	SPN
CHPF	0	0.911091	0.442	0.004	0	PB	CHPF
TXNDC15	0	0.906226	0.587	0.053	0	PB	TXNDC15
CFLAR	0	0.905275	0.779	0.192	0	PB	CFLAR
MTHFD2	0	0.902505	0.562	0.048	0	PB	MTHFD2
HYOU1	0	0.901936	0.48	0.024	0	PB	HYOU1
ST6GALNAC4	0	0.901782	0.592	0.073	0	PB	ST6GALNAC4
SIL1	0	0.899785	0.546	0.042	0	PB	SIL1
TIMM8B	0	0.897932	0.636	0.089	0	PB	TIMM8B
NUCB1	0	0.887649	0.72	0.157	0	PB	NUCB1
FNDC3B	0	0.880861	0.476	0.011	0	PB	FNDC3B
TMEM208	0	0.874787	0.676	0.109	0	PB	TMEM208
MGAT1	0	0.857663	0.644	0.106	0	PB	MGAT1
SEC13	0	0.850218	0.65	0.12	0	PB	SEC13
STT3A	0	0.844439	0.513	0.031	0	PB	STT3A
LRRC59	0	0.810718	0.569	0.094	0	PB	LRRC59
PERP	0	0.797046	0.371	0.007	0	PB	PERP
ALG5	0	0.79554	0.602	0.083	0	PB	ALG5
DERL1	0	0.782395	0.664	0.14	0	PB	DERL1
MEI1	0	0.78234	0.557	0.064	0	PB	MEI1
TMCO1	0	0.776237	0.673	0.161	0	PB	TMCO1
SLC35B1	0	0.76977	0.544	0.054	0	PB	SLC35B1
GORASP2	0	0.769191	0.647	0.114	0	PB	GORASP2
ISOC2	0	0.762969	0.523	0.054	0	PB	ISOC2
BIK	0	0.758022	0.389	0.005	0	PB	BIK
DSTN	0	0.75645	0.608	0.096	0	PB	DSTN
EDEM1	0	0.748706	0.534	0.076	0	PB	EDEM1
BAK1	0	0.746399	0.516	0.061	0	PB	BAK1
SLC44A1	0	0.742704	0.476	0.026	0	PB	SLC44A1
ATOX1	0	0.74096	0.596	0.115	0	PB	ATOX1
SAR1B	0	0.739624	0.512	0.061	0	PB	SAR1B
COMMD3	0	0.736258	0.636	0.135	0	PB	COMMD3
SURF4	0	0.735889	0.563	0.073	0	PB	SURF4
NME1	0	0.731698	0.524	0.09	0	PB	NME1
CISD2	0	0.730029	0.591	0.092	0	PB	CISD2
CHST12	0	0.729194	0.594	0.101	0	PB	CHST12
CNPY2	0	0.727033	0.667	0.16	0	PB	CNPY2
PREB	0	0.724455	0.456	0.058	0	PB	PREB
SEC24D	0	0.723908	0.433	0.024	0	PB	SEC24D
PHPT1	0	0.718086	0.609	0.123	0	PB	PHPT1
IER3IP1	0	0.708465	0.573	0.084	0	PB	IER3IP1
NDUFA7	0	0.707259	0.567	0.086	0	PB	NDUFA7
NDUFB6	0	0.707041	0.647	0.152	0	PB	NDUFB6
CLPTM1L	0	0.697254	0.413	0.024	0	PB	CLPTM1L
SEL1L	0	0.692276	0.485	0.06	0	PB	SEL1L
GLCCI1	0	0.684137	0.356	0.04	0	PB	GLCCI1
CTSD	0	0.683032	0.532	0.096	0	PB	CTSD
PSMA5	0	0.680962	0.642	0.152	0	PB	PSMA5
SLC1A5	0	0.678177	0.401	0.035	0	PB	SLC1A5
IFNAR2	0	0.671156	0.575	0.096	0	PB	IFNAR2
JSRP1	0	0.670884	0.262	0.007	0	PB	JSRP1
ARSA	0	0.670654	0.481	0.052	0	PB	ARSA
TMED5	0	0.66929	0.579	0.111	0	PB	TMED5
SLC39A7	0	0.668719	0.452	0.042	0	PB	SLC39A7
NANS	0	0.665864	0.555	0.09	0	PB	NANS
C12orf75	0	0.665418	0.494	0.093	0	PB	C12orf75
HERC2	0	0.65689	0.523	0.095	0	PB	HERC2
CALU	0	0.651553	0.425	0.038	0	PB	CALU
UAP1	0	0.642974	0.443	0.039	0	PB	UAP1
LMO4	0	0.642483	0.546	0.102	0	PB	LMO4
MANEA	0	0.641117	0.374	0.013	0	PB	MANEA
TRIB1	0	0.64087	0.329	0.01	0	PB	TRIB1
HIBCH	0	0.640722	0.466	0.065	0	PB	HIBCH
ARFGAP3	0	0.639124	0.529	0.072	0	PB	ARFGAP3
KLF13	0	0.636433	0.56	0.116	0	PB	KLF13
CASP3	0	0.636038	0.444	0.04	0	PB	CASP3
MLEC	0	0.63242	0.447	0.058	0	PB	MLEC
ADA	0	0.629283	0.356	0.02	0	PB	ADA
DNAJC1	0	0.627407	0.475	0.065	0	PB	DNAJC1
CCPG1	0	0.626551	0.475	0.069	0	PB	CCPG1
DERL2	0	0.623889	0.57	0.115	0	PB	DERL2
GMPPA	0	0.62328	0.435	0.039	0	PB	GMPPA
GUSB	0	0.619486	0.507	0.082	0	PB	GUSB
SLC38A5	0	0.61478	0.344	0.019	0	PB	SLC38A5
CNP	0	0.614615	0.404	0.055	0	PB	CNP
FUT8	0	0.612335	0.465	0.078	0	PB	FUT8
EDEM2	0	0.608885	0.501	0.073	0	PB	EDEM2
NXPE3	0	0.605542	0.444	0.046	0	PB	NXPE3
YIF1B	0	0.602406	0.432	0.054	0	PB	YIF1B
TMED3	0	0.5986	0.535	0.098	0	PB	TMED3
CD320	0	0.59764	0.425	0.055	0	PB	CD320
DNM2	0	0.597058	0.499	0.093	0	PB	DNM2
GAB1	0	0.594657	0.309	0.022	0	PB	GAB1
SLC38A10	0	0.59453	0.488	0.074	0	PB	SLC38A10
ZNF593	0	0.590741	0.549	0.099	0	PB	ZNF593
MRPL12	0	0.585373	0.427	0.072	0	PB	MRPL12
SRP54	0	0.576401	0.512	0.099	0	PB	SRP54
LILRB4	0	0.573044	0.255	0.005	0	PB	LILRB4
GALNT2	0	0.573041	0.493	0.09	0	PB	GALNT2
TXNDC17	0	0.570463	0.525	0.098	0	PB	TXNDC17
CAV1	0	0.570403	0.281	0.003	0	PB	CAV1
TP53INP1	0	0.570207	0.461	0.086	0	PB	TP53INP1
IL6R	0	0.569704	0.297	0.01	0	PB	IL6R
GPRC5D	0	0.569615	0.308	0.003	0	PB	GPRC5D
PRDX3	0	0.565765	0.495	0.076	0	PB	PRDX3
PTTG1	0	0.562362	0.286	0.03	0	PB	PTTG1
GSPT1	0	0.55772	0.483	0.092	0	PB	GSPT1
USO1	0	0.553299	0.49	0.078	0	PB	USO1
SLC25A4	0	0.551167	0.384	0.037	0	PB	SLC25A4
IFI27L1	0	0.540999	0.346	0.017	0	PB	IFI27L1
WDR45	0	0.538381	0.536	0.104	0	PB	WDR45
ANKRD28	0	0.537334	0.354	0.038	0	PB	ANKRD28
EIF4G1	0	0.530804	0.463	0.082	0	PB	EIF4G1
SLC1A4	0	0.53036	0.325	0.017	0	PB	SLC1A4
AC104699.1	0	0.530275	0.277	0.02	0	PB	AC104699.1
COPB2	0	0.525605	0.476	0.08	0	PB	COPB2
UBA5	0	0.521533	0.403	0.048	0	PB	UBA5
CHID1	0	0.520826	0.445	0.057	0	PB	CHID1
CKAP4	0	0.511878	0.326	0.033	0	PB	CKAP4
RTN3	0	0.510984	0.447	0.07	0	PB	RTN3
TMEM167A	0	0.509687	0.541	0.109	0	PB	TMEM167A
PDIA5	0	0.506835	0.323	0.007	0	PB	PDIA5
GPX7	0	0.505507	0.417	0.049	0	PB	GPX7
HSD17B8	0	0.50536	0.355	0.031	0	PB	HSD17B8
COPG1	0	0.504036	0.415	0.049	0	PB	COPG1
SLC17A9	0	0.502626	0.333	0.035	0	PB	SLC17A9
TIMM17A	0	0.499828	0.504	0.097	0	PB	TIMM17A
EIF2AK4	0	0.499593	0.407	0.049	0	PB	EIF2AK4
PAPSS1	0	0.498332	0.417	0.067	0	PB	PAPSS1
MYBL2	0	0.497203	0.272	0.019	0	PB	MYBL2
WIPI1	0	0.49648	0.345	0.012	0	PB	WIPI1
CADM1	0	0.493325	0.222	0.002	0	PB	CADM1
TPST2	0	0.492781	0.402	0.059	0	PB	TPST2
LARP1B	0	0.492742	0.324	0.027	0	PB	LARP1B
CNKSR1	0	0.492219	0.247	0.002	0	PB	CNKSR1
GGH	0	0.490105	0.249	0.013	0	PB	GGH
CEP128	0	0.486865	0.24	0.012	0	PB	CEP128
RBM47	0	0.483513	0.296	0.023	0	PB	RBM47
SEC24A	0	0.483257	0.316	0.02	0	PB	SEC24A
PYCR1	0	0.481582	0.296	0.004	0	PB	PYCR1
HRASLS2	0	0.479177	0.108	0.001	0	PB	HRASLS2
NPIPB15	0	0.477085	0.212	0.004	0	PB	NPIPB15
NEU1	0	0.47553	0.413	0.064	0	PB	NEU1
PLD3	0	0.472329	0.47	0.086	0	PB	PLD3
KCNK6	0	0.47169	0.274	0.016	0	PB	KCNK6
MAGT1	0	0.466857	0.386	0.062	0	PB	MAGT1
DESI1	0	0.464268	0.424	0.068	0	PB	DESI1
MRPS14	0	0.462305	0.431	0.069	0	PB	MRPS14
GANAB	0	0.456153	0.391	0.063	0	PB	GANAB
CREB3L2	0	0.455616	0.357	0.048	0	PB	CREB3L2
NTHL1	0	0.454788	0.33	0.043	0	PB	NTHL1
COL18A1	0	0.450123	0.243	0.012	0	PB	COL18A1
HSPA13	0	0.448807	0.322	0.036	0	PB	HSPA13
REXO2	0	0.446178	0.448	0.081	0	PB	REXO2
CCR10	0	0.446104	0.195	0.003	0	PB	CCR10
MYCBP	0	0.445142	0.378	0.043	0	PB	MYCBP
CREB3	0	0.439998	0.368	0.042	0	PB	CREB3
MYO1D	0	0.439625	0.273	0.014	0	PB	MYO1D
CHAC2	0	0.436625	0.251	0.009	0	PB	CHAC2
ATP2A2	0	0.43484	0.286	0.033	0	PB	ATP2A2
BCKDK	0	0.433403	0.39	0.052	0	PB	BCKDK
TMEM214	0	0.432958	0.344	0.035	0	PB	TMEM214
IQGAP2	0	0.418225	0.279	0.035	0	PB	IQGAP2
GYG1	0	0.41294	0.376	0.054	0	PB	GYG1
PARM1	0	0.410826	0.316	0.027	0	PB	PARM1
BID	0	0.40693	0.373	0.058	0	PB	BID
YIPF2	0	0.401862	0.325	0.025	0	PB	YIPF2
MGAT2	0	0.401185	0.404	0.064	0	PB	MGAT2
CCNC	4.76991e-304	0.506206	0.56	0.119	2.40895e-299	PB	CCNC
GPAA1	1.08784e-302	0.53085	0.586	0.128	5.49391e-298	PB	GPAA1
UBE2G1	3.62015e-301	0.664236	0.63	0.149	1.82828e-296	PB	UBE2G1
NUDT5	2.43602e-300	0.527738	0.485	0.095	1.23027e-295	PB	NUDT5
PMVK	1.16334e-299	0.506487	0.467	0.09	5.87523e-295	PB	PMVK
FBXW7	1.09255e-297	0.71617	0.393	0.068	5.51771e-293	PB	FBXW7
MRPL51	2.73492e-297	0.709148	0.656	0.162	1.38122e-292	PB	MRPL51
MDM2	1.4352e-295	0.483804	0.362	0.059	7.24821e-291	PB	MDM2
YIF1A	2.97398e-295	0.513237	0.526	0.11	1.50195e-290	PB	YIF1A
TRAM1	5.99849e-295	0.925304	0.837	0.262	3.02942e-290	PB	TRAM1
PIGT	3.78655e-291	0.517827	0.472	0.093	1.91232e-286	PB	PIGT
CLDND1	7.66135e-291	0.562025	0.539	0.116	3.86921e-286	PB	CLDND1
NDUFS6	4.72163e-290	0.777907	0.742	0.202	2.38457e-285	PB	NDUFS6
DAD1	4.7419e-288	1.17039	0.849	0.325	2.3948e-283	PB	DAD1
FAM136A	1.26957e-286	0.447545	0.485	0.097	6.41171e-282	PB	FAM136A
CLINT1	3.72136e-284	0.565373	0.575	0.131	1.8794e-279	PB	CLINT1
ENTPD1	2.13922e-283	0.614381	0.495	0.103	1.08037e-278	PB	ENTPD1
FABP5	7.31951e-283	0.595083	0.43	0.083	3.69657e-278	PB	FABP5
PEBP1	1.12999e-282	1.34416	0.906	0.433	5.70676e-278	PB	PEBP1
TOP1	8.27802e-280	0.703309	0.62	0.154	4.18065e-275	PB	TOP1
IBTK	8.3627e-280	0.428449	0.391	0.069	4.22341e-275	PB	IBTK
ACADVL	1.00643e-278	0.646386	0.591	0.14	5.08276e-274	PB	ACADVL
LRPAP1	1.87626e-278	0.811532	0.705	0.193	9.47567e-274	PB	LRPAP1
EIF3J	3.64908e-277	0.66706	0.632	0.156	1.84289e-272	PB	EIF3J
GNL3	5.78272e-276	0.611065	0.571	0.133	2.92045e-271	PB	GNL3
FDX1	9.6758e-276	0.555361	0.525	0.116	4.88657e-271	PB	FDX1
RHOQ	6.40295e-274	0.415287	0.367	0.063	3.23368e-269	PB	RHOQ
MRPL36	3.0725e-273	0.415435	0.423	0.08	1.5517e-268	PB	MRPL36
OGT	8.41331e-270	0.631495	0.546	0.125	4.24897e-265	PB	OGT
MAN1A2	1.39808e-267	0.455213	0.436	0.086	7.06071e-263	PB	MAN1A2
AARS	8.86457e-267	0.430204	0.254	0.034	4.47687e-262	PB	AARS
NDUFAB1	4.35116e-266	0.651987	0.679	0.181	2.19747e-261	PB	NDUFAB1
DENND1B	5.49415e-262	0.496222	0.292	0.045	2.77471e-257	PB	DENND1B
TM9SF2	5.11883e-261	0.518095	0.571	0.136	2.58516e-256	PB	TM9SF2
ORMDL2	6.17274e-261	0.424468	0.43	0.085	3.11742e-256	PB	ORMDL2
ROMO1	2.08421e-260	0.939839	0.807	0.275	1.05259e-255	PB	ROMO1
EMC7	6.99119e-260	0.540571	0.57	0.136	3.53076e-255	PB	EMC7
YWHAE	1.18574e-259	0.660471	0.674	0.182	5.98836e-255	PB	YWHAE
TAP2	2.90213e-258	0.438988	0.41	0.08	1.46566e-253	PB	TAP2
AHCY	5.5501e-258	0.404807	0.431	0.086	2.80297e-253	PB	AHCY
MPC1	6.93489e-255	0.409822	0.466	0.098	3.50233e-250	PB	MPC1
PSMA3	7.88511e-251	0.572647	0.591	0.149	3.98222e-246	PB	PSMA3
COPE	7.33291e-250	1.09238	0.877	0.373	3.70334e-245	PB	COPE
TECR	5.52486e-248	0.613979	0.638	0.169	2.79022e-243	PB	TECR
DPM3	9.59289e-247	0.460309	0.532	0.125	4.8447e-242	PB	DPM3
OS9	1.63117e-246	0.650588	0.687	0.19	8.23789e-242	PB	OS9
MRPL22	2.23543e-245	0.441711	0.492	0.11	1.12896e-240	PB	MRPL22
UQCRQ	2.47243e-245	1.06206	0.842	0.345	1.24865e-240	PB	UQCRQ
PSMB2	1.16022e-243	0.616588	0.642	0.174	5.85946e-239	PB	PSMB2
FNDC3A	5.29655e-243	0.55383	0.334	0.06	2.67492e-238	PB	FNDC3A
SMC4	2.97684e-239	0.463533	0.386	0.076	1.5034e-234	PB	SMC4
TFRC	4.79048e-237	0.466185	0.329	0.059	2.41934e-232	PB	TFRC
MARS	6.76145e-237	0.437957	0.368	0.071	3.41473e-232	PB	MARS
COPZ1	1.75417e-236	0.577833	0.647	0.178	8.85906e-232	PB	COPZ1
NDUFC2	1.08354e-234	0.753837	0.726	0.225	5.47219e-230	PB	NDUFC2
PDCD5	1.44881e-233	0.53938	0.614	0.164	7.31694e-229	PB	PDCD5
RER1	3.61472e-233	0.477621	0.609	0.159	1.82554e-228	PB	RER1
PRDX2	1.44295e-232	0.654364	0.639	0.18	7.28733e-228	PB	PRDX2
APOBEC3G	1.76069e-231	0.643822	0.63	0.174	8.89199e-227	PB	APOBEC3G
PDIA3	1.87269e-231	1.05888	0.848	0.337	9.45762e-227	PB	PDIA3
TAP1	3.61664e-230	0.736554	0.686	0.203	1.82651e-225	PB	TAP1
EIF2S2	2.40797e-227	0.764446	0.773	0.257	1.21609e-222	PB	EIF2S2
DEF8	1.93229e-226	0.457815	0.507	0.122	9.75865e-222	PB	DEF8
CDV3	1.21714e-225	0.437487	0.415	0.09	6.1469e-221	PB	CDV3
STT3B	1.73574e-225	0.445896	0.479	0.112	8.766e-221	PB	STT3B
DECR1	7.97428e-225	0.500292	0.58	0.153	4.02725e-220	PB	DECR1
VCP	7.15355e-221	0.758546	0.727	0.233	3.61276e-216	PB	VCP
PSMA6	1.28983e-220	0.439776	0.519	0.128	6.51405e-216	PB	PSMA6
GOLGB1	3.56464e-220	0.541432	0.466	0.111	1.80025e-215	PB	GOLGB1
TIMM13	1.502e-219	0.52424	0.595	0.161	7.58553e-215	PB	TIMM13
SRP19	1.71153e-218	0.508736	0.613	0.168	8.64375e-214	PB	SRP19
MRPS15	5.15817e-217	0.44621	0.562	0.147	2.60503e-212	PB	MRPS15
SYVN1	1.37442e-216	0.465366	0.51	0.126	6.94125e-212	PB	SYVN1
NDUFB7	2.06031e-215	0.754498	0.795	0.272	1.04052e-210	PB	NDUFB7
METTL7A	6.34234e-215	0.503309	0.587	0.158	3.20307e-210	PB	METTL7A
TMEM179B	4.24288e-213	0.401019	0.578	0.152	2.14278e-208	PB	TMEM179B
MRPS12	1.14535e-211	0.40408	0.494	0.121	5.78439e-207	PB	MRPS12
MED13L	1.89692e-210	0.499012	0.395	0.087	9.58004e-206	PB	MED13L
ICAM2	2.38373e-210	0.482195	0.58	0.156	1.20385e-205	PB	ICAM2
AKR1A1	2.08684e-209	0.503685	0.664	0.193	1.05392e-204	PB	AKR1A1
PRDX1	1.45565e-208	0.848154	0.809	0.302	7.35148e-204	PB	PRDX1
TMED2	7.37885e-208	0.787035	0.784	0.28	3.72654e-203	PB	TMED2
RPS27L	7.24237e-207	0.752364	0.796	0.285	3.65761e-202	PB	RPS27L
LIMS1	1.60114e-206	0.403724	0.376	0.08	8.08623e-202	PB	LIMS1
SRP72	2.08621e-206	0.582543	0.701	0.216	1.0536e-201	PB	SRP72
EIF5B	4.62998e-206	0.622064	0.716	0.226	2.33828e-201	PB	EIF5B
GMDS	5.33331e-206	0.467738	0.289	0.053	2.69348e-201	PB	GMDS
SEC63	4.93048e-205	0.453103	0.533	0.139	2.49004e-200	PB	SEC63
SH3GLB1	1.97216e-203	0.434401	0.583	0.159	9.95997e-199	PB	SH3GLB1
MRPS24	4.0176e-203	0.660846	0.433	0.108	2.02901e-198	PB	MRPS24
ERGIC3	5.40706e-203	0.751617	0.798	0.294	2.73073e-198	PB	ERGIC3
NDUFAF3	3.77759e-201	0.464535	0.616	0.176	1.9078e-196	PB	NDUFAF3
NDUFV2	7.60556e-201	0.711326	0.787	0.273	3.84103e-196	PB	NDUFV2
SRM	2.39227e-200	0.401471	0.316	0.062	1.20817e-195	PB	SRM
VAMP5	3.6606e-200	0.481905	0.464	0.115	1.84871e-195	PB	VAMP5
STOML2	4.06807e-200	0.421568	0.543	0.145	2.0545e-195	PB	STOML2
SSR2	2.43145e-199	0.954598	0.938	0.576	1.22796e-194	PB	SSR2
UBXN4	8.48692e-199	0.651533	0.78	0.265	4.28615e-194	PB	UBXN4
PSMB6	4.47557e-198	0.702541	0.763	0.265	2.2603e-193	PB	PSMB6
REEP5	1.21302e-195	0.648876	0.755	0.256	6.12611e-191	PB	REEP5
NDUFB3	1.79745e-195	0.571577	0.604	0.179	9.07765e-191	PB	NDUFB3
MFF	5.29619e-195	0.617114	0.713	0.232	2.67473e-190	PB	MFF
KRTCAP2	9.70366e-194	0.875922	0.84	0.362	4.90064e-189	PB	KRTCAP2
CCND2	6.90017e-193	0.449086	0.249	0.043	3.48479e-188	PB	CCND2
GLG1	7.10246e-193	0.469685	0.524	0.141	3.58695e-188	PB	GLG1
GARS	9.64442e-191	0.494862	0.38	0.088	4.87072e-186	PB	GARS
UQCRC1	2.95928e-190	0.480321	0.583	0.167	1.49453e-185	PB	UQCRC1
ABRACL	1.94688e-189	0.446809	0.628	0.186	9.8323e-185	PB	ABRACL
NDUFS8	3.45293e-186	0.507079	0.647	0.198	1.74383e-181	PB	NDUFS8
MRPL52	4.69753e-185	0.64468	0.766	0.273	2.37239e-180	PB	MRPL52
PSMD8	5.86551e-182	0.625489	0.756	0.268	2.96226e-177	PB	PSMD8
RNF181	7.24212e-182	0.436127	0.649	0.199	3.65749e-177	PB	RNF181
ZNF706	6.77965e-178	0.723381	0.827	0.328	3.42393e-173	PB	ZNF706
NDUFA13	3.06808e-177	0.855555	0.89	0.423	1.54947e-172	PB	NDUFA13
SCAMP2	4.57387e-177	0.412181	0.561	0.163	2.30994e-172	PB	SCAMP2
TMBIM6	1.60101e-176	0.950075	0.905	0.511	8.0856e-172	PB	TMBIM6
UFM1	3.67501e-175	0.451257	0.649	0.204	1.85599e-170	PB	UFM1
DENND5B	1.40413e-174	0.403295	0.341	0.077	7.09126e-170	PB	DENND5B
MPG	3.35784e-174	0.435518	0.613	0.188	1.69581e-169	PB	MPG
MRPL20	7.57543e-170	0.414066	0.633	0.198	3.82582e-165	PB	MRPL20
GLS	4.7928e-168	0.472491	0.39	0.098	2.42051e-163	PB	GLS
HAX1	1.05086e-167	0.487824	0.644	0.208	5.30715e-163	PB	HAX1
ADRM1	2.1813e-167	0.508404	0.646	0.211	1.10162e-162	PB	ADRM1
PRDX5	2.82579e-167	0.749516	0.827	0.349	1.42711e-162	PB	PRDX5
SEL1L3	5.37013e-166	0.591651	0.72	0.252	2.71208e-161	PB	SEL1L3
ZNHIT1	1.25362e-165	0.458158	0.626	0.199	6.33117e-161	PB	ZNHIT1
RPS19BP1	4.3434e-164	0.55349	0.699	0.24	2.19355e-159	PB	RPS19BP1
ATF4	1.33817e-163	0.698627	0.825	0.329	6.75818e-159	PB	ATF4
SEC11A	2.38469e-163	0.606395	0.755	0.279	1.20434e-158	PB	SEC11A
EIF3A	4.30046e-163	0.530734	0.644	0.213	2.17186e-158	PB	EIF3A
MAN2B1	2.37961e-160	0.428587	0.464	0.132	1.20178e-155	PB	MAN2B1
ITGA4	8.72128e-160	0.571935	0.653	0.222	4.40451e-155	PB	ITGA4
NDUFA6	4.16581e-156	0.462739	0.664	0.223	2.10386e-151	PB	NDUFA6
AURKAIP1	1.04289e-155	0.517247	0.736	0.264	5.26693e-151	PB	AURKAIP1
HSPD1	7.65317e-153	0.579234	0.656	0.231	3.86508e-148	PB	HSPD1
UBR5	1.41272e-149	0.464381	0.354	0.091	7.13464e-145	PB	UBR5
CCT8	1.80147e-149	0.517309	0.708	0.257	9.09799e-145	PB	CCT8
PGAM1	2.25669e-149	0.573123	0.688	0.249	1.1397e-144	PB	PGAM1
NDUFB4	6.98564e-149	0.625153	0.816	0.339	3.52796e-144	PB	NDUFB4
TUFM	1.30909e-148	0.608366	0.81	0.327	6.6113e-144	PB	TUFM
NOP10	1.48188e-147	0.545884	0.751	0.286	7.48391e-143	PB	NOP10
MIF	3.80261e-145	0.91253	0.897	0.608	1.92043e-140	PB	MIF
KLHL14	1.57012e-141	0.5167	0.244	0.052	7.92956e-137	PB	KLHL14
SLC3A2	2.23925e-139	0.428294	0.505	0.159	1.13089e-134	PB	SLC3A2
AHNAK2	8.07383e-138	0.620002	0.672	0.255	4.07752e-133	PB	AHNAK
NDUFA1	8.13966e-136	0.740545	0.894	0.497	4.11077e-131	PB	NDUFA1
NDUFB10	2.14074e-134	0.539622	0.766	0.303	1.08114e-129	PB	NDUFB10
CITED2	5.87594e-134	0.573733	0.397	0.118	2.96753e-129	PB	CITED2
NDUFA11	2.94408e-133	0.621572	0.818	0.368	1.48685e-128	PB	NDUFA11
TMC6	5.9233e-131	0.402634	0.641	0.225	2.99144e-126	PB	TMC6
ANAPC11	1.40164e-130	0.420619	0.649	0.236	7.0787e-126	PB	ANAPC11
PSMA4	4.11458e-129	0.441899	0.608	0.218	2.07799e-124	PB	PSMA4
COX7B	8.53011e-128	0.664476	0.828	0.388	4.30796e-123	PB	COX7B
TMEM59	3.86547e-123	0.602162	0.806	0.359	1.95218e-118	PB	TMEM59
TRIO	1.83164e-121	0.402473	0.244	0.057	9.25032e-117	PB	TRIO
MTDH	1.94357e-121	0.729668	0.816	0.402	9.81561e-117	PB	MTDH
TSPO	9.17715e-121	0.591345	0.679	0.279	4.63474e-116	PB	TSPO
NDUFS5	4.91321e-113	0.524263	0.755	0.327	2.48132e-108	PB	NDUFS5
GUK1	2.67168e-109	0.551936	0.833	0.393	1.34928e-104	PB	GUK1
UBE2L3	3.0552e-109	0.409991	0.668	0.266	1.54297e-104	PB	UBE2L3
CALM3	2.22026e-108	0.449066	0.628	0.249	1.1213e-103	PB	CALM3
COX6A1	8.59734e-106	0.645101	0.919	0.572	4.34191e-101	PB	COX6A1
ECH1	1.66414e-102	0.410407	0.667	0.275	8.4044e-98	PB	ECH1
PSMB1	1.84783e-102	0.54686	0.826	0.399	9.33208e-98	PB	PSMB1
GNG5	4.59168e-98	0.461654	0.787	0.361	2.31894e-93	PB	GNG5
LINC00152	1.63172e-97	0.502466	0.122	0.021	8.2407e-93	PB	LINC00152
ATP6V0B	6.77402e-95	0.423228	0.78	0.347	3.42108e-90	PB	ATP6V0B
HIST1H1E	1.47848e-94	0.48465	0.301	0.093	7.46679e-90	PB	HIST1H1E
OST4	8.35367e-91	0.604056	0.905	0.698	4.21886e-86	PB	OST4
NDUFB11	4.97354e-90	0.528928	0.864	0.476	2.51179e-85	PB	NDUFB11
MDFIC	2.06998e-85	0.407207	0.195	0.05	1.0454e-80	PB	MDFIC
COX7A2	8.16969e-83	0.601643	0.872	0.591	4.12594e-78	PB	COX7A2
PSMB3	2.52544e-82	0.412969	0.7	0.321	1.27542e-77	PB	PSMB3
ARF1	6.6456e-81	0.515214	0.865	0.483	3.35623e-76	PB	ARF1
KCNQ5	2.13643e-80	0.915941	0.132	0.027	1.07896e-75	PB	KCNQ5
GNG7	1.35672e-74	0.406198	0.772	0.389	6.85186e-70	PB	GNG7
SLC25A3	1.8094e-73	0.479322	0.864	0.488	9.13801e-69	PB	SLC25A3
RPL36AL	2.34539e-64	0.461675	0.959	0.84	1.18449e-59	PB	RPL36AL
GPHN	3.96043e-63	0.463347	0.132	0.032	2.00014e-58	PB	GPHN
SERF2	6.77051e-63	0.439666	0.975	0.916	3.41931e-58	PB	SERF2
COX6B1	2.36202e-51	0.42739	0.901	0.617	1.19289e-46	PB	COX6B1
SERP1	7.91718e-46	0.515878	0.879	0.622	3.99841e-41	PB	SERP1
CHCHD2	3.48447e-42	0.472615	0.918	0.73	1.75976e-37	PB	CHCHD2
VIMP	1.35569e-16	0.544544	0.144	0.077	6.84664e-12	PB	VIMP
MT-CO2	1.19247e-13	0.416551	0.997	0.999	6.02231e-09	PB	MT-CO2
BCL2	0.00160765	0.437463	0.215	0.167	1	PB	BCL2
MT-CO3	9.15651e-185	1.16771	0.996	0.998	4.62431e-180	AHEM B	MT-CO3
MT-CO1	1.17791e-174	1.20311	0.992	0.999	5.94878e-170	AHEM B	MT-CO1
MT-CYB	5.22798e-160	1.23015	0.98	0.986	2.64028e-155	AHEM B	MT-CYB
MT-ND3	1.22481e-156	1.17303	0.989	0.991	6.18568e-152	AHEM B	MT-ND3
MT-ND1	2.64158e-136	1.01714	0.963	0.977	1.33408e-131	AHEM B	MT-ND1
MT-ATP6	7.44973e-135	1.21231	0.972	0.981	3.76234e-130	AHEM B	MT-ATP6
MT-ND5	6.36513e-126	1.22091	0.918	0.895	3.21458e-121	AHEM B	MT-ND5
MT-ND4	2.43333e-89	0.89049	0.963	0.99	1.2289e-84	AHEM B	MT-ND4
MT-ND2	2.56499e-75	0.826	0.956	0.988	1.29539e-70	AHEM B	MT-ND2
DDX17	1.6723e-25	1.1708	0.448	0.368	8.44559e-21	AHEM B	DDX17
RALGPS2	8.77873e-20	1.02307	0.493	0.465	4.43352e-15	AHEM B	RALGPS2
SMCHD1	4.25599e-19	0.992601	0.462	0.419	2.1494e-14	AHEM B	SMCHD1
PTPRC	2.50674e-18	0.928414	0.577	0.632	1.26598e-13	AHEM B	PTPRC
MBNL1	3.1728e-16	0.933638	0.465	0.426	1.60236e-11	AHEM B	MBNL1
PARP15	3.05388e-15	1.02075	0.251	0.169	1.5423e-10	AHEM B	PARP15
SMG1	1.68778e-13	0.840553	0.256	0.179	8.5238e-09	AHEM B	SMG1
VPS13C	2.44126e-13	0.896329	0.275	0.2	1.23291e-08	AHEM B	VPS13C
ATM	3.30408e-13	0.909651	0.331	0.265	1.66866e-08	AHEM B	ATM
SON	2.05513e-11	0.695858	0.559	0.609	1.0379e-06	AHEM B	SON
NPIPB5	2.64995e-11	0.462033	0.108	0.054	1.3383e-06	AHEM B	NPIPB5
STK4	5.52238e-11	0.804331	0.48	0.492	2.78897e-06	AHEM B	STK4
NKTR	7.23748e-11	0.831009	0.313	0.25	3.65515e-06	AHEM B	NKTR
AP1G1	8.65785e-11	0.557288	0.123	0.066	4.37247e-06	AHEM B	AP1G1
SF1	1.74955e-10	0.712899	0.593	0.659	8.83577e-06	AHEM B	SF1
MACF1	1.77575e-10	0.71159	0.221	0.154	8.96805e-06	AHEM B	MACF1
CAMK2D	2.14056e-10	0.848642	0.235	0.171	1.08105e-05	AHEM B	CAMK2D
KDM6A	2.65317e-10	0.544843	0.141	0.082	1.33993e-05	AHEM B	KDM6A
MYCBP2	2.82169e-10	0.867174	0.355	0.313	1.42504e-05	AHEM B	MYCBP2
ARID1B	4.38458e-10	0.865693	0.199	0.135	2.21435e-05	AHEM B	ARID1B
UTRN	5.36037e-10	0.785619	0.244	0.182	2.70715e-05	AHEM B	UTRN
ANKRD44	1.02831e-09	0.894375	0.37	0.337	5.19326e-05	AHEM B	ANKRD44
PDE7A	1.92843e-09	0.676175	0.194	0.132	9.73913e-05	AHEM B	PDE7A
MON2	3.70647e-09	0.616421	0.138	0.083	0.000187188	AHEM B	MON2
LPP	3.82689e-09	0.660905	0.169	0.111	0.000193269	AHEM B	LPP
CIITA	6.44374e-09	0.864835	0.231	0.174	0.000325428	AHEM B	CIITA
RBM39	9.87366e-09	0.620262	0.586	0.662	0.00049865	AHEM B	RBM39
IKZF3	1.19751e-08	0.812744	0.272	0.219	0.000604777	AHEM B	IKZF3
PLEC	1.40494e-08	0.567128	0.115	0.067	0.000709535	AHEM B	PLEC
VAV3	1.47486e-08	0.53395	0.107	0.06	0.000744847	AHEM B	VAV3
DICER1	1.76113e-08	0.580606	0.132	0.08	0.000889422	AHEM B	DICER1
PARP14	2.44048e-08	0.769845	0.266	0.215	0.00123251	AHEM B	PARP14
ATP2A3	3.09055e-08	0.770208	0.232	0.181	0.00156082	AHEM B	ATP2A3
EML4	3.74767e-08	0.914171	0.318	0.287	0.00189268	AHEM B	EML4
MAPK8IP3	4.52861e-08	0.576745	0.151	0.098	0.00228708	AHEM B	MAPK8IP3
RAB3GAP2	4.84833e-08	0.57188	0.135	0.085	0.00244855	AHEM B	RAB3GAP2
ZNF292	5.12104e-08	0.700123	0.246	0.194	0.00258628	AHEM B	ZNF292
LNPEP	7.26766e-08	0.699134	0.2	0.145	0.00367039	AHEM B	LNPEP
GRASP	1.34227e-07	0.506023	0.103	0.06	0.00677885	AHEM B	GRASP
SPEN	1.84183e-07	0.558057	0.146	0.097	0.0093018	AHEM B	SPEN
AFF3	2.18447e-07	0.803913	0.365	0.348	0.0110322	AHEM B	AFF3
SLC12A6	2.27909e-07	0.425904	0.107	0.063	0.0115101	AHEM B	SLC12A6
NFAT5	2.48189e-07	0.545442	0.13	0.082	0.0125343	AHEM B	NFAT5
USP24	2.54662e-07	0.494388	0.115	0.07	0.0128612	AHEM B	USP24
FTX	3.27255e-07	0.470739	0.111	0.067	0.0165274	AHEM B	FTX
DENND4A	3.7693e-07	0.647138	0.17	0.12	0.0190361	AHEM B	DENND4A
ITPR1	7.71218e-07	0.735916	0.187	0.139	0.0389488	AHEM B	ITPR1
REL	7.95181e-07	0.820794	0.456	0.499	0.040159	AHEM B	REL
OPA1	8.5453e-07	0.528982	0.113	0.07	0.0431563	AHEM B	OPA1
DOCK10	1.31162e-06	0.602907	0.156	0.11	0.0662409	AHEM B	DOCK10
SPTBN1	1.51545e-06	0.572526	0.177	0.13	0.0765349	AHEM B	SPTBN1
PELI1	1.63402e-06	0.766947	0.244	0.201	0.0825229	AHEM B	PELI1
CCNL2	1.82017e-06	0.637064	0.161	0.115	0.0919239	AHEM B	CCNL2
RERE	2.07817e-06	0.651017	0.176	0.129	0.104954	AHEM B	RERE
CELF2	2.18004e-06	0.723136	0.354	0.346	0.110099	AHEM B	CELF2
LENG8	2.28674e-06	0.814186	0.193	0.15	0.115487	AHEM B	LENG8
FOXP1	2.42503e-06	0.718792	0.507	0.559	0.122471	AHEM B	FOXP1
KPNA1	2.48058e-06	0.449914	0.114	0.073	0.125277	AHEM B	KPNA1
SIPA1L3	2.51856e-06	0.630411	0.149	0.105	0.127195	AHEM B	SIPA1L3
SSH2	2.59228e-06	0.722197	0.285	0.253	0.130918	AHEM B	SSH2
PDE4B	3.83185e-06	0.75378	0.349	0.333	0.19352	AHEM B	PDE4B
ANKRD11	3.89556e-06	0.724129	0.214	0.171	0.196737	AHEM B	ANKRD11
AKAP9	4.1685e-06	0.725686	0.292	0.257	0.210522	AHEM B	AKAP9
PNISR	4.40325e-06	0.558689	0.611	0.705	0.222377	AHEM B	PNISR
PRRC2B	4.77488e-06	0.638781	0.159	0.116	0.241146	AHEM B	PRRC2B
ADAM19	5.14469e-06	0.67486	0.215	0.172	0.259822	AHEM B	ADAM19
ASH1L	5.95512e-06	0.684514	0.225	0.185	0.300751	AHEM B	ASH1L
KIAA1109	6.57105e-06	0.456477	0.117	0.076	0.331858	AHEM B	KIAA1109
DMTF1	6.60222e-06	0.517781	0.141	0.097	0.333432	AHEM B	DMTF1
RALGAPA1	6.76708e-06	0.521479	0.127	0.086	0.341758	AHEM B	RALGAPA1
GOLGA8B	7.73144e-06	0.496467	0.11	0.071	0.390461	AHEM B	GOLGA8B
LRPPRC	8.77662e-06	0.56587	0.154	0.111	0.443246	AHEM B	LRPPRC
RAPGEF6	8.81548e-06	0.499314	0.103	0.066	0.445208	AHEM B	RAPGEF6
HEATR5B	1.01446e-05	0.444717	0.1	0.062	0.512332	AHEM B	HEATR5B
VPS13B	1.12723e-05	0.494597	0.101	0.065	0.569283	AHEM B	VPS13B
CHD2	1.1337e-05	0.700535	0.308	0.288	0.57255	AHEM B	CHD2
DDHD1	1.2375e-05	0.484282	0.123	0.083	0.624974	AHEM B	DDHD1
BTAF1	1.2531e-05	0.540564	0.12	0.081	0.632852	AHEM B	BTAF1
NIPBL	1.35942e-05	0.670277	0.228	0.191	0.686548	AHEM B	NIPBL
RBM25	1.69351e-05	0.711785	0.332	0.32	0.855275	AHEM B	RBM25
ARID2	1.74932e-05	0.445351	0.1	0.064	0.883457	AHEM B	ARID2
SF3B1	2.24768e-05	0.724899	0.334	0.318	1	AHEM B	SF3B1
BRAF	2.557e-05	0.415519	0.121	0.083	1	AHEM B	BRAF
SRSF11	2.82832e-05	0.772213	0.359	0.359	1	AHEM B	SRSF11
KMT2C	3.00785e-05	0.636672	0.189	0.152	1	AHEM B	KMT2C
USP15	3.4872e-05	0.652466	0.32	0.303	1	AHEM B	USP15
PAX5	4.53453e-05	0.711973	0.273	0.248	1	AHEM B	PAX5
PRDM2	5.78248e-05	0.686399	0.285	0.266	1	AHEM B	PRDM2
MGAT5	7.22241e-05	0.417205	0.104	0.07	1	AHEM B	MGAT5
GPATCH2L	7.45131e-05	0.42726	0.1	0.066	1	AHEM B	GPATCH2L
BANK1	7.49236e-05	0.620288	0.53	0.633	1	AHEM B	BANK1
LCOR	7.83863e-05	0.409786	0.128	0.092	1	AHEM B	LCOR
CREBBP	7.94955e-05	0.549131	0.141	0.104	1	AHEM B	CREBBP
JMJD1C	8.47396e-05	0.751762	0.32	0.316	1	AHEM B	JMJD1C
KDM5A	8.99492e-05	0.705614	0.206	0.172	1	AHEM B	KDM5A
RANBP2	0.00011366	0.574163	0.156	0.121	1	AHEM B	RANBP2
STAT6	0.000114039	0.553525	0.221	0.186	1	AHEM B	STAT6
ITSN2	0.000115281	0.7793	0.332	0.332	1	AHEM B	ITSN2
DGKD	0.000115357	0.678114	0.187	0.153	1	AHEM B	DGKD
BACH1	0.000115922	0.610381	0.175	0.138	1	AHEM B	BACH1
HUWE1	0.000123244	0.473728	0.132	0.096	1	AHEM B	HUWE1
ATRX	0.00012614	0.654257	0.334	0.333	1	AHEM B	ATRX
USP34	0.000127177	0.640602	0.21	0.181	1	AHEM B	USP34
ZFC3H1	0.000142826	0.636084	0.165	0.13	1	AHEM B	ZFC3H1
ADAM10	0.000160887	0.406345	0.128	0.093	1	AHEM B	ADAM10
ZBTB20	0.000167281	0.647067	0.227	0.198	1	AHEM B	ZBTB20
NLRC5	0.000181808	0.600735	0.132	0.099	1	AHEM B	NLRC5
RICTOR	0.000205388	0.670828	0.206	0.173	1	AHEM B	RICTOR
MICAL3	0.000212927	0.570863	0.146	0.112	1	AHEM B	MICAL3
SETX	0.000234476	0.624202	0.185	0.152	1	AHEM B	SETX
RHBDF2	0.000239193	0.67123	0.23	0.2	1	AHEM B	RHBDF2
PLEKHG1	0.000240566	0.460134	0.159	0.124	1	AHEM B	PLEKHG1
KMT2A	0.000246754	0.531347	0.179	0.144	1	AHEM B	KMT2A
CCNT2	0.000249809	0.424775	0.114	0.081	1	AHEM B	CCNT2
LARP1	0.000260906	0.415135	0.113	0.08	1	AHEM B	LARP1
SETD5	0.000274841	0.548986	0.156	0.122	1	AHEM B	SETD5
PRPF4B	0.000282271	0.721105	0.256	0.232	1	AHEM B	PRPF4B
SPTAN1	0.000286295	0.582119	0.154	0.12	1	AHEM B	SPTAN1
MAML2	0.000317332	0.559197	0.114	0.082	1	AHEM B	MAML2
SNRNP70	0.00033072	0.682177	0.251	0.229	1	AHEM B	SNRNP70
EP300	0.000346728	0.574984	0.127	0.094	1	AHEM B	EP300
LRBA	0.000353346	0.562709	0.146	0.115	1	AHEM B	LRBA
MCTP2	0.000360041	0.445448	0.106	0.075	1	AHEM B	MCTP2
PPP1R9B	0.000413002	0.547954	0.111	0.081	1	AHEM B	PPP1R9B
TTC17	0.000485808	0.588061	0.22	0.194	1	AHEM B	TTC17
XPO1	0.000492847	0.569303	0.148	0.117	1	AHEM B	XPO1
EIF2AK3	0.000495704	0.473523	0.12	0.088	1	AHEM B	EIF2AK3
PPP6R3	0.000508748	0.447522	0.117	0.086	1	AHEM B	PPP6R3
HNRNPH1	0.000523111	0.626762	0.324	0.316	1	AHEM B	HNRNPH1
NFKBIZ	0.000532534	0.702267	0.175	0.144	1	AHEM B	NFKBIZ
DDX6	0.000535467	0.647912	0.301	0.294	1	AHEM B	DDX6
ATF7IP	0.000577943	0.648598	0.224	0.201	1	AHEM B	ATF7IP
DMXL1	0.000616083	0.62978	0.197	0.17	1	AHEM B	DMXL1
PUM2	0.000666628	0.446543	0.142	0.111	1	AHEM B	PUM2
KANSL1	0.000673607	0.541774	0.148	0.117	1	AHEM B	KANSL1
RBM38	0.000704006	0.600485	0.186	0.158	1	AHEM B	RBM38
AFF1	0.000712205	0.45926	0.11	0.081	1	AHEM B	AFF1
UHRF2	0.000794715	0.416568	0.115	0.086	1	AHEM B	UHRF2
LMBRD1	0.000799125	0.627575	0.297	0.294	1	AHEM B	LMBRD1
TRIP12	0.000826667	0.472258	0.111	0.082	1	AHEM B	TRIP12
PRKCE	0.000869019	0.422657	0.103	0.074	1	AHEM B	PRKCE
LUC7L3	0.000879952	0.632373	0.32	0.313	1	AHEM B	LUC7L3
SLC25A36	0.000922036	0.481227	0.152	0.121	1	AHEM B	SLC25A36
ARAP2	0.00092518	0.439054	0.107	0.079	1	AHEM B	ARAP2
SYNE1	0.000985608	0.438381	0.115	0.086	1	AHEM B	SYNE1
BIRC6	0.000986226	0.505945	0.18	0.152	1	AHEM B	BIRC6
LUC7L	0.000986832	0.461145	0.142	0.112	1	AHEM B	LUC7L
FOXO1	0.00101839	0.431442	0.101	0.073	1	AHEM B	FOXO1
PIK3CD	0.00102786	0.466687	0.12	0.09	1	AHEM B	PIK3CD
LRCH1	0.00112733	0.400386	0.103	0.075	1	AHEM B	LRCH1
PDCD6IP	0.00118242	0.612328	0.21	0.186	1	AHEM B	PDCD6IP
ASXL1	0.00122038	0.457486	0.127	0.097	1	AHEM B	ASXL1
RPS6KA5	0.00137032	0.4645	0.134	0.104	1	AHEM B	RPS6KA5
UBR2	0.00148574	0.411864	0.117	0.089	1	AHEM B	UBR2
NFKB1	0.00152442	0.412569	0.113	0.085	1	AHEM B	NFKB1
INPP5D	0.00152619	0.679287	0.249	0.232	1	AHEM B	INPP5D
GSAP	0.00154204	0.530775	0.168	0.139	1	AHEM B	GSAP
TBC1D9	0.0016156	0.539549	0.123	0.094	1	AHEM B	TBC1D9
PHTF2	0.0017611	0.57124	0.18	0.155	1	AHEM B	PHTF2
TCF12	0.00188728	0.412884	0.114	0.087	1	AHEM B	TCF12
FCHSD2	0.00195272	0.607281	0.194	0.173	1	AHEM B	FCHSD2
HERC1	0.00204291	0.511785	0.138	0.11	1	AHEM B	HERC1
FNIP1	0.00209711	0.639041	0.148	0.12	1	AHEM B	FNIP1
BPTF	0.00223943	0.578753	0.227	0.206	1	AHEM B	BPTF
TGFBR2	0.00229221	0.585496	0.18	0.157	1	AHEM B	TGFBR2
USP33	0.0023815	0.416235	0.107	0.081	1	AHEM B	USP33
WDFY2	0.00246673	0.42533	0.113	0.086	1	AHEM B	WDFY2
TBC1D5	0.00249119	0.529571	0.162	0.137	1	AHEM B	TBC1D5
SECISBP2L	0.0026313	0.555223	0.189	0.165	1	AHEM B	SECISBP2L
GTF2I	0.00263967	0.606939	0.201	0.181	1	AHEM B	GTF2I
2023-03-01	0.00272875	0.658448	0.382	0.414	1	AHEM B	2023-03-01
RBM5	0.00275275	0.535948	0.19	0.166	1	AHEM B	RBM5
BOD1L1	0.00286753	0.540051	0.169	0.143	1	AHEM B	BOD1L1
RNF19A	0.0029999	0.527506	0.177	0.154	1	AHEM B	RNF19A
SP100	0.0030437	0.469003	0.454	0.526	1	AHEM B	SP100
ELK4	0.00305416	0.449848	0.114	0.087	1	AHEM B	ELK4
KDM2A	0.00310274	0.555207	0.169	0.144	1	AHEM B	KDM2A
PNN	0.00317551	0.618097	0.373	0.405	1	AHEM B	PNN
STK10	0.00317737	0.576432	0.165	0.14	1	AHEM B	STK10
PKN2	0.00319598	0.431739	0.123	0.097	1	AHEM B	PKN2
TMC8	0.0032502	0.63432	0.179	0.157	1	AHEM B	TMC8
DIP2B	0.00325478	0.490833	0.106	0.08	1	AHEM B	DIP2B
EPB41	0.00326049	0.523116	0.175	0.151	1	AHEM B	EPB41
CDK13	0.00334599	0.456003	0.156	0.132	1	AHEM B	CDK13
PHC3	0.00366751	0.493664	0.163	0.139	1	AHEM B	PHC3
KAT6A	0.00373416	0.486283	0.139	0.114	1	AHEM B	KAT6A
ARGLU1	0.00374864	0.609502	0.423	0.479	1	AHEM B	ARGLU1
2023-03-06	0.00379234	0.561082	0.18	0.158	1	AHEM B	2023-03-06
POLK	0.00390539	0.466152	0.13	0.104	1	AHEM B	POLK
CELF1	0.00399277	0.621389	0.204	0.182	1	AHEM B	CELF1
WNK1	0.00402903	0.525517	0.145	0.121	1	AHEM B	WNK1
RNF216	0.00419364	0.420728	0.139	0.113	1	AHEM B	RNF216
SCAPER	0.00419539	0.442302	0.107	0.082	1	AHEM B	SCAPER
HNRNPA2B1	0.00451531	0.442165	0.635	0.781	1	AHEM B	HNRNPA2B1
USP22	0.0048204	0.548506	0.142	0.118	1	AHEM B	USP22
AFF4	0.00499374	0.590875	0.246	0.233	1	AHEM B	AFF4
LUC7L2	0.00511808	0.473726	0.141	0.116	1	AHEM B	LUC7L2
STX7	0.00520462	0.64545	0.327	0.338	1	AHEM B	STX7
PCM1	0.00558837	0.606876	0.22	0.201	1	AHEM B	PCM1
SMAD3	0.00569752	0.448537	0.111	0.088	1	AHEM B	SMAD3
SRRM2	0.00571892	0.629856	0.351	0.37	1	AHEM B	SRRM2
SLC38A11	0.00576832	0.721254	0.279	0.281	1	AHEM B	SLC38A1
SNRNP200	0.00580739	0.587859	0.182	0.16	1	AHEM B	SNRNP200
NUP210	0.00589123	0.539524	0.141	0.117	1	AHEM B	NUP210
COBLL1	0.00611261	0.630458	0.203	0.187	1	AHEM B	COBLL1
ANKRD12	0.00620032	0.574722	0.421	0.476	1	AHEM B	ANKRD12
PACS1	0.0066687	0.478591	0.142	0.12	1	AHEM B	PACS1
REV3L	0.0067356	0.418196	0.101	0.078	1	AHEM B	REV3L
IREB2	0.00698061	0.448456	0.123	0.098	1	AHEM B	IREB2
ZNF638	0.00737226	0.536792	0.168	0.146	1	AHEM B	ZNF638
ITPR2	0.00739949	0.458626	0.101	0.079	1	AHEM B	ITPR2
ATP8A1	0.00756782	0.491786	0.103	0.08	1	AHEM B	ATP8A1
SETD2	0.0080893	0.470215	0.151	0.13	1	AHEM B	SETD2
FBXW11	0.00813614	0.41972	0.145	0.123	1	AHEM B	FBXW11
NIN	0.0082626	0.515879	0.173	0.153	1	AHEM B	NIN
CD46	0.00826999	0.438898	0.131	0.108	1	AHEM B	CD46
TNPO1	0.00833298	0.479345	0.113	0.09	1	AHEM B	TNPO1
HIF1A	0.00843799	0.555499	0.248	0.24	1	AHEM B	HIF1A
EPS15	0.00934394	0.535631	0.175	0.156	1	AHEM B	EPS15
PRRC2C	0.00935865	0.644982	0.411	0.475	1	AHEM B	PRRC2C
ABLIM1	0.00957499	0.505397	0.155	0.134	1	AHEM B	ABLIM1
PPBP	0	3.45991	0.684	0.038	0	ITGB3+ B	PPBP
NRGN	0	2.46596	0.763	0.015	0	ITGB3+ B	NRGN
PF4	0	2.05599	0.449	0.019	0	ITGB3+ B	PF4
CLU	0	2.0278	0.585	0.01	0	ITGB3+ B	CLU
TUBB1	0	1.81696	0.439	0.009	0	ITGB3+ B	TUBB1
GNG11	0	1.74027	0.455	0.032	0	ITGB3+ B	GNG11
SPARC	0	1.6328	0.452	0.006	0	ITGB3+ B	SPARC
MYL9	0	1.38878	0.343	0.01	0	ITGB3+ B	MYL9
RGS18	0	1.27677	0.25	0.01	0	ITGB3+ B	RGS18
SDPR	0	1.02541	0.191	0.007	0	ITGB3+ B	SDPR
F13A1	0	0.957253	0.223	0.006	0	ITGB3+ B	F13A1
TREML1	0	0.811224	0.194	0.003	0	ITGB3+ B	TREML1
GP9	0	0.752424	0.184	0.003	0	ITGB3+ B	GP9
ITGA2B	0	0.691406	0.17	0.002	0	ITGB3+ B	ITGA2B
CMTM5	0	0.549953	0.128	0.002	0	ITGB3+ B	CMTM5
PRKAR2B	0	0.500352	0.117	0.002	0	ITGB3+ B	PRKAR2B
MAP3K7CL	2.38571e-289	1.35162	0.402	0.038	1.20485e-284	ITGB3+ B	MAP3K7CL
PF4V1	8.66728e-230	0.499181	0.104	0.003	4.37724e-225	ITGB3+ B	PF4V1
HIST1H3H	5.69577e-123	0.519957	0.125	0.009	2.87654e-118	ITGB3+ B	HIST1H3H
ACRBP	2.67767e-94	0.565895	0.114	0.009	1.3523e-89	ITGB3+ B	ACRBP
PGRMC1	2.02531e-77	0.736907	0.207	0.034	1.02284e-72	ITGB3+ B	PGRMC1
ACTN1	1.0474e-72	0.456559	0.104	0.01	5.28967e-68	ITGB3+ B	ACTN1
CA2	1.39965e-67	0.574322	0.133	0.016	7.06865e-63	ITGB3+ B	CA2
PTGS1	5.6778e-52	0.488862	0.146	0.024	2.86746e-47	ITGB3+ B	PTGS1
NCOA4	2.39095e-46	0.990227	0.346	0.12	1.2075e-41	ITGB3+ B	NCOA4
GRAP2	5.61808e-46	0.626669	0.207	0.049	2.8373e-41	ITGB3+ B	GRAP2
VCL	6.76947e-43	0.669101	0.202	0.05	3.41878e-38	ITGB3+ B	VCL
MPP1	1.7786e-41	0.498018	0.101	0.015	8.98244e-37	ITGB3+ B	MPP1
TSC22D1	4.04699e-29	0.491217	0.117	0.026	2.04385e-24	ITGB3+ B	TSC22D1
RNF11	4.23175e-24	0.536593	0.178	0.058	2.13716e-19	ITGB3+ B	RNF11
MLH3	2.35426e-22	0.406078	0.125	0.034	1.18897e-17	ITGB3+ B	MLH3
MMD	1.62103e-18	0.433817	0.186	0.071	8.18669e-14	ITGB3+ B	MMD
TPM4	1.67874e-15	0.491297	0.34	0.191	8.47816e-11	ITGB3+ B	TPM4
MAX	5.78153e-13	0.498183	0.386	0.244	2.91985e-08	ITGB3+ B	MAX
MTPN	1.26184e-12	0.489769	0.553	0.395	6.37265e-08	ITGB3+ B	MTPN
ILK	6.52834e-11	0.413522	0.189	0.094	3.29701e-06	ITGB3+ B	ILK
MYH9	2.19478e-09	0.400006	0.375	0.256	0.000110843	ITGB3+ B	MYH9
VCAN	0	1.83157	0.518	0.018	0	ABC 2	VCAN
CSF3R	0	1.32941	0.446	0.006	0	ABC 2	CSF3R
CLEC7A	0	1.09137	0.375	0.009	0	ABC 2	CLEC7A
TNFAIP2	0	0.956519	0.312	0.004	0	ABC 2	TNFAIP2
PRAM1	0	0.693705	0.304	0.004	0	ABC 2	PRAM1
PLAUR	5.75092e-301	0.921371	0.384	0.011	2.90439e-296	ABC 2	PLAUR
PLXNB2	5.95947e-253	0.58621	0.241	0.005	3.00971e-248	ABC 2	PLXNB2
CD14	2.524e-240	1.16998	0.393	0.014	1.2747e-235	ABC 2	CD14
APOBR	2.76933e-236	0.487226	0.196	0.003	1.3986e-231	ABC 2	APOBR
LRP1	1.74608e-235	0.561429	0.196	0.004	8.81821e-231	ABC 2	LRP1
MS4A6A	8.28005e-217	1.02977	0.366	0.013	4.18167e-212	ABC 2	MS4A6A
S100A12	6.27536e-193	1.51837	0.42	0.02	3.16924e-188	ABC 2	S100A12
CEBPD	1.50124e-189	0.786369	0.286	0.009	7.58172e-185	ABC 2	CEBPD
CD36	3.28738e-185	0.563283	0.223	0.006	1.66023e-180	ABC 2	CD36
CSTA	3.49074e-182	1.03017	0.348	0.015	1.76293e-177	ABC 2	CSTA
DOCK5	9.61778e-181	0.402394	0.161	0.003	4.85727e-176	ABC 2	DOCK5
DMXL2	3.44642e-176	0.552947	0.223	0.006	1.74055e-171	ABC 2	DMXL2
C5AR1	8.48388e-172	0.685563	0.205	0.005	4.28461e-167	ABC 2	C5AR1
CD302	2.52514e-165	0.412007	0.205	0.006	1.27527e-160	ABC 2	CD302
CD300E	1.11678e-160	0.427566	0.179	0.004	5.64008e-156	ABC 2	CD300E
CLEC12A	6.90906e-160	0.441943	0.17	0.004	3.48928e-155	ABC 2	CLEC12A
CPVL	1.13576e-159	0.639442	0.214	0.006	5.73592e-155	ABC 2	CPVL
MAFB	3.37913e-157	0.624204	0.205	0.006	1.70656e-152	ABC 2	MAFB
ARHGEF40	1.85646e-152	0.404847	0.143	0.003	9.3757e-148	ABC 2	ARHGEF40
FPR1	5.86339e-152	0.446661	0.17	0.004	2.96119e-147	ABC 2	FPR1
SERPINA1	1.29432e-141	1.04271	0.366	0.02	6.5367e-137	ABC 2	SERPINA1
CFD	9.37496e-140	1.03732	0.384	0.023	4.73464e-135	ABC 2	CFD
CFP	2.70915e-133	0.711485	0.304	0.015	1.3682e-128	ABC 2	CFP
RXRA	9.38501e-133	0.440206	0.196	0.006	4.73971e-128	ABC 2	RXRA
PLBD1	3.19885e-127	0.454134	0.196	0.007	1.61551e-122	ABC 2	PLBD1
THBS1	1.58536e-118	0.757994	0.143	0.004	8.00656e-114	ABC 2	THBS1
LGALS2	1.98394e-114	0.779436	0.241	0.011	1.00195e-109	ABC 2	LGALS2
AIF1	4.30255e-113	1.59395	0.58	0.063	2.17292e-108	ABC 2	AIF1
G0S2	1.36395e-99	1.03435	0.232	0.012	6.88837e-95	ABC 2	G0S2
FGL2	3.38122e-87	0.715022	0.295	0.021	1.70762e-82	ABC 2	FGL2
IGSF6	4.84784e-82	0.433781	0.143	0.005	2.4483e-77	ABC 2	IGSF6
IL1B	2.68339e-81	0.992	0.205	0.011	1.35519e-76	ABC 2	IL1B
ANXA11	3.96735e-79	1.14046	0.411	0.043	2.00363e-74	ABC 2	ANXA1
PILRA	4.69444e-76	0.40018	0.17	0.008	2.37084e-71	ABC 2	PILRA
IER3	2.84548e-73	0.661413	0.232	0.016	1.43705e-68	ABC 2	IER3
PTPRE	2.12704e-68	0.767803	0.366	0.039	1.07422e-63	ABC 2	PTPRE
LST1	7.5881e-60	1.44194	0.634	0.126	3.83222e-55	ABC 2	LST1
NCF2	3.48992e-55	0.698299	0.339	0.041	1.76252e-50	ABC 2	NCF2
TNFSF13B	1.10277e-47	0.520361	0.214	0.02	5.56932e-43	ABC 2	TNFSF13B
NAIP	1.91138e-44	0.553637	0.259	0.03	9.65305e-40	ABC 2	NAIP
NAMPT	7.11852e-41	1.02671	0.446	0.088	3.59507e-36	ABC 2	NAMPT
IL17RA	1.17833e-38	0.693557	0.286	0.041	5.95093e-34	ABC 2	IL17RA
DUSP6	1.42665e-33	0.528494	0.241	0.033	7.205e-29	ABC 2	DUSP6
RNF130	2.49529e-31	0.525983	0.321	0.057	1.2602e-26	ABC 2	RNF130
C19orf38	8.41097e-31	0.4028	0.25	0.038	4.24779e-26	ABC 2	C19orf38
UBXN11	1.34022e-29	0.568709	0.295	0.052	6.76849e-25	ABC 2	UBXN11
SLC7A7	1.7903e-26	0.488629	0.268	0.048	9.04155e-22	ABC 2	SLC7A7
LGALS14	2.22907e-26	1.2008	0.616	0.22	1.12575e-21	ABC 2	LGALS1
CCDC88A	2.52121e-25	0.454971	0.214	0.034	1.27329e-20	ABC 2	CCDC88A
ARRB2	1.81341e-24	0.659586	0.473	0.132	9.15827e-20	ABC 2	ARRB2
DPYD	3.34771e-24	0.487678	0.25	0.045	1.69069e-19	ABC 2	DPYD
SCO2	5.49598e-22	0.551948	0.268	0.055	2.77563e-17	ABC 2	SCO2
MXD1	5.53673e-22	0.430119	0.214	0.038	2.79621e-17	ABC 2	MXD1
AC007952.4	2.79642e-21	0.620407	0.259	0.054	1.41228e-16	ABC 2	AC007952.4
CTSB	4.72431e-21	0.575547	0.357	0.093	2.38592e-16	ABC 2	CTSB
CEBPB	2.56975e-20	0.529462	0.33	0.081	1.2978e-15	ABC 2	CEBPB
BLVRB	4.16215e-20	0.50232	0.25	0.052	2.10201e-15	ABC 2	BLVRB
RNF149	3.04876e-19	0.521438	0.384	0.109	1.53971e-14	ABC 2	RNF149
PGD	4.61694e-18	0.427399	0.295	0.074	2.3317e-13	ABC 2	PGD
FTL	4.16082e-17	0.709477	1	0.992	2.10134e-12	ABC 2	FTL
STXBP2	4.23158e-17	0.668654	0.446	0.154	2.13707e-12	ABC 2	STXBP2
CCL3	2.7046e-16	0.613804	0.179	0.035	1.36591e-11	ABC 2	CCL3
HSPA1A	2.79807e-16	0.636675	0.161	0.029	1.41311e-11	ABC 2	HSPA1A
SPI1	5.72228e-16	0.70671	0.536	0.216	2.88992e-11	ABC 2	SPI1
RNPEPL1	3.51824e-15	0.405578	0.214	0.049	1.77682e-10	ABC 2	RNPEPL1
ANKRD13D	2.39503e-14	0.477084	0.232	0.06	1.20956e-09	ABC 2	ANKRD13D
ITGAL	4.76271e-14	0.421087	0.223	0.056	2.40531e-09	ABC 2	ITGAL
VMP1	1.81916e-13	0.430094	0.339	0.109	9.18731e-09	ABC 2	VMP1
GRINA	1.25018e-12	0.430098	0.393	0.139	6.3138e-08	ABC 2	GRINA
ATG16L2	1.61059e-12	0.441864	0.339	0.115	8.13398e-08	ABC 2	ATG16L2
RTN4	1.96826e-12	0.410364	0.446	0.168	9.94029e-08	ABC 2	RTN4
SGK1	4.32391e-12	0.416583	0.196	0.05	2.1837e-07	ABC 2	SGK1
H2AFY	4.84043e-12	0.499602	0.455	0.18	2.44456e-07	ABC 2	H2AFY
CYBB	5.52426e-12	0.629724	0.464	0.195	2.78992e-07	ABC 2	CYBB
NUP214	8.75997e-12	0.442158	0.25	0.075	4.42405e-07	ABC 2	NUP214
SOD2	5.27132e-11	0.56439	0.42	0.174	2.66217e-06	ABC 2	SOD2
RP11-1143G9.4	7.55891e-11	1.22172	0.125	0.027	3.81748e-06	ABC 2	RP11-1143G9.4
ZFAND5	1.88495e-10	0.409151	0.438	0.184	9.51956e-06	ABC 2	ZFAND5
CTSS	4.31576e-10	0.803386	0.795	0.577	2.17959e-05	ABC 2	CTSS
EFHD2	1.34606e-09	0.423325	0.232	0.077	6.79801e-05	ABC 2	EFHD2
TRAPPC5	1.67485e-09	0.410987	0.348	0.139	8.45851e-05	ABC 2	TRAPPC5
MAP4K4	8.35566e-09	0.484829	0.312	0.12	0.000421986	ABC 2	MAP4K4
TGOLN2	3.13213e-08	0.442493	0.438	0.209	0.00158182	ABC 2	TGOLN2
LCP1	3.6494e-07	0.412372	0.616	0.354	0.0184305	ABC 2	LCP1
IRS2	3.34535e-06	0.431474	0.188	0.072	0.16895	ABC 2	IRS2
RAC1	5.05982e-06	0.423512	0.411	0.216	0.255536	ABC 2	RAC1
HSPA1B	0.000107021	0.758998	0.107	0.037	1	ABC 2	HSPA1B
RNASEK	0.000132137	0.513714	0.438	0.292	1	ABC 2	RNASEK
LINC00936	0.00028375	0.416134	0.223	0.11	1	ABC 2	LINC00936
SQSTM1	0.00184478	0.548598	0.571	0.378	1	ABC 2	SQSTM1

## Sheet: S2_All_B_Subset_Markers_alra
	p_val	avg_log2FC	pct.1	pct.2	p_val_adj	cluster	gene
IL4R	0	1.20639	0.886	0.415	0	Rest NB	IL4R
CD200	0	1.12289	0.872	0.361	0	Rest NB	CD200
FCER2	0	1.08419	0.956	0.588	0	Rest NB	FCER2
SYT17	0	1.08366	0.637	0.213	0	Rest NB	SYT17
P2RY14	0	0.948226	0.728	0.28	0	Rest NB	P2RY14
GCNT1	0	0.941122	0.733	0.32	0	Rest NB	GCNT1
TCL1A	0	0.890092	0.891	0.406	0	Rest NB	TCL1A
TCTN1	0	0.888639	0.861	0.516	0	Rest NB	TCTN1
STAG3	0	0.881175	0.68	0.37	0	Rest NB	STAG3
COL19A1	0	0.86698	0.872	0.451	0	Rest NB	COL19A1
SESN1	0	0.856823	0.613	0.262	0	Rest NB	SESN1
PPFIBP1	0	0.854176	0.516	0.186	0	Rest NB	PPFIBP1
ZNF667-AS1	0	0.810215	0.782	0.388	0	Rest NB	ZNF667-AS1
ABCB4	0	0.803262	0.949	0.565	0	Rest NB	ABCB4
CLCN4	0	0.802638	0.668	0.294	0	Rest NB	CLCN4
TAPT1-AS1	0	0.773334	0.616	0.304	0	Rest NB	TAPT1-AS1
TPST1	0	0.759047	0.702	0.365	0	Rest NB	TPST1
FAM177B	0	0.726041	0.647	0.336	0	Rest NB	FAM177B
SCN3A	0	0.713763	0.611	0.281	0	Rest NB	SCN3A
FMO5	0	0.707153	0.699	0.344	0	Rest NB	FMO5
TMEM220	0	0.700167	0.529	0.241	0	Rest NB	TMEM220
TSPAN13	0	0.696447	0.932	0.617	0	Rest NB	TSPAN13
APLP2	0	0.691188	0.974	0.599	0	Rest NB	APLP2
TREML2	0	0.682924	0.51	0.245	0	Rest NB	TREML2
PAIP2B	0	0.677016	0.679	0.398	0	Rest NB	PAIP2B
LDOC1	0	0.669979	0.696	0.418	0	Rest NB	LDOC1
LINC00926	0	0.668819	0.991	0.924	0	Rest NB	LINC00926
NT5E	0	0.646034	0.657	0.371	0	Rest NB	NT5E
PRCD	0	0.639075	0.574	0.311	0	Rest NB	PRCD
ZNF667	0	0.63684	0.511	0.232	0	Rest NB	ZNF667
HVCN1	0	0.635936	0.984	0.896	0	Rest NB	HVCN1
BTLA	0	0.629154	0.981	0.797	0	Rest NB	BTLA
ANKAR	0	0.625918	0.918	0.71	0	Rest NB	ANKAR
BACH2	0	0.623521	0.937	0.648	0	Rest NB	BACH2
SELL	0	0.61876	0.944	0.821	0	Rest NB	SELL
ADPRM	0	0.617977	0.925	0.641	0	Rest NB	ADPRM
ZNF677	0	0.615157	0.91	0.626	0	Rest NB	ZNF677
ZNF665	0	0.610008	0.644	0.394	0	Rest NB	ZNF665
KCNH8	0	0.604336	0.573	0.323	0	Rest NB	KCNH8
ZNF318	0	0.602871	0.922	0.642	0	Rest NB	ZNF318
RP11-297B17.3	0	0.60269	0.586	0.426	0	Rest NB	RP11-297B17.3
JAM3	0	1.08358	0.694	0.216	0	Rest MB	JAM3
TOP1MT	0	1.02909	0.906	0.447	0	Rest MB	TOP1MT
IL2RA	0	0.975309	0.597	0.179	0	Rest MB	IL2RA
ST14	0	0.965336	0.69	0.209	0	Rest MB	ST14
ZNF804A	0	0.899934	0.504	0.106	0	Rest MB	ZNF804A
GPR183	0	0.886307	0.979	0.592	0	Rest MB	GPR183
TBC1D9	0	0.872755	0.955	0.526	0	Rest MB	TBC1D9
KRTCAP3	0	0.868495	0.592	0.229	0	Rest MB	KRTCAP3
LINC00996	0	0.844518	0.57	0.159	0	Rest MB	LINC00996
MAST4	0	0.838504	0.595	0.183	0	Rest MB	MAST4
XKR6	0	0.830617	0.704	0.308	0	Rest MB	XKR6
AP1S3	0	0.798769	0.9	0.536	0	Rest MB	AP1S3
ARHGAP24	0	0.788266	0.978	0.798	0	Rest MB	ARHGAP24
IL7	0	0.778891	0.896	0.5	0	Rest MB	IL7
TNS3	0	0.756384	0.652	0.252	0	Rest MB	TNS3
AMN	0	0.753048	0.583	0.245	0	Rest MB	AMN
GNG11	0	0.744466	0.519	0.232	0	Rest MB	GNG11
COL4A3	0	0.736829	0.648	0.244	0	Rest MB	COL4A3
ADAMTS6	0	0.736366	0.774	0.419	0	Rest MB	ADAMTS6
RIC3	0	0.710045	0.988	0.805	0	Rest MB	RIC3
GATM	0	0.705266	0.736	0.379	0	Rest MB	GATM
COL9A3	0	0.704943	0.672	0.275	0	Rest MB	COL9A3
SAMSN1	0	0.699173	0.81	0.398	0	Rest MB	SAMSN1
SOCS3	0	0.699049	0.552	0.225	0	Rest MB	SOCS3
CLMN	0	0.678537	0.828	0.529	0	Rest MB	CLMN
TNFRSF13B	0	0.671143	0.914	0.383	0	Rest MB	TNFRSF13B
ENO2	0	0.649374	0.581	0.243	0	Rest MB	ENO2
NPIPB11	0	0.649045	0.659	0.283	0	Rest MB	NPIPB11
EEF1G	0	0.635764	0.922	0.878	0	Rest MB	EEF1G
NIPA1	0	0.629519	0.637	0.317	0	Rest MB	NIPA1
CD1D	0	0.626889	0.797	0.444	0	Rest MB	CD1D
MTRNR2L12	6.70512e-154	0.601206	0.842	0.801	3.38628e-149	Rest MB	MTRNR2L12
CD69	0	1.58713	0.992	0.815	0	Homeo NB	CD69
FOS	0	1.36833	0.943	0.792	0	Homeo NB	FOS
KLF4	0	1.35433	0.738	0.266	0	Homeo NB	KLF4
CD83	0	1.31723	0.967	0.73	0	Homeo NB	CD83
CXCR4	0	1.30344	0.999	0.941	0	Homeo NB	CXCR4
JUNB	0	1.29353	0.998	0.97	0	Homeo NB	JUNB
JUN	0	1.23374	0.984	0.847	0	Homeo NB	JUN
CHMP1B	0	1.16781	0.992	0.819	0	Homeo NB	CHMP1B
FOSB	0	1.12616	0.886	0.588	0	Homeo NB	FOSB
BTG1	0	1.1019	1	0.994	0	Homeo NB	BTG1
AREG	0	1.10014	0.758	0.327	0	Homeo NB	AREG
PLK2	0	1.07666	0.686	0.262	0	Homeo NB	PLK2
DUSP1	0	1.0716	0.972	0.891	0	Homeo NB	DUSP1
IER2	0	1.04275	0.957	0.828	0	Homeo NB	IER2
RP11-727F15.9	0	1.0226	0.614	0.247	0	Homeo NB	RP11-727F15.9
ZNF165	0	1.01664	0.52	0.186	0	Homeo NB	ZNF165
IRS2	0	1.0138	0.895	0.439	0	Homeo NB	IRS2
MYADM	0	1.00539	0.831	0.513	0	Homeo NB	MYADM
NFKBIA	0	1.00103	0.973	0.866	0	Homeo NB	NFKBIA
DUSP6	0	0.989088	0.821	0.417	0	Homeo NB	DUSP6
ZNF331	0	0.975144	0.915	0.62	0	Homeo NB	ZNF331
KDM6B	0	0.96907	0.913	0.556	0	Homeo NB	KDM6B
RP1-313I6.12	0	0.955588	0.758	0.435	0	Homeo NB	RP1-313I6.12
NR4A1	0	0.952221	0.733	0.322	0	Homeo NB	NR4A1
GRASP	0	0.951396	0.811	0.42	0	Homeo NB	GRASP
FAM46C	0	0.947304	0.763	0.409	0	Homeo NB	FAM46C
MAFF	0	0.941309	0.609	0.228	0	Homeo NB	MAFF
NR4A2	0	0.924828	0.917	0.605	0	Homeo NB	NR4A2
BTG2	0	0.920779	0.999	0.946	0	Homeo NB	BTG2
GADD45B	0	0.914804	0.88	0.631	0	Homeo NB	GADD45B
TUBA1A	0	0.905441	0.985	0.876	0	Homeo NB	TUBA1A
NFKBID	0	0.904117	0.959	0.723	0	Homeo NB	NFKBID
DUSP2	0	0.902279	0.625	0.341	0	Homeo NB	DUSP2
AP001055.6	0	0.885589	0.683	0.333	0	Homeo NB	AP001055.6
LEAP2	0	0.87691	0.662	0.37	0	Homeo NB	LEAP2
DUSP10	0	0.871695	0.703	0.329	0	Homeo NB	DUSP10
CCR7	0	0.868929	0.827	0.472	0	Homeo NB	CCR7
CDKN1A	0	0.865589	0.767	0.414	0	Homeo NB	CDKN1A
RP11-327P2.5	0	0.859745	0.627	0.321	0	Homeo NB	RP11-327P2.5
YPEL5	0	0.854973	0.999	0.95	0	Homeo NB	YPEL5
LDLRAD4	0	0.854136	0.887	0.565	0	Homeo NB	LDLRAD4
ABCG1	0	0.847756	0.844	0.504	0	Homeo NB	ABCG1
SKIL	0	0.847062	0.931	0.648	0	Homeo NB	SKIL
MATN1-AS1	0	0.843854	0.804	0.462	0	Homeo NB	MATN1-AS1
RND1	0	0.83894	0.587	0.255	0	Homeo NB	RND1
SNX9	0	0.835996	0.867	0.57	0	Homeo NB	SNX9
DDIT3	0	0.834051	0.956	0.707	0	Homeo NB	DDIT3
TAGAP	0	0.833467	0.985	0.85	0	Homeo NB	TAGAP
ZBTB10	0	0.825777	0.941	0.668	0	Homeo NB	ZBTB10
CA2	0	0.824921	0.506	0.187	0	Homeo NB	CA2
PMAIP1	0	0.824391	0.961	0.746	0	Homeo NB	PMAIP1
BCL6	0	0.822786	0.717	0.36	0	Homeo NB	BCL6
GABARAPL1	0	0.819355	0.529	0.204	0	Homeo NB	GABARAPL1
CSRNP1	0	0.818944	0.945	0.722	0	Homeo NB	CSRNP1
YBX3	0	0.818658	0.777	0.436	0	Homeo NB	YBX3
PRR7	0	0.817956	0.898	0.614	0	Homeo NB	PRR7
MXI1	0	0.817578	0.86	0.537	0	Homeo NB	MXI1
ICOSLG	0	0.816171	0.922	0.611	0	Homeo NB	ICOSLG
CD55	0	0.81278	0.99	0.919	0	Homeo NB	CD55
CEP68	0	0.807523	0.89	0.59	0	Homeo NB	CEP68
RP11-73E17.2	0	0.806892	0.573	0.272	0	Homeo NB	RP11-73E17.2
EIF1	0	0.80259	1	1	0	Homeo NB	EIF1
FAM111B	0	0.798665	0.549	0.26	0	Homeo NB	FAM111B
TIPARP	0	0.798458	0.805	0.435	0	Homeo NB	TIPARP
IFRD1	0	0.789339	0.992	0.856	0	Homeo NB	IFRD1
SETD7	0	0.788809	0.851	0.599	0	Homeo NB	SETD7
RP11-166O4.6	0	0.788131	0.589	0.29	0	Homeo NB	RP11-166O4.6
FAM26F	0	0.784495	0.727	0.415	0	Homeo NB	FAM26F
ARL4A	0	0.780179	0.992	0.844	0	Homeo NB	ARL4A
ZBTB21	0	0.775082	0.86	0.575	0	Homeo NB	ZBTB21
SC5D	0	0.77124	0.875	0.595	0	Homeo NB	SC5D
IRF2BPL	0	0.769488	0.837	0.584	0	Homeo NB	IRF2BPL
TSC22D3	0	0.767001	0.998	0.986	0	Homeo NB	TSC22D3
RP11-489E7.4	0	0.764394	0.596	0.34	0	Homeo NB	RP11-489E7.4
TRAPPC2P1	0	0.76255	0.726	0.43	0	Homeo NB	TRAPPC2P1
KBTBD6	0	0.761439	0.635	0.355	0	Homeo NB	KBTBD6
MASTL	0	0.76066	0.572	0.297	0	Homeo NB	MASTL
SELK	0	0.758684	0.79	0.55	0	Homeo NB	SELK
RASGEF1B	0	0.757723	0.892	0.611	0	Homeo NB	RASGEF1B
ZNF10	0	0.750507	0.824	0.533	0	Homeo NB	ZNF10
CTNND1	0	0.750326	0.725	0.463	0	Homeo NB	CTNND1
ZFP36L2	0	0.748857	0.966	0.885	0	Homeo NB	ZFP36L2
ABCA1	0	0.747926	0.69	0.422	0	Homeo NB	ABCA1
ZNF256	0	0.746877	0.814	0.556	0	Homeo NB	ZNF256
SLC2A3	0	0.744477	0.972	0.769	0	Homeo NB	SLC2A3
SGK1	0	0.741477	0.641	0.329	0	Homeo NB	SGK1
SATB1	0	0.74126	0.802	0.4	0	Homeo NB	SATB1
PHACTR1	0	0.73568	0.949	0.675	0	Homeo NB	PHACTR1
H2AFX	0	0.735217	0.706	0.456	0	Homeo NB	H2AFX
FTH1	0	0.733529	1	0.999	0	Homeo NB	FTH1
ZNF516	0	0.731712	0.645	0.359	0	Homeo NB	ZNF516
ZNF891	0	0.728982	0.779	0.475	0	Homeo NB	ZNF891
ZDBF2	0	0.728469	0.537	0.286	0	Homeo NB	ZDBF2
FAM53C	0	0.728123	0.951	0.719	0	Homeo NB	FAM53C
RPGR	0	0.726491	0.751	0.486	0	Homeo NB	RPGR
LETM2	0	0.72491	0.61	0.346	0	Homeo NB	LETM2
MMD	0	0.722805	0.91	0.645	0	Homeo NB	MMD
PIK3IP1	0	0.720029	0.905	0.585	0	Homeo NB	PIK3IP1
TGIF1	0	0.719012	0.873	0.624	0	Homeo NB	TGIF1
CLEC2B	0	0.718112	0.961	0.705	0	Homeo NB	CLEC2B
PTGER4	0	0.710081	0.769	0.422	0	Homeo NB	PTGER4
AC062029.1	0	0.708309	0.543	0.272	0	Homeo NB	AC062029.1
H3F3B	0	0.703299	0.979	0.965	0	Homeo NB	H3F3B
PPP1R15A	0	0.695273	0.981	0.881	0	Homeo NB	PPP1R15A
CXCL16	0	0.6948	0.694	0.418	0	Homeo NB	CXCL16
IRF1	0	0.693447	0.994	0.935	0	Homeo NB	IRF1
TNFAIP3	0	0.692521	0.764	0.412	0	Homeo NB	TNFAIP3
RHOH	0	0.692448	1	0.954	0	Homeo NB	RHOH
SERTAD1	0	0.692349	0.739	0.472	0	Homeo NB	SERTAD1
ZNF669	0	0.691669	0.943	0.785	0	Homeo NB	ZNF669
CTA-29F11.1	0	0.690513	0.738	0.457	0	Homeo NB	CTA-29F11.1
AAED1	0	0.689079	0.707	0.469	0	Homeo NB	AAED1
BCAS2	0	0.68735	0.986	0.899	0	Homeo NB	BCAS2
WNT10A	0	0.687256	0.596	0.315	0	Homeo NB	WNT10A
DNAJB9	0	0.686522	0.986	0.85	0	Homeo NB	DNAJB9
TAPT1	0	0.684734	0.843	0.49	0	Homeo NB	TAPT1
HMGCS1	0	0.683848	0.961	0.809	0	Homeo NB	HMGCS1
RNF103	0	0.67934	0.751	0.532	0	Homeo NB	RNF103
RP11-500C11.3	0	0.678847	0.601	0.336	0	Homeo NB	RP11-500C11.3
KIAA0226L	0	0.676007	0.778	0.503	0	Homeo NB	KIAA0226L
ANKRD37	0	0.671919	0.836	0.644	0	Homeo NB	ANKRD37
SCML1	0	0.670248	0.504	0.223	0	Homeo NB	SCML1
NAF1	0	0.668575	0.916	0.752	0	Homeo NB	NAF1
KIF9	0	0.666843	0.61	0.373	0	Homeo NB	KIF9
LY9	0	0.666228	0.943	0.763	0	Homeo NB	LY9
PER1	0	0.66604	0.886	0.599	0	Homeo NB	PER1
TMEM123	0	0.665867	0.972	0.788	0	Homeo NB	TMEM123
CYTIP	0	0.657197	0.99	0.925	0	Homeo NB	CYTIP
ZFP36	0	0.653276	0.999	0.975	0	Homeo NB	ZFP36
RP11-83A24.2	0	0.646517	0.788	0.556	0	Homeo NB	RP11-83A24.2
ARRDC2	0	0.646222	0.954	0.838	0	Homeo NB	ARRDC2
SIK1	0	0.64406	0.673	0.395	0	Homeo NB	SIK1
TRIM39	0	0.643443	0.921	0.733	0	Homeo NB	TRIM39
AUTS2	0	0.643256	0.846	0.543	0	Homeo NB	AUTS2
RP11-345P4.9	0	0.63986	0.632	0.392	0	Homeo NB	RP11-345P4.9
LINC00910	0	0.63911	0.719	0.535	0	Homeo NB	LINC00910
ALG13	0	0.637665	0.998	0.96	0	Homeo NB	ALG13
HIF1A	0	0.637516	0.995	0.921	0	Homeo NB	HIF1A
JMY	0	0.63569	0.828	0.552	0	Homeo NB	JMY
RP11-325F22.2	0	0.635591	0.62	0.37	0	Homeo NB	RP11-325F22.2
IL21R	0	0.634785	0.699	0.371	0	Homeo NB	IL21R
SPG20	0	0.634683	0.64	0.349	0	Homeo NB	SPG20
HSPA13	0	0.626193	0.834	0.603	0	Homeo NB	HSPA13
CKS2	0	0.626124	0.823	0.55	0	Homeo NB	CKS2
JUND	0	0.625951	0.994	0.878	0	Homeo NB	JUND
ZC3H12A	0	0.625899	0.915	0.672	0	Homeo NB	ZC3H12A
NAP1L5	0	0.623456	0.558	0.304	0	Homeo NB	NAP1L5
WHSC1L1	0	0.62143	0.791	0.56	0	Homeo NB	WHSC1L1
SDR42E2	0	0.620395	0.677	0.439	0	Homeo NB	SDR42E2
PNRC1	0	0.619242	0.997	0.983	0	Homeo NB	PNRC1
C20orf196	0	0.618109	0.72	0.478	0	Homeo NB	C20orf196
TCP11L2	0	0.61703	0.884	0.641	0	Homeo NB	TCP11L2
RAB30	0	0.614644	0.996	0.916	0	Homeo NB	RAB30
TCOF1	0	0.613472	0.938	0.877	0	Homeo NB	TCOF1
PLK3	0	0.609446	0.686	0.406	0	Homeo NB	PLK3
RP11-182L21.6	0	0.607126	0.671	0.43	0	Homeo NB	RP11-182L21.6
FADS3	0	0.605713	0.883	0.618	0	Homeo NB	FADS3
ARL5B	0	0.603057	0.767	0.565	0	Homeo NB	ARL5B
ZNF571	0	0.602698	0.663	0.415	0	Homeo NB	ZNF571
PFKFB3	0	0.602419	0.621	0.401	0	Homeo NB	PFKFB3
DNAJB1	0	0.602066	0.917	0.711	0	Homeo NB	DNAJB1
DDIT4	0	0.601618	0.885	0.656	0	Homeo NB	DDIT4
DNAJC5B	0	1.14003	0.79	0.231	0	Act SMB	DNAJC5B
2023-03-02	0	1.09398	0.698	0.173	0	Act SMB	2023-03-02
COCH	0	1.06831	0.768	0.149	0	Act SMB	COCH
SYBU	0	1.06278	0.638	0.161	0	Act SMB	SYBU
NEK6	0	1.01723	0.916	0.293	0	Act SMB	NEK6
BTNL9	0	0.992282	0.676	0.139	0	Act SMB	BTNL9
TEX9	0	0.959324	0.76	0.146	0	Act SMB	TEX9
LYPLAL1	0	0.925183	0.904	0.395	0	Act SMB	LYPLAL1
S100Z	0	0.896737	0.606	0.098	0	Act SMB	S100Z
TBXAS1	0	0.86177	0.772	0.234	0	Act SMB	TBXAS1
SSPN	0	0.822441	0.812	0.222	0	Act SMB	SSPN
PLAG1	0	0.798306	0.608	0.227	0	Act SMB	PLAG1
PDE4D	0	0.795263	0.7	0.3	0	Act SMB	PDE4D
AIM2	0	0.775192	0.872	0.317	0	Act SMB	AIM2
ZDHHC14	0	0.775158	0.841	0.503	0	Act SMB	ZDHHC14
GRAMD1C	0	0.774648	0.699	0.188	0	Act SMB	GRAMD1C
IL23A	0	0.768729	0.591	0.216	0	Act SMB	IL23A
HHAT	0	0.764394	0.559	0.217	0	Act SMB	HHAT
SNED1	0	0.739318	0.674	0.244	0	Act SMB	SNED1
PLEKHB1	0	0.737648	0.689	0.22	0	Act SMB	PLEKHB1
CBR3	0	0.733406	0.701	0.268	0	Act SMB	CBR3
TCEAL4	0	0.68512	0.947	0.707	0	Act SMB	TCEAL4
ZC2HC1A	0	0.676662	0.862	0.485	0	Act SMB	ZC2HC1A
SLC9B2	0	0.675334	0.843	0.531	0	Act SMB	SLC9B2
ADD2	0	0.663255	0.837	0.504	0	Act SMB	ADD2
HLX	0	0.659839	0.53	0.253	0	Act SMB	HLX
KCNN4	0	0.65496	0.906	0.423	0	Act SMB	KCNN4
SCIMP	0	0.650226	0.896	0.528	0	Act SMB	SCIMP
ZBTB38	0	0.649055	0.914	0.424	0	Act SMB	ZBTB38
COL4A4	0	0.644498	0.764	0.262	0	Act SMB	COL4A4
PARM1	0	0.630548	0.618	0.212	0	Act SMB	PARM1
DOK7	0	0.629576	0.702	0.271	0	Act SMB	DOK7
BMPR1A	0	0.619706	0.523	0.196	0	Act SMB	BMPR1A
TEC	0	0.610502	0.581	0.299	0	Act SMB	TEC
ADPRH	0	0.600939	0.741	0.343	0	Act SMB	ADPRH
SOX4	0	2.05742	0.893	0.233	0	Trans B	SOX4
CD9	0	2.04813	0.813	0.108	0	Trans B	CD9
TCL1B	0	1.97052	0.769	0.19	0	Trans B	TCL1B
RP11-164H13.1	0	1.90173	0.621	0.166	0	Trans B	RP11-164H13.1
NEIL1	0	1.90023	0.924	0.299	0	Trans B	NEIL1
AEBP1	0	1.75521	0.798	0.18	0	Trans B	AEBP1
MYO7B	0	1.70282	0.862	0.216	0	Trans B	MYO7B
MID1IP1	0	1.70164	0.962	0.5	0	Trans B	MID1IP1
CLEC4C	0	1.69432	0.674	0.046	0	Trans B	CLEC4C
HRK	0	1.67251	0.772	0.166	0	Trans B	HRK
MME	0	1.6701	0.625	0.063	0	Trans B	MME
LIMS2	0	1.64307	0.91	0.333	0	Trans B	LIMS2
WASF1	0	1.63086	0.848	0.241	0	Trans B	WASF1
CORO2B	0	1.61382	0.671	0.118	0	Trans B	CORO2B
TNFRSF18	0	1.59796	0.631	0.064	0	Trans B	TNFRSF18
PLD4	0	1.58239	0.896	0.371	0	Trans B	PLD4
NREP	0	1.57796	0.679	0.119	0	Trans B	NREP
APBB2	0	1.57194	0.681	0.144	0	Trans B	APBB2
SUGCT	0	1.56138	0.523	0.056	0	Trans B	SUGCT
HHIP-AS1	0	1.54189	0.526	0.029	0	Trans B	HHIP-AS1
GNG3	0	1.52863	0.734	0.13	0	Trans B	GNG3
ARRDC4	0	1.52722	0.632	0.144	0	Trans B	ARRDC4
BTBD3	0	1.50512	0.58	0.069	0	Trans B	BTBD3
PLCH2	0	1.50434	0.688	0.206	0	Trans B	PLCH2
CD38	0	1.47689	0.873	0.251	0	Trans B	CD38
UTF1	0	1.46587	0.538	0.045	0	Trans B	UTF1
HIP1	0	1.46135	0.78	0.21	0	Trans B	HIP1
CYTH3	0	1.45381	0.55	0.099	0	Trans B	CYTH3
JUP	0	1.4537	0.92	0.417	0	Trans B	JUP
VPREB1	0	1.4503	0.502	0.044	0	Trans B	VPREB1
CD1A	0	1.43277	0.655	0.139	0	Trans B	CD1A
LINC01013	0	1.41395	0.817	0.237	0	Trans B	LINC01013
PPP1R14A	0	1.37218	0.861	0.321	0	Trans B	PPP1R14A
TRIM58	0	1.36609	0.633	0.14	0	Trans B	TRIM58
ADAM23	0	1.35388	0.502	0.03	0	Trans B	ADAM23
MIR181A1HG	0	1.34687	0.72	0.175	0	Trans B	MIR181A1HG
DPPA4	0	1.32287	0.535	0.11	0	Trans B	DPPA4
MYBPC2	0	1.31346	0.556	0.103	0	Trans B	MYBPC2
PCDH9	0	1.3121	0.917	0.433	0	Trans B	PCDH9
FAM81A	0	1.30256	0.571	0.123	0	Trans B	FAM81A
PON2	0	1.29507	0.535	0.097	0	Trans B	PON2
NAV1	0	1.2916	0.513	0.084	0	Trans B	NAV1
CPM	0	1.28293	0.767	0.307	0	Trans B	CPM
MAML3	0	1.27871	0.759	0.252	0	Trans B	MAML3
HMCES	0	1.26221	0.974	0.543	0	Trans B	HMCES
HIST1H2AC	0	1.2173	0.887	0.611	0	Trans B	HIST1H2AC
IKZF2	0	1.213	0.518	0.12	0	Trans B	IKZF2
MACROD2	0	1.19002	0.914	0.447	0	Trans B	MACROD2
C1orf228	0	1.18958	0.625	0.363	0	Trans B	C1orf228
PEG10	0	1.18914	0.7	0.326	0	Trans B	PEG10
DBNDD1	0	1.1818	0.793	0.323	0	Trans B	DBNDD1
PMEPA1	0	1.17835	0.855	0.456	0	Trans B	PMEPA1
MYO1C	0	1.16721	0.887	0.482	0	Trans B	MYO1C
ABCD1	0	1.16515	0.821	0.437	0	Trans B	ABCD1
WDR86	0	1.13424	0.57	0.195	0	Trans B	WDR86
TRIB2	0	1.13266	0.978	0.686	0	Trans B	TRIB2
PADI4	0	1.09315	0.647	0.21	0	Trans B	PADI4
P2RX1	0	1.08361	0.869	0.464	0	Trans B	P2RX1
STMN1	0	1.07512	0.932	0.693	0	Trans B	STMN1
HIST1H1C	0	1.06702	0.959	0.809	0	Trans B	HIST1H1C
HS3ST1	0	1.02647	0.926	0.521	0	Trans B	HS3ST1
SERPINE2	0	1.02458	0.555	0.165	0	Trans B	SERPINE2
VPREB3	0	1.01652	0.91	0.64	0	Trans B	VPREB3
YPEL1	0	1.01003	0.869	0.557	0	Trans B	YPEL1
HIST1H2BD	0	0.998167	0.661	0.335	0	Trans B	HIST1H2BD
MCTP2	0	0.99706	0.966	0.698	0	Trans B	MCTP2
DTX4	0	0.995765	0.629	0.252	0	Trans B	DTX4
CD79B	0	0.990084	0.995	0.97	0	Trans B	CD79B
ITM2C	0	0.987031	0.805	0.411	0	Trans B	ITM2C
CD72	0	0.981443	0.932	0.59	0	Trans B	CD72
MYBL2	0	0.977657	0.568	0.194	0	Trans B	MYBL2
IGFBP4	0	0.970707	0.638	0.258	0	Trans B	IGFBP4
PITPNM2	0	0.961963	0.545	0.176	0	Trans B	PITPNM2
MYO1E	0	0.961454	0.824	0.481	0	Trans B	MYO1E
RNF144B	0	0.957654	0.849	0.49	0	Trans B	RNF144B
FAM129C	0	0.949726	0.73	0.612	0	Trans B	FAM129C
CLEC11A	0	0.935063	0.654	0.239	0	Trans B	CLEC11A
RIMKLB	0	0.934126	0.896	0.652	0	Trans B	RIMKLB
H3F3A	0	0.923191	0.967	0.967	0	Trans B	H3F3A
MZB1	0	0.918053	0.974	0.634	0	Trans B	MZB1
GLUL	0	0.917727	0.879	0.56	0	Trans B	GLUL
BCL7A	0	0.915196	0.982	0.714	0	Trans B	BCL7A
CDK6	0	0.914041	0.771	0.35	0	Trans B	CDK6
MILR1	0	0.902281	0.886	0.591	0	Trans B	MILR1
PIP5K1B	0	0.895685	0.916	0.678	0	Trans B	PIP5K1B
LBR	0	0.889334	1	0.965	0	Trans B	LBR
AHDC1	0	0.882266	0.694	0.356	0	Trans B	AHDC1
TTC28	0	0.881077	0.66	0.305	0	Trans B	TTC28
GRAMD4	0	0.879316	0.666	0.318	0	Trans B	GRAMD4
KDM1B	0	0.873967	0.825	0.643	0	Trans B	KDM1B
PTPRJ	0	0.873264	0.594	0.236	0	Trans B	PTPRJ
HIST1H2BK	0	0.871702	0.86	0.707	0	Trans B	HIST1H2BK
ROGDI	0	0.86657	0.809	0.447	0	Trans B	ROGDI
MMP17	0	0.863804	0.629	0.269	0	Trans B	MMP17
TUBB6	0	0.860822	0.769	0.278	0	Trans B	TUBB6
SNX30	0	0.857808	0.629	0.282	0	Trans B	SNX30
FHL1	0	0.853954	0.626	0.31	0	Trans B	FHL1
SMIM14	0	0.8525	0.98	0.843	0	Trans B	SMIM14
C16orf74	0	0.852286	0.904	0.622	0	Trans B	C16orf74
AC007386.2	0	0.847221	0.505	0.189	0	Trans B	AC007386.2
HIVEP3	0	0.847014	0.548	0.254	0	Trans B	HIVEP3
AGPAT4	0	0.846471	0.584	0.237	0	Trans B	AGPAT4
CMTM7	0	0.844871	0.954	0.819	0	Trans B	CMTM7
CHML	0	0.843477	0.833	0.638	0	Trans B	CHML
OPN3	0	0.837696	0.961	0.831	0	Trans B	OPN3
HIST2H2BE	0	0.836486	0.656	0.404	0	Trans B	HIST2H2BE
SPIB	0	0.83572	0.975	0.817	0	Trans B	SPIB
MAGED1	0	0.830852	0.929	0.664	0	Trans B	MAGED1
CAMK2D	0	0.829338	0.988	0.752	0	Trans B	CAMK2D
SUSD1	0	0.82832	0.607	0.263	0	Trans B	SUSD1
ZNF385A	0	0.827823	0.719	0.395	0	Trans B	ZNF385A
HCK	0	0.826423	0.785	0.312	0	Trans B	HCK
PTPRK	0	0.821482	0.851	0.596	0	Trans B	PTPRK
SLC25A25	0	0.819852	0.831	0.59	0	Trans B	SLC25A25
NFIX	0	0.815819	0.628	0.355	0	Trans B	NFIX
LGALS9	0	0.814671	0.996	0.867	0	Trans B	LGALS9
SOX12	0	0.813697	0.577	0.288	0	Trans B	SOX12
FCRLA	0	0.810736	0.968	0.841	0	Trans B	FCRLA
ADARB1	0	0.806274	0.928	0.594	0	Trans B	ADARB1
RRBP1	0	0.805732	0.67	0.379	0	Trans B	RRBP1
PTPRE	0	0.803281	0.801	0.486	0	Trans B	PTPRE
LIG4	0	0.796666	0.715	0.441	0	Trans B	LIG4
CARNS1	0	0.794865	0.558	0.295	0	Trans B	CARNS1
ZNF703	0	0.790603	0.581	0.256	0	Trans B	ZNF703
MSI2	0	0.790566	0.98	0.902	0	Trans B	MSI2
TSC22D1	0	0.784837	0.663	0.401	0	Trans B	TSC22D1
PIK3C2B	0	0.784013	0.894	0.711	0	Trans B	PIK3C2B
APOLD1	0	0.773399	0.916	0.757	0	Trans B	APOLD1
PRICKLE1	0	0.772311	0.798	0.498	0	Trans B	PRICKLE1
DNASE1L3	0	0.764716	0.544	0.271	0	Trans B	DNASE1L3
CYB561A3	0	0.764376	0.993	0.936	0	Trans B	CYB561A3
UCP2	0	0.763575	0.991	0.952	0	Trans B	UCP2
CR2	0	0.762623	0.645	0.378	0	Trans B	CR2
PLEKHA2	0	0.76151	0.998	0.888	0	Trans B	PLEKHA2
CLEC17A	0	0.761507	0.868	0.617	0	Trans B	CLEC17A
SEMA4A	0	0.761214	0.5	0.234	0	Trans B	SEMA4A
GNB4	0	0.755554	0.964	0.763	0	Trans B	GNB4
SH3TC1	0	0.755006	0.96	0.762	0	Trans B	SH3TC1
OGG1	0	0.75417	0.968	0.799	0	Trans B	OGG1
CCDC141	0	0.753148	0.755	0.442	0	Trans B	CCDC141
PHC1	0	0.748783	0.886	0.678	0	Trans B	PHC1
SLC25A5	0	0.746358	1	0.994	0	Trans B	SLC25A5
C20orf96	0	0.745693	0.582	0.322	0	Trans B	C20orf96
SYNGAP1	0	0.742259	0.759	0.422	0	Trans B	SYNGAP1
C12orf49	0	0.742157	0.888	0.643	0	Trans B	C12orf49
SCARB1	0	0.739451	0.577	0.245	0	Trans B	SCARB1
EPM2A	0	0.735105	0.642	0.393	0	Trans B	EPM2A
ARHGEF7	0	0.73298	0.968	0.885	0	Trans B	ARHGEF7
KIAA0040	0	0.727863	0.968	0.831	0	Trans B	KIAA0040
RNFT2	0	0.727406	0.5	0.228	0	Trans B	RNFT2
TM7SF2	0	0.721153	0.9	0.69	0	Trans B	TM7SF2
GPR18	0	0.715981	0.925	0.607	0	Trans B	GPR18
NCF1	0	0.715445	0.98	0.97	0	Trans B	NCF1
ADCK5	0	0.711468	0.807	0.638	0	Trans B	ADCK5
DNMBP	0	0.702822	0.775	0.483	0	Trans B	DNMBP
SLC17A9	0	0.700398	0.85	0.574	0	Trans B	SLC17A9
CDC25B	0	0.699833	0.804	0.563	0	Trans B	CDC25B
CDCA7L	0	0.696459	1	0.925	0	Trans B	CDCA7L
E2F5	0	0.696031	0.944	0.744	0	Trans B	E2F5
H1FX	0	0.691606	0.789	0.519	0	Trans B	H1FX
TTC7A	0	0.688302	0.937	0.82	0	Trans B	TTC7A
ZNF608	0	0.687148	0.764	0.48	0	Trans B	ZNF608
PDE7B	0	0.685382	0.634	0.347	0	Trans B	PDE7B
LAT2	0	0.672204	0.987	0.922	0	Trans B	LAT2
ORC6	0	0.666898	0.714	0.47	0	Trans B	ORC6
MPEG1	0	0.664111	0.929	0.704	0	Trans B	MPEG1
LAIR1	0	0.663653	0.96	0.714	0	Trans B	LAIR1
CLEC4A	0	0.663363	0.888	0.621	0	Trans B	CLEC4A
KMO	0	0.660557	0.956	0.735	0	Trans B	KMO
RBM38	0	0.657411	0.967	0.794	0	Trans B	RBM38
ABAT	0	0.653289	0.793	0.532	0	Trans B	ABAT
WDFY2	0	0.648591	0.967	0.832	0	Trans B	WDFY2
PIK3CG	0	0.646654	0.949	0.737	0	Trans B	PIK3CG
FUOM	0	0.646604	0.978	0.889	0	Trans B	FUOM
FES	0	0.643551	0.617	0.305	0	Trans B	FES
DPP3	0	0.641647	0.881	0.639	0	Trans B	DPP3
TFDP2	0	0.636482	0.97	0.882	0	Trans B	TFDP2
CD79A	0	0.636137	1	1	0	Trans B	CD79A
AFF3	0	0.633127	0.994	0.927	0	Trans B	AFF3
RAB11A	0	0.629879	0.996	0.975	0	Trans B	RAB11A
ALOX5	0	0.626762	0.984	0.857	0	Trans B	ALOX5
UBE2E2	0	0.624897	0.995	0.94	0	Trans B	UBE2E2
DUSP5	0	0.624346	0.619	0.303	0	Trans B	DUSP5
TBC1D1	0	0.61955	0.994	0.964	0	Trans B	TBC1D1
BRI3	0	0.617062	0.842	0.678	0	Trans B	BRI3
RMND5A	0	0.616931	0.957	0.849	0	Trans B	RMND5A
TECPR1	0	0.616773	0.901	0.671	0	Trans B	TECPR1
LIMD2	0	0.615724	1	0.999	0	Trans B	LIMD2
FKBP1A	0	0.615447	1	0.974	0	Trans B	FKBP1A
GAPT	0	0.614494	0.979	0.899	0	Trans B	GAPT
HIST1H4H	0	0.61389	0.757	0.521	0	Trans B	HIST1H4H
MTMR1	0	0.61381	0.862	0.715	0	Trans B	MTMR1
H2AFY	0	0.61082	0.966	0.949	0	Trans B	H2AFY
KDM4B	0	0.610395	0.99	0.898	0	Trans B	KDM4B
CCDC112	0	0.609957	0.969	0.891	0	Trans B	CCDC112
RPS24	0	0.60786	1	0.999	0	Trans B	RPS24
ATP10D	0	0.602297	0.974	0.814	0	Trans B	ATP10D
HILPDA	6.87815e-308	0.762856	0.61	0.357	3.47367e-303	Trans B	HILPDA
XYLT1	1.50531e-307	0.636893	0.663	0.417	7.60225e-303	Trans B	XYLT1
IZUMO4	2.66578e-304	0.626281	0.754	0.524	1.3463e-299	Trans B	IZUMO4
MEST	9.11413e-300	0.659942	0.507	0.263	4.60291e-295	Trans B	MEST
PPP1R14B	5.87223e-297	0.659848	0.542	0.297	2.96565e-292	Trans B	PPP1R14B
PXMP2	2.63503e-296	0.629388	0.572	0.318	1.33077e-291	Trans B	PXMP2
HIST2H2AC	1.27736e-278	0.637219	0.805	0.667	6.45104e-274	Trans B	HIST2H2AC
GALNT6	6.0973e-266	0.662758	0.581	0.35	3.07932e-261	Trans B	GALNT6
HIST1H2BC	1.96506e-259	0.682023	0.592	0.379	9.92413e-255	Trans B	HIST1H2BC
TNNI2	1.39961e-255	0.617329	0.696	0.514	7.06847e-251	Trans B	TNNI2
PPP5D1	2.1254e-255	0.604255	0.631	0.398	1.07339e-250	Trans B	PPP5D1
FBXO30	5.72023e-254	0.626653	0.546	0.326	2.88889e-249	Trans B	FBXO30
RP11-960L18.1	2.24274e-251	0.713391	0.556	0.323	1.13265e-246	Trans B	RP11-960L18.1
BZRAP1-AS1	8.26573e-247	0.677352	0.554	0.348	4.17444e-242	Trans B	BZRAP1-AS1
MOB1B	9.3507e-247	0.672331	0.589	0.366	4.72239e-242	Trans B	MOB1B
SGCE	3.51411e-246	0.646846	0.619	0.394	1.77473e-241	Trans B	SGCE
MAPKBP1	6.01892e-241	0.6974	0.527	0.317	3.03973e-236	Trans B	MAPKBP1
STK3	8.23085e-241	0.649396	0.613	0.382	4.15682e-236	Trans B	STK3
MYLK-AS1	1.89994e-240	0.614219	0.688	0.499	9.59528e-236	Trans B	MYLK-AS1
LHFPL2	4.82964e-231	0.689983	0.515	0.292	2.43911e-226	Trans B	LHFPL2
ADORA2A-AS1	1.4383e-223	0.781382	0.521	0.332	7.26387e-219	Trans B	ADORA2A-AS1
NUDT17	2.467e-217	0.617648	0.508	0.294	1.24591e-212	Trans B	NUDT17
LL22NC03-2H8.5	2.20948e-212	0.733762	0.553	0.37	1.11585e-207	Trans B	LL22NC03-2H8.5
TMEM164	2.30682e-212	0.626644	0.582	0.414	1.16501e-207	Trans B	TMEM164
SLAIN1	2.36799e-211	0.616655	0.566	0.365	1.1959e-206	Trans B	SLAIN1
IGLL5	4.2591e-207	0.780114	0.605	0.386	2.15097e-202	Trans B	IGLL5
C3orf58	6.12761e-193	0.672985	0.644	0.53	3.09463e-188	Trans B	C3orf58
RP11-421L21.3	1.83818e-148	0.612913	0.613	0.481	9.28335e-144	Trans B	RP11-421L21.3
STARD9	6.01722e-133	0.612065	0.504	0.351	3.03888e-128	Trans B	STARD9
CRIP1	0	2.3231	0.996	0.534	0	Late Act SMB	CRIP1
CRIP2	0	2.07755	0.859	0.112	0	Late Act SMB	CRIP2
BAIAP3	0	1.99466	0.949	0.112	0	Late Act SMB	BAIAP3
S100A10	0	1.94738	0.998	0.621	0	Late Act SMB	S100A10
ITGB1	0	1.93036	0.992	0.393	0	Late Act SMB	ITGB1
MIAT	0	1.92925	0.937	0.116	0	Late Act SMB	MIAT
EPHA4	0	1.90746	0.902	0.132	0	Late Act SMB	EPHA4
AK8	0	1.87949	0.916	0.095	0	Late Act SMB	AK8
TIAM2	0	1.79538	0.943	0.153	0	Late Act SMB	TIAM2
FUT7	0	1.76769	0.908	0.133	0	Late Act SMB	FUT7
FOLR2	0	1.75747	0.967	0.199	0	Late Act SMB	FOLR2
ACSF2	0	1.71705	0.988	0.32	0	Late Act SMB	ACSF2
SNTA1	0	1.6989	0.89	0.192	0	Late Act SMB	SNTA1
HOMER3	0	1.69501	0.849	0.073	0	Late Act SMB	HOMER3
DAAM1	0	1.69262	0.99	0.45	0	Late Act SMB	DAAM1
ITGAM	0	1.68507	0.947	0.255	0	Late Act SMB	ITGAM
TESC	0	1.68439	0.894	0.153	0	Late Act SMB	TESC
MSC	0	1.68431	0.864	0.084	0	Late Act SMB	MSC
CHAD	0	1.68004	0.798	0.087	0	Late Act SMB	CHAD
CD70	0	1.67527	0.961	0.271	0	Late Act SMB	CD70
GSN	0	1.67242	0.916	0.206	0	Late Act SMB	GSN
SDR16C5	0	1.66735	0.767	0.05	0	Late Act SMB	SDR16C5
SMKR1	0	1.65036	0.809	0.103	0	Late Act SMB	SMKR1
GDPD5	0	1.64975	0.924	0.199	0	Late Act SMB	GDPD5
ANXA2	0	1.63494	0.993	0.468	0	Late Act SMB	ANXA2
EBI3	0	1.621	0.87	0.145	0	Late Act SMB	EBI3
HOPX	0	1.61845	0.814	0.177	0	Late Act SMB	HOPX
TRIB3	0	1.60336	0.942	0.327	0	Late Act SMB	TRIB3
ITGA3	0	1.59642	0.818	0.106	0	Late Act SMB	ITGA3
ETV7	0	1.57869	0.741	0.049	0	Late Act SMB	ETV7
CR1	0	1.57504	0.951	0.449	0	Late Act SMB	CR1
WEE1	0	1.5643	0.946	0.388	0	Late Act SMB	WEE1
TCTEX1D2	0	1.55177	0.936	0.424	0	Late Act SMB	TCTEX1D2
SLC16A3	0	1.55041	0.953	0.374	0	Late Act SMB	SLC16A3
CPNE5	0	1.5475	0.991	0.617	0	Late Act SMB	CPNE5
C9orf139	0	1.54725	0.807	0.111	0	Late Act SMB	C9orf139
CD80	0	1.54011	0.891	0.149	0	Late Act SMB	CD80
USP46	0	1.53831	0.896	0.317	0	Late Act SMB	USP46
PLEKHG7	0	1.53479	0.622	0.099	0	Late Act SMB	PLEKHG7
TRIM47	0	1.53285	0.843	0.118	0	Late Act SMB	TRIM47
HIPK2	0	1.53149	0.968	0.284	0	Late Act SMB	HIPK2
EPS8L2	0	1.52809	0.985	0.409	0	Late Act SMB	EPS8L2
LINC00426	0	1.51957	0.866	0.202	0	Late Act SMB	LINC00426
CD86	0	1.5019	0.992	0.438	0	Late Act SMB	CD86
PTAFR	0	1.50175	0.787	0.197	0	Late Act SMB	PTAFR
HTR3A	0	1.49604	0.674	0.102	0	Late Act SMB	HTR3A
RAB31	0	1.49316	0.995	0.483	0	Late Act SMB	RAB31
PARP3	0	1.48655	0.952	0.437	0	Late Act SMB	PARP3
EHD3	0	1.48169	0.841	0.219	0	Late Act SMB	EHD3
ATP1B1	0	1.48032	0.699	0.076	0	Late Act SMB	ATP1B1
MAP7	0	1.47946	0.736	0.081	0	Late Act SMB	MAP7
PIK3R5	0	1.47789	0.965	0.456	0	Late Act SMB	PIK3R5
FAS	0	1.47353	0.839	0.142	0	Late Act SMB	FAS
TGM2	0	1.46961	0.753	0.06	0	Late Act SMB	TGM2
BCAS1	0	1.46673	0.792	0.11	0	Late Act SMB	BCAS1
TERF2	0	1.46093	0.982	0.578	0	Late Act SMB	TERF2
RASSF6	0	1.45687	0.622	0.085	0	Late Act SMB	RASSF6
CDCA7	0	1.45528	0.77	0.069	0	Late Act SMB	CDCA7
FAIM	0	1.45286	0.972	0.44	0	Late Act SMB	FAIM
PRR11	0	1.44684	0.805	0.132	0	Late Act SMB	PRR11
FLNB	0	1.44629	0.96	0.403	0	Late Act SMB	FLNB
SYNPO	0	1.43945	0.9	0.286	0	Late Act SMB	SYNPO
ILDR1	0	1.43496	0.747	0.098	0	Late Act SMB	ILDR1
LMCD1	0	1.42876	0.556	0.052	0	Late Act SMB	LMCD1
PIK3R6	0	1.42535	0.774	0.099	0	Late Act SMB	PIK3R6
C10orf128	0	1.42479	0.51	0.112	0	Late Act SMB	C10orf128
DNAH8	0	1.41524	0.735	0.052	0	Late Act SMB	DNAH8
CD58	0	1.40485	0.969	0.371	0	Late Act SMB	CD58
GCLC	0	1.39635	0.916	0.374	0	Late Act SMB	GCLC
KIF1C	0	1.39614	0.867	0.263	0	Late Act SMB	KIF1C
CHAF1A	0	1.39367	0.923	0.468	0	Late Act SMB	CHAF1A
PAQR7	0	1.38848	0.651	0.091	0	Late Act SMB	PAQR7
ARHGAP6	0	1.38625	0.704	0.104	0	Late Act SMB	ARHGAP6
ABHD5	0	1.37974	0.94	0.449	0	Late Act SMB	ABHD5
AGMAT	0	1.37842	0.852	0.294	0	Late Act SMB	AGMAT
S100A4	0	1.37815	0.959	0.666	0	Late Act SMB	S100A4
AHNAK	0	1.37808	0.972	0.599	0	Late Act SMB	AHNAK
CLIP2	0	1.37804	0.833	0.277	0	Late Act SMB	CLIP2
BBC3	0	1.36664	0.814	0.255	0	Late Act SMB	BBC3
CCDC167	0	1.36559	0.959	0.456	0	Late Act SMB	CCDC167
CXCR3	0	1.36177	0.835	0.168	0	Late Act SMB	CXCR3
TCF7L1	0	1.3505	0.601	0.039	0	Late Act SMB	TCF7L1
RAB33A	0	1.34561	0.715	0.1	0	Late Act SMB	RAB33A
NUGGC	0	1.34528	0.806	0.103	0	Late Act SMB	NUGGC
GAPDH	0	1.3423	1	0.997	0	Late Act SMB	GAPDH
DAPK2	0	1.33691	0.703	0.152	0	Late Act SMB	DAPK2
COL18A1	0	1.33645	0.773	0.087	0	Late Act SMB	COL18A1
SMAGP	0	1.33003	0.988	0.654	0	Late Act SMB	SMAGP
LGALS1	0	1.32934	0.951	0.494	0	Late Act SMB	LGALS1
AFMID	0	1.32814	0.958	0.286	0	Late Act SMB	AFMID
CYSTM1	0	1.32753	0.963	0.563	0	Late Act SMB	CYSTM1
CALHM2	0	1.32665	0.879	0.224	0	Late Act SMB	CALHM2
PRR5	0	1.32618	0.849	0.191	0	Late Act SMB	PRR5
LGMN	0	1.3254	0.948	0.333	0	Late Act SMB	LGMN
PDLIM7	0	1.32353	0.932	0.513	0	Late Act SMB	PDLIM7
MCOLN2	0	1.32247	0.908	0.278	0	Late Act SMB	MCOLN2
FAM129A	0	1.31596	0.55	0.085	0	Late Act SMB	FAM129A
MAP1LC3A	0	1.31505	0.882	0.365	0	Late Act SMB	MAP1LC3A
C12orf74	0	1.31141	0.665	0.119	0	Late Act SMB	C12orf74
BRIP1	0	1.31117	0.557	0.062	0	Late Act SMB	BRIP1
ZNF296	0	1.30671	0.972	0.615	0	Late Act SMB	ZNF296
ACP5	0	1.3021	0.997	0.536	0	Late Act SMB	ACP5
LGALS3	0	1.30198	0.84	0.235	0	Late Act SMB	LGALS3
MARCKS	0	1.29911	0.952	0.422	0	Late Act SMB	MARCKS
EYA2	0	1.29448	0.631	0.047	0	Late Act SMB	EYA2
CLIP4	0	1.29179	0.846	0.192	0	Late Act SMB	CLIP4
CD151	0	1.28889	0.936	0.348	0	Late Act SMB	CD151
ANXA4	0	1.28881	0.959	0.524	0	Late Act SMB	ANXA4
FAHD2B	0	1.28455	0.864	0.345	0	Late Act SMB	FAHD2B
MAP3K7CL	0	1.28357	0.846	0.344	0	Late Act SMB	MAP3K7CL
LINC00944	0	1.28065	0.741	0.154	0	Late Act SMB	LINC00944
NCKIPSD	0	1.27707	0.782	0.302	0	Late Act SMB	NCKIPSD
BCAT1	0	1.2759	0.638	0.119	0	Late Act SMB	BCAT1
BLVRA	0	1.27563	0.936	0.399	0	Late Act SMB	BLVRA
ACTG1	0	1.27491	1	0.963	0	Late Act SMB	ACTG1
CAPG	0	1.27074	0.998	0.821	0	Late Act SMB	CAPG
ZYX	0	1.26807	0.909	0.418	0	Late Act SMB	ZYX
NR1D1	0	1.265	0.758	0.241	0	Late Act SMB	NR1D1
TAGLN2	0	1.26308	0.999	0.97	0	Late Act SMB	TAGLN2
ENO3	0	1.26286	0.71	0.234	0	Late Act SMB	ENO3
SLC19A1	0	1.2622	0.66	0.175	0	Late Act SMB	SLC19A1
C3orf14	0	1.25773	0.745	0.174	0	Late Act SMB	C3orf14
HOTAIRM1	0	1.25432	0.991	0.598	0	Late Act SMB	HOTAIRM1
SULT1A3	0	1.25248	0.738	0.284	0	Late Act SMB	SULT1A3
F8	0	1.24979	0.621	0.145	0	Late Act SMB	F8
CYFIP1	0	1.24929	0.658	0.151	0	Late Act SMB	CYFIP1
TKT	0	1.24882	1	0.892	0	Late Act SMB	TKT
MTHFD1	0	1.24812	0.967	0.623	0	Late Act SMB	MTHFD1
FGD6	0	1.24485	0.569	0.063	0	Late Act SMB	FGD6
ATAD3C	0	1.24479	0.766	0.102	0	Late Act SMB	ATAD3C
DPYSL2	0	1.24313	0.909	0.449	0	Late Act SMB	DPYSL2
PTCH1	0	1.24206	0.659	0.143	0	Late Act SMB	PTCH1
FAM102A	0	1.24179	0.969	0.522	0	Late Act SMB	FAM102A
CD27	0	1.24026	0.963	0.337	0	Late Act SMB	CD27
PRKCD	0	1.23613	0.937	0.63	0	Late Act SMB	PRKCD
ARHGAP31	0	1.23613	0.726	0.192	0	Late Act SMB	ARHGAP31
VSIG1	0	1.2353	0.669	0.113	0	Late Act SMB	VSIG1
KISS1R	0	1.23437	0.573	0.086	0	Late Act SMB	KISS1R
PAG1	0	1.23307	0.936	0.38	0	Late Act SMB	PAG1
MAPK11	0	1.23245	0.548	0.047	0	Late Act SMB	MAPK11
RIC8B	0	1.23049	0.734	0.231	0	Late Act SMB	RIC8B
UBE2N	0	1.22935	1	0.968	0	Late Act SMB	UBE2N
HAGHL	0	1.22908	0.974	0.536	0	Late Act SMB	HAGHL
ARID3A	0	1.22852	0.891	0.3	0	Late Act SMB	ARID3A
EHD1	0	1.22847	0.999	0.85	0	Late Act SMB	EHD1
TOX	0	1.2258	0.737	0.133	0	Late Act SMB	TOX
GSTK1	0	1.22403	1	0.991	0	Late Act SMB	GSTK1
HMOX1	0	1.22277	0.812	0.201	0	Late Act SMB	HMOX1
CEND1	0	1.21954	0.622	0.031	0	Late Act SMB	CEND1
ARL14	0	1.21804	0.536	0.046	0	Late Act SMB	ARL14
NCF2	0	1.21708	0.939	0.519	0	Late Act SMB	NCF2
FSD1L	0	1.21246	0.711	0.268	0	Late Act SMB	FSD1L
TP53I3	0	1.21085	0.713	0.109	0	Late Act SMB	TP53I3
SCRN1	0	1.20652	0.978	0.473	0	Late Act SMB	SCRN1
PIK3R2	0	1.20559	0.506	0.124	0	Late Act SMB	PIK3R2
MGLL	0	1.20544	0.683	0.092	0	Late Act SMB	MGLL
FXYD1	0	1.20306	0.957	0.457	0	Late Act SMB	FXYD1
CAPN2	0	1.20301	0.997	0.664	0	Late Act SMB	CAPN2
CHRNA1	0	1.20222	0.586	0.093	0	Late Act SMB	CHRNA1
SND1	0	1.20136	1	0.834	0	Late Act SMB	SND1
C1orf216	0	1.20085	0.759	0.166	0	Late Act SMB	C1orf216
CDC42EP3	0	1.20032	0.988	0.585	0	Late Act SMB	CDC42EP3
OSTN-AS1	0	1.20017	0.603	0.102	0	Late Act SMB	OSTN-AS1
ATF5	0	1.19824	0.902	0.384	0	Late Act SMB	ATF5
SAMD12	0	1.19748	0.741	0.163	0	Late Act SMB	SAMD12
NECAB3	0	1.19514	0.697	0.18	0	Late Act SMB	NECAB3
C1orf54	0	1.19397	0.587	0.22	0	Late Act SMB	C1orf54
CSRP1	0	1.19363	0.982	0.635	0	Late Act SMB	CSRP1
HSDL2	0	1.19018	0.98	0.732	0	Late Act SMB	HSDL2
GCSAM	0	1.18931	0.751	0.331	0	Late Act SMB	GCSAM
PPARGC1B	0	1.18718	0.726	0.247	0	Late Act SMB	PPARGC1B
GPR25	0	1.18701	0.54	0.049	0	Late Act SMB	GPR25
NQO2	0	1.18471	0.963	0.455	0	Late Act SMB	NQO2
SERPINB6	0	1.18469	0.932	0.502	0	Late Act SMB	SERPINB6
MXD3	0	1.18326	0.733	0.225	0	Late Act SMB	MXD3
MYL9	0	1.17866	0.544	0.139	0	Late Act SMB	MYL9
TMEM231	0	1.17576	0.693	0.212	0	Late Act SMB	TMEM231
CCR1	0	1.17554	0.542	0.053	0	Late Act SMB	CCR1
KYNU	0	1.17494	0.999	0.802	0	Late Act SMB	KYNU
SLC25A23	0	1.17356	0.835	0.216	0	Late Act SMB	SLC25A23
LMO2	0	1.17332	0.515	0.153	0	Late Act SMB	LMO2
MYO1G	0	1.1717	1	0.934	0	Late Act SMB	MYO1G
SOWAHD	0	1.17149	0.738	0.233	0	Late Act SMB	SOWAHD
DLL3	0	1.1712	0.586	0.164	0	Late Act SMB	DLL3
R3HDM4	0	1.16088	1	0.937	0	Late Act SMB	R3HDM4
ZBED2	0	1.15997	0.506	0.044	0	Late Act SMB	ZBED2
KEAP1	0	1.15496	0.93	0.338	0	Late Act SMB	KEAP1
GTSF1	0	1.15337	0.784	0.289	0	Late Act SMB	GTSF1
NINJ2	0	1.15062	0.807	0.416	0	Late Act SMB	NINJ2
RASGRP1	0	1.15059	0.954	0.409	0	Late Act SMB	RASGRP1
MDS2	0	1.14513	0.615	0.214	0	Late Act SMB	MDS2
ZFAND6	0	1.14396	1	0.955	0	Late Act SMB	ZFAND6
TANGO2	0	1.13866	0.977	0.743	0	Late Act SMB	TANGO2
CD82	0	1.13824	0.994	0.753	0	Late Act SMB	CD82
POF1B	0	1.13642	0.55	0.104	0	Late Act SMB	POF1B
CD99	0	1.13524	1	0.919	0	Late Act SMB	CD99
TFRC	0	1.13498	0.987	0.67	0	Late Act SMB	TFRC
COA7	0	1.13471	0.742	0.232	0	Late Act SMB	COA7
HIST3H2A	0	1.13457	0.677	0.242	0	Late Act SMB	HIST3H2A
NEK3	0	1.13234	0.833	0.431	0	Late Act SMB	NEK3
CLECL1	0	1.12726	0.984	0.403	0	Late Act SMB	CLECL1
CCDC78	0	1.1272	0.589	0.127	0	Late Act SMB	CCDC78
PITPNC1	0	1.12719	0.821	0.211	0	Late Act SMB	PITPNC1
SFXN3	0	1.12712	0.721	0.289	0	Late Act SMB	SFXN3
ACAP3	0	1.12654	0.903	0.518	0	Late Act SMB	ACAP3
RDX	0	1.12409	0.967	0.61	0	Late Act SMB	RDX
CORO1B	0	1.12306	0.995	0.594	0	Late Act SMB	CORO1B
UBL4A	0	1.12101	0.951	0.589	0	Late Act SMB	UBL4A
GPR55	0	1.11995	0.561	0.08	0	Late Act SMB	GPR55
PREX1	0	1.11634	0.991	0.708	0	Late Act SMB	PREX1
NTHL1	0	1.11585	0.942	0.538	0	Late Act SMB	NTHL1
THEM4	0	1.11549	0.984	0.518	0	Late Act SMB	THEM4
CIDEB	0	1.11239	0.732	0.266	0	Late Act SMB	CIDEB
C16orf54	0	1.10866	0.936	0.484	0	Late Act SMB	C16orf54
CPEB3	0	1.1061	0.785	0.371	0	Late Act SMB	CPEB3
SLC25A20	0	1.10344	0.806	0.39	0	Late Act SMB	SLC25A20
PTP4A3	0	1.10183	0.794	0.297	0	Late Act SMB	PTP4A3
FBXO10	0	1.10109	0.772	0.355	0	Late Act SMB	FBXO10
TICAM1	0	1.10096	0.973	0.738	0	Late Act SMB	TICAM1
PLP2	0	1.10062	0.991	0.865	0	Late Act SMB	PLP2
FURIN	0	1.10018	0.833	0.367	0	Late Act SMB	FURIN
CTSA	0	1.09978	0.984	0.681	0	Late Act SMB	CTSA
DOK3	0	1.09916	0.899	0.464	0	Late Act SMB	DOK3
ANXA5	0	1.09813	0.997	0.869	0	Late Act SMB	ANXA5
TSTD3	0	1.09733	0.761	0.322	0	Late Act SMB	TSTD3
ZYG11A	0	1.09709	0.511	0.04	0	Late Act SMB	ZYG11A
EML6	0	1.09651	0.676	0.176	0	Late Act SMB	EML6
MICU2	0	1.09548	0.992	0.913	0	Late Act SMB	MICU2
BLK	0	1.09188	0.978	0.947	0	Late Act SMB	BLK
PMVK	0	1.09093	0.997	0.706	0	Late Act SMB	PMVK
STK38	0	1.08989	0.99	0.739	0	Late Act SMB	STK38
TMCC2	0	1.08854	0.51	0.046	0	Late Act SMB	TMCC2
CARM1	0	1.08772	0.807	0.347	0	Late Act SMB	CARM1
DGKE	0	1.08718	0.945	0.525	0	Late Act SMB	DGKE
IL5RA	0	1.08569	0.537	0.069	0	Late Act SMB	IL5RA
MFSD10	0	1.08413	1	0.963	0	Late Act SMB	MFSD10
ANKLE1	0	1.08343	0.62	0.192	0	Late Act SMB	ANKLE1
ATP2B4	0	1.0824	0.724	0.173	0	Late Act SMB	ATP2B4
VPS9D1	0	1.08104	0.671	0.297	0	Late Act SMB	VPS9D1
JSRP1	0	1.08007	0.576	0.087	0	Late Act SMB	JSRP1
STK38L	0	1.07811	0.98	0.687	0	Late Act SMB	STK38L
TBC1D2	0	1.07805	0.628	0.244	0	Late Act SMB	TBC1D2
ACTA2	0	1.07689	0.657	0.118	0	Late Act SMB	ACTA2
TRERF1	0	1.07323	0.679	0.106	0	Late Act SMB	TRERF1
MLKL	0	1.07301	0.853	0.349	0	Late Act SMB	MLKL
SNAI3	0	1.07233	0.824	0.347	0	Late Act SMB	SNAI3
ADCK2	0	1.06827	0.889	0.533	0	Late Act SMB	ADCK2
STPG1	0	1.0668	0.748	0.383	0	Late Act SMB	STPG1
RAD17	0	1.06418	0.994	0.906	0	Late Act SMB	RAD17
KLF10	0	1.06393	0.933	0.482	0	Late Act SMB	KLF10
TAS1R3	0	1.06366	0.654	0.103	0	Late Act SMB	TAS1R3
SSBP3	0	1.06352	0.841	0.313	0	Late Act SMB	SSBP3
DBP	0	1.06344	0.924	0.636	0	Late Act SMB	DBP
LAX1	0	1.06253	0.874	0.288	0	Late Act SMB	LAX1
ACTL10	0	1.06142	0.518	0.14	0	Late Act SMB	ACTL10
KCNMA1	0	1.06067	0.57	0.045	0	Late Act SMB	KCNMA1
RILPL2	0	1.0604	0.999	0.792	0	Late Act SMB	RILPL2
IRF5	0	1.05866	0.996	0.694	0	Late Act SMB	IRF5
NUDT19	0	1.05818	0.79	0.351	0	Late Act SMB	NUDT19
TUBB	0	1.05628	0.999	0.933	0	Late Act SMB	TUBB
HSPA8	0	1.05617	1	0.978	0	Late Act SMB	HSPA8
C4orf48	0	1.05581	0.888	0.73	0	Late Act SMB	C4orf48
FHOD1	0	1.05502	0.798	0.339	0	Late Act SMB	FHOD1
RHBDL1	0	1.05475	0.506	0.057	0	Late Act SMB	RHBDL1
NLK	0	1.05378	0.742	0.337	0	Late Act SMB	NLK
KAT2A	0	1.05023	0.997	0.778	0	Late Act SMB	KAT2A
RNF32	0	1.0497	0.542	0.165	0	Late Act SMB	RNF32
S100A11	0	1.04957	0.936	0.486	0	Late Act SMB	S100A11
OPTN	0	1.04686	0.989	0.688	0	Late Act SMB	OPTN
PPP1R18	0	1.04522	1	0.898	0	Late Act SMB	PPP1R18
SPAG1	0	1.04491	0.863	0.515	0	Late Act SMB	SPAG1
CDC14A	0	1.04462	0.885	0.487	0	Late Act SMB	CDC14A
CORO7	0	1.04439	0.985	0.718	0	Late Act SMB	CORO7
NQO1	0	1.04395	0.519	0.082	0	Late Act SMB	NQO1
PLA2G2D	0	1.04322	0.556	0.156	0	Late Act SMB	PLA2G2D
SLC30A1	0	1.04203	0.599	0.237	0	Late Act SMB	SLC30A1
ARPC1B	0	1.04116	0.998	0.969	0	Late Act SMB	ARPC1B
KLF8	0	1.03623	0.93	0.648	0	Late Act SMB	KLF8
ZBTB32	0	1.03513	0.841	0.233	0	Late Act SMB	ZBTB32
SGCA	0	1.03508	0.638	0.224	0	Late Act SMB	SGCA
CAPN12	0	1.03357	0.965	0.706	0	Late Act SMB	CAPN12
PPP1R13B	0	1.03346	0.69	0.264	0	Late Act SMB	PPP1R13B
AP1S2	0	1.03304	0.992	0.919	0	Late Act SMB	AP1S2
FAM219B	0	1.03194	0.993	0.858	0	Late Act SMB	FAM219B
NUSAP1	0	1.0319	0.56	0.111	0	Late Act SMB	NUSAP1
DUSP14	0	1.03004	0.727	0.325	0	Late Act SMB	DUSP14
NIT2	0	1.02973	0.987	0.862	0	Late Act SMB	NIT2
MED16	0	1.02675	0.979	0.788	0	Late Act SMB	MED16
FBXL14	0	1.02382	0.501	0.12	0	Late Act SMB	FBXL14
RALGDS	0	1.02362	0.89	0.377	0	Late Act SMB	RALGDS
NDC80	0	1.02293	0.624	0.247	0	Late Act SMB	NDC80
AIMP2	0	1.02241	0.919	0.597	0	Late Act SMB	AIMP2
PPM1M	0	1.0221	0.914	0.577	0	Late Act SMB	PPM1M
CENPK	0	1.02138	0.828	0.424	0	Late Act SMB	CENPK
TRADD	0	1.02135	0.923	0.786	0	Late Act SMB	TRADD
SHCBP1	0	1.01957	0.598	0.06	0	Late Act SMB	SHCBP1
TOR4A	0	1.0195	0.669	0.257	0	Late Act SMB	TOR4A
SAMD10	0	1.01767	0.596	0.193	0	Late Act SMB	SAMD10
UBXN11	0	1.01724	0.984	0.765	0	Late Act SMB	UBXN11
EVI2A	0	1.01562	0.935	0.591	0	Late Act SMB	EVI2A
CTSH	0	1.01043	0.971	0.656	0	Late Act SMB	CTSH
DYNLL1	0	1.00913	0.979	0.876	0	Late Act SMB	DYNLL1
PDCD2L	0	1.009	0.809	0.452	0	Late Act SMB	PDCD2L
S100A6	0	1.00783	0.996	0.92	0	Late Act SMB	S100A6
EED	0	1.00634	0.994	0.85	0	Late Act SMB	EED
E2F2	0	1.00622	0.507	0.074	0	Late Act SMB	E2F2
NCOA7	0	1.00504	0.987	0.585	0	Late Act SMB	NCOA7
CKAP4	0	1.0049	0.68	0.254	0	Late Act SMB	CKAP4
LSP1	0	1.00346	1	0.98	0	Late Act SMB	LSP1
PBXIP1	0	1.00235	0.984	0.799	0	Late Act SMB	PBXIP1
BLM	0	1.00132	0.914	0.681	0	Late Act SMB	BLM
CAPZB	0	1.00007	1	0.997	0	Late Act SMB	CAPZB
GLRX	0	0.998492	0.978	0.66	0	Late Act SMB	GLRX
LRRC56	0	0.997739	0.713	0.327	0	Late Act SMB	LRRC56
SAC3D1	0	0.996821	0.68	0.317	0	Late Act SMB	SAC3D1
PYCARD	0	0.9966	0.987	0.826	0	Late Act SMB	PYCARD
B3GALT4	0	0.996452	0.964	0.696	0	Late Act SMB	B3GALT4
SMCO4	0	0.995493	0.66	0.23	0	Late Act SMB	SMCO4
UBE2I	0	0.994981	1	0.998	0	Late Act SMB	UBE2I
AC104699.1	0	0.994572	0.622	0.13	0	Late Act SMB	AC104699.1
PAQR4	0	0.994354	0.518	0.073	0	Late Act SMB	PAQR4
TXN	0	0.992712	0.995	0.714	0	Late Act SMB	TXN
PDCD6IP	0	0.990574	0.999	0.992	0	Late Act SMB	PDCD6IP
STK39	0	0.989758	0.652	0.193	0	Late Act SMB	STK39
IFI30	0	0.989468	0.908	0.524	0	Late Act SMB	IFI30
CLIC1	0	0.987921	0.999	0.982	0	Late Act SMB	CLIC1
DNASE1L1	0	0.985922	0.968	0.78	0	Late Act SMB	DNASE1L1
ANXA7	0	0.985888	0.999	0.934	0	Late Act SMB	ANXA7
MBOAT1	0	0.985612	0.656	0.241	0	Late Act SMB	MBOAT1
LY96	0	0.983981	0.919	0.469	0	Late Act SMB	LY96
PTTG1	0	0.982324	0.783	0.367	0	Late Act SMB	PTTG1
SUB1	0	0.982161	1	0.996	0	Late Act SMB	SUB1
MGAT4A	0	0.979469	0.913	0.407	0	Late Act SMB	MGAT4A
PLD6	0	0.978789	0.578	0.209	0	Late Act SMB	PLD6
TSHZ2	0	0.977194	0.574	0.078	0	Late Act SMB	TSHZ2
PDZD11	0	0.976886	0.961	0.666	0	Late Act SMB	PDZD11
RETSAT	0	0.976448	0.833	0.418	0	Late Act SMB	RETSAT
UBR7	0	0.976189	0.987	0.772	0	Late Act SMB	UBR7
NFE2L1	0	0.975737	0.971	0.716	0	Late Act SMB	NFE2L1
EZH2	0	0.974425	0.666	0.324	0	Late Act SMB	EZH2
MRPS6	0	0.974318	0.999	0.859	0	Late Act SMB	MRPS6
NUDT4	0	0.97427	0.999	0.899	0	Late Act SMB	NUDT4
MTMR14	0	0.973646	1	0.981	0	Late Act SMB	MTMR14
YWHAH	0	0.972096	0.921	0.609	0	Late Act SMB	YWHAH
KLHL42	0	0.971646	0.876	0.596	0	Late Act SMB	KLHL42
DDAH2	0	0.971594	0.997	0.908	0	Late Act SMB	DDAH2
PLXNA3	0	0.971538	0.749	0.367	0	Late Act SMB	PLXNA3
NMB	0	0.971503	0.742	0.391	0	Late Act SMB	NMB
TMBIM1	0	0.968707	0.979	0.811	0	Late Act SMB	TMBIM1
TAF1B	0	0.968103	0.951	0.729	0	Late Act SMB	TAF1B
UBE2J1	0	0.967169	1	0.919	0	Late Act SMB	UBE2J1
VIM	0	0.965997	0.984	0.9	0	Late Act SMB	VIM
ENDOG	0	0.965673	0.567	0.185	0	Late Act SMB	ENDOG
PUS7	0	0.964977	0.565	0.192	0	Late Act SMB	PUS7
SLC1A5	0	0.964926	0.832	0.316	0	Late Act SMB	SLC1A5
SYT11	0	0.964568	0.698	0.171	0	Late Act SMB	SYT11
ASL	0	0.964362	0.987	0.834	0	Late Act SMB	ASL
FBXL8	0	0.96271	0.662	0.17	0	Late Act SMB	FBXL8
PGD	0	0.961775	0.977	0.788	0	Late Act SMB	PGD
SKA2	0	0.960598	0.942	0.699	0	Late Act SMB	SKA2
MAP3K6	0	0.960126	0.744	0.402	0	Late Act SMB	MAP3K6
PSMG1	0	0.959519	0.916	0.521	0	Late Act SMB	PSMG1
MFGE8	0	0.959322	0.593	0.159	0	Late Act SMB	MFGE8
TRIP6	0	0.958154	0.722	0.295	0	Late Act SMB	TRIP6
COMTD1	0	0.957726	0.915	0.591	0	Late Act SMB	COMTD1
PAPSS1	0	0.956994	0.982	0.61	0	Late Act SMB	PAPSS1
UQCRH	0	0.952878	1	0.996	0	Late Act SMB	UQCRH
PDSS1	0	0.951309	0.597	0.246	0	Late Act SMB	PDSS1
MTHFD2	0	0.951171	0.851	0.43	0	Late Act SMB	MTHFD2
CDK5	0	0.9505	0.842	0.478	0	Late Act SMB	CDK5
SLC6A6	0	0.950478	0.975	0.788	0	Late Act SMB	SLC6A6
RHOF	0	0.94918	0.998	0.893	0	Late Act SMB	RHOF
ILK	0	0.94878	0.987	0.82	0	Late Act SMB	ILK
NBEAL2	0	0.94665	0.814	0.404	0	Late Act SMB	NBEAL2
BATF	0	0.946139	0.862	0.309	0	Late Act SMB	BATF
LINC00324	0	0.944128	0.965	0.769	0	Late Act SMB	LINC00324
VARS	0	0.943405	0.92	0.63	0	Late Act SMB	VARS
SLC27A3	0	0.943203	0.742	0.239	0	Late Act SMB	SLC27A3
PITPNA	0	0.941689	0.95	0.628	0	Late Act SMB	PITPNA
RRP36	0	0.941633	0.859	0.434	0	Late Act SMB	RRP36
TOR3A	0	0.940999	0.986	0.862	0	Late Act SMB	TOR3A
HELLS	0	0.939104	0.935	0.66	0	Late Act SMB	HELLS
PLEKHO2	0	0.938249	0.798	0.362	0	Late Act SMB	PLEKHO2
GLRX2	0	0.938113	0.894	0.592	0	Late Act SMB	GLRX2
NME2	0	0.935588	0.843	0.598	0	Late Act SMB	NME2
PCBD1	0	0.932995	0.903	0.407	0	Late Act SMB	PCBD1
PPA1	0	0.932735	0.987	0.779	0	Late Act SMB	PPA1
SGCB	0	0.931535	0.844	0.529	0	Late Act SMB	SGCB
RARG	0	0.929986	0.611	0.183	0	Late Act SMB	RARG
CLUH	0	0.929971	0.839	0.414	0	Late Act SMB	CLUH
SCCPDH	0	0.929896	0.846	0.526	0	Late Act SMB	SCCPDH
SLX1A	0	0.929291	0.589	0.193	0	Late Act SMB	SLX1A
CCDC28B	0	0.928139	0.718	0.379	0	Late Act SMB	CCDC28B
ADAM8	0	0.927594	0.988	0.722	0	Late Act SMB	ADAM8
SMC4	0	0.925671	0.98	0.821	0	Late Act SMB	SMC4
UBAC1	0	0.92493	0.962	0.744	0	Late Act SMB	UBAC1
SLC7A6	0	0.923319	0.974	0.811	0	Late Act SMB	SLC7A6
TRIM69	0	0.922127	0.938	0.65	0	Late Act SMB	TRIM69
PPP4R1	0	0.921739	0.889	0.64	0	Late Act SMB	PPP4R1
SNX11	0	0.920142	0.974	0.757	0	Late Act SMB	SNX11
CEACAM21	0	0.920078	0.847	0.5	0	Late Act SMB	CEACAM21
HOXB7	0	0.919246	0.555	0.092	0	Late Act SMB	HOXB7
TTLL1	0	0.919134	0.55	0.175	0	Late Act SMB	TTLL1
CAMKK2	0	0.918239	0.83	0.46	0	Late Act SMB	CAMKK2
MIIP	0	0.917968	0.995	0.952	0	Late Act SMB	MIIP
RNH1	0	0.917413	1	0.988	0	Late Act SMB	RNH1
DCTPP1	0	0.917035	0.988	0.804	0	Late Act SMB	DCTPP1
SMTN	0	0.916894	0.511	0.138	0	Late Act SMB	SMTN
SH2B2	0	0.916753	0.748	0.503	0	Late Act SMB	SH2B2
STAMBPL1	0	0.915974	0.957	0.543	0	Late Act SMB	STAMBPL1
ARHGAP11A	0	0.915793	0.523	0.138	0	Late Act SMB	ARHGAP11A
ACAA2	0	0.914838	0.988	0.765	0	Late Act SMB	ACAA2
PERP	0	0.914446	0.506	0.062	0	Late Act SMB	PERP
GLRX3	0	0.914203	0.998	0.919	0	Late Act SMB	GLRX3
CDKN2A	0	0.912943	0.85	0.421	0	Late Act SMB	CDKN2A
PGLS	0	0.912738	0.973	0.949	0	Late Act SMB	PGLS
SLC25A42	0	0.911073	0.965	0.74	0	Late Act SMB	SLC25A42
PAFAH1B3	0	0.910994	0.968	0.73	0	Late Act SMB	PAFAH1B3
TNNC2	0	0.909433	0.579	0.236	0	Late Act SMB	TNNC2
FBXO2	0	0.90939	0.595	0.232	0	Late Act SMB	FBXO2
CISD1	0	0.909195	0.971	0.739	0	Late Act SMB	CISD1
TWF2	0	0.908797	0.993	0.824	0	Late Act SMB	TWF2
ZBTB7A	0	0.908741	0.999	0.9	0	Late Act SMB	ZBTB7A
ASB2	0	0.90438	0.513	0.065	0	Late Act SMB	ASB2
NT5C	0	0.903969	0.984	0.956	0	Late Act SMB	NT5C
TRPV2	0	0.901492	0.973	0.743	0	Late Act SMB	TRPV2
DUS2	0	0.901343	0.969	0.705	0	Late Act SMB	DUS2
ATP2B1	0	0.900134	1	0.974	0	Late Act SMB	ATP2B1
PPM1L	0	0.900085	0.531	0.135	0	Late Act SMB	PPM1L
ACOT13	0	0.900053	0.896	0.569	0	Late Act SMB	ACOT13
PUSL1	0	0.898744	0.879	0.676	0	Late Act SMB	PUSL1
PFDN4	0	0.898422	0.999	0.938	0	Late Act SMB	PFDN4
TLE3	0	0.898283	0.986	0.647	0	Late Act SMB	TLE3
MTHFSD	0	0.897727	0.811	0.586	0	Late Act SMB	MTHFSD
IMPDH1	0	0.897161	0.995	0.842	0	Late Act SMB	IMPDH1
LPAR2	0	0.897016	0.841	0.528	0	Late Act SMB	LPAR2
SLFN13	0	0.89514	0.709	0.228	0	Late Act SMB	SLFN13
SHMT1	0	0.895127	0.814	0.386	0	Late Act SMB	SHMT1
KSR1	0	0.895043	0.595	0.303	0	Late Act SMB	KSR1
MGAT4B	0	0.894865	0.666	0.315	0	Late Act SMB	MGAT4B
TFDP1	0	0.894645	0.921	0.67	0	Late Act SMB	TFDP1
PODXL2	0	0.893688	0.638	0.348	0	Late Act SMB	PODXL2
LLGL2	0	0.892672	0.736	0.277	0	Late Act SMB	LLGL2
ITGB7	0	0.892226	0.956	0.649	0	Late Act SMB	ITGB7
HK1	0	0.891138	0.998	0.867	0	Late Act SMB	HK1
ANK3	0	0.890887	0.654	0.199	0	Late Act SMB	ANK3
TRIM35	0	0.889625	0.644	0.327	0	Late Act SMB	TRIM35
UBE2Q2	0	0.889192	0.991	0.841	0	Late Act SMB	UBE2Q2
MYO1F	0	0.888421	0.978	0.672	0	Late Act SMB	MYO1F
IFNG-AS1	0	0.888255	0.693	0.269	0	Late Act SMB	IFNG-AS1
ANO9	0	0.887795	0.847	0.522	0	Late Act SMB	ANO9
PCED1B	0	0.887146	0.947	0.563	0	Late Act SMB	PCED1B
FARS2	0	0.883279	0.984	0.835	0	Late Act SMB	FARS2
RPS6KA4	0	0.882654	0.904	0.576	0	Late Act SMB	RPS6KA4
DALRD3	0	0.882588	0.976	0.909	0	Late Act SMB	DALRD3
C1RL-AS1	0	0.882466	0.801	0.482	0	Late Act SMB	C1RL-AS1
ACTB	0	0.880607	1	1	0	Late Act SMB	ACTB
GEMIN7	0	0.880284	0.993	0.885	0	Late Act SMB	GEMIN7
NAAA	0	0.879316	0.996	0.878	0	Late Act SMB	NAAA
KCTD7	0	0.87929	0.905	0.617	0	Late Act SMB	KCTD7
PIEZO1	0	0.877156	0.839	0.379	0	Late Act SMB	PIEZO1
TMEM120B	0	0.876673	0.898	0.532	0	Late Act SMB	TMEM120B
SIT1	0	0.875476	0.953	0.684	0	Late Act SMB	SIT1
CORO1A	0	0.87472	1	0.999	0	Late Act SMB	CORO1A
TRAM2	0	0.874547	0.824	0.341	0	Late Act SMB	TRAM2
RPS6KL1	0	0.874546	0.518	0.12	0	Late Act SMB	RPS6KL1
PTMS	0	0.874169	0.51	0.076	0	Late Act SMB	PTMS
IL27RA	0	0.873433	0.999	0.926	0	Late Act SMB	IL27RA
TTLL12	0	0.872936	0.739	0.398	0	Late Act SMB	TTLL12
CALM2	0	0.872744	0.999	0.987	0	Late Act SMB	CALM2
MYL12A	0	0.871393	0.999	0.991	0	Late Act SMB	MYL12A
MGAT3	0	0.871081	0.592	0.157	0	Late Act SMB	MGAT3
COTL1	0	0.870703	0.969	0.782	0	Late Act SMB	COTL1
TLR10	0	0.870644	0.951	0.661	0	Late Act SMB	TLR10
DENND1B	0	0.869807	0.937	0.636	0	Late Act SMB	DENND1B
CDCA4	0	0.868849	0.888	0.53	0	Late Act SMB	CDCA4
SH3BGRL3	0	0.868291	1	0.999	0	Late Act SMB	SH3BGRL3
KIAA1841	0	0.868083	0.555	0.215	0	Late Act SMB	KIAA1841
DAXX	0	0.867547	0.993	0.858	0	Late Act SMB	DAXX
NLRC5	0	0.866522	0.98	0.586	0	Late Act SMB	NLRC5
SH3BP1	0	0.866491	0.953	0.647	0	Late Act SMB	SH3BP1
CD96	0	0.86636	0.746	0.29	0	Late Act SMB	CD96
ARPC2	0	0.864812	1	0.999	0	Late Act SMB	ARPC2
PFKP	0	0.860459	0.985	0.862	0	Late Act SMB	PFKP
TES	0	0.858727	0.999	0.973	0	Late Act SMB	TES
PASK	0	0.858616	0.703	0.26	0	Late Act SMB	PASK
LMNB1	0	0.858495	0.848	0.602	0	Late Act SMB	LMNB1
RHBDF2	0	0.85656	0.999	0.994	0	Late Act SMB	RHBDF2
NTAN1	0	0.855476	0.972	0.772	0	Late Act SMB	NTAN1
PCBP4	0	0.855034	0.838	0.435	0	Late Act SMB	PCBP4
VCL	0	0.853035	0.907	0.658	0	Late Act SMB	VCL
SMARCC1	0	0.852669	0.999	0.961	0	Late Act SMB	SMARCC1
RELL2	0	0.851422	0.961	0.681	0	Late Act SMB	RELL2
PLIN3	0	0.850885	0.988	0.888	0	Late Act SMB	PLIN3
GALE	0	0.850808	0.708	0.35	0	Late Act SMB	GALE
GEMIN8	0	0.850098	0.84	0.554	0	Late Act SMB	GEMIN8
NAA50	0	0.849711	0.998	0.924	0	Late Act SMB	NAA50
PFN1	0	0.849243	1	0.999	0	Late Act SMB	PFN1
FLNA	0	0.849168	0.995	0.831	0	Late Act SMB	FLNA
TMEM156	0	0.848436	0.996	0.945	0	Late Act SMB	TMEM156
MRPL15	0	0.847998	0.955	0.761	0	Late Act SMB	MRPL15
RGS14	0	0.846725	0.975	0.876	0	Late Act SMB	RGS14
ARPC5L	0	0.846464	0.999	0.914	0	Late Act SMB	ARPC5L
POU2AF1	0	0.845875	0.995	0.92	0	Late Act SMB	POU2AF1
ARL3	0	0.84563	0.905	0.57	0	Late Act SMB	ARL3
MCM6	0	0.84534	0.684	0.24	0	Late Act SMB	MCM6
VDAC1	0	0.844344	1	0.968	0	Late Act SMB	VDAC1
DAP	0	0.843919	0.989	0.94	0	Late Act SMB	DAP
ELOF1	0	0.842697	0.998	0.934	0	Late Act SMB	ELOF1
BAG2	0	0.842541	0.929	0.677	0	Late Act SMB	BAG2
ETHE1	0	0.842361	0.964	0.693	0	Late Act SMB	ETHE1
DGAT2	0	0.84232	0.68	0.279	0	Late Act SMB	DGAT2
IL13RA1	0	0.841919	0.51	0.219	0	Late Act SMB	IL13RA1
STAT5B	0	0.841355	0.975	0.737	0	Late Act SMB	STAT5B
EMB	0	0.841133	0.996	0.968	0	Late Act SMB	EMB
PDLIM1	0	0.840333	1	0.987	0	Late Act SMB	PDLIM1
CD53	0	0.839287	0.991	0.958	0	Late Act SMB	CD53
YWHAB	0	0.839185	1	0.999	0	Late Act SMB	YWHAB
CAPNS1	0	0.837474	0.99	0.835	0	Late Act SMB	CAPNS1
PDCD5	0	0.836825	0.997	0.916	0	Late Act SMB	PDCD5
IPO4	0	0.834818	0.697	0.418	0	Late Act SMB	IPO4
GPKOW	0	0.834418	0.936	0.709	0	Late Act SMB	GPKOW
TARS	0	0.834098	0.936	0.81	0	Late Act SMB	TARS
RAP2A	0	0.834029	0.676	0.31	0	Late Act SMB	RAP2A
FOCAD	0	0.833876	0.613	0.273	0	Late Act SMB	FOCAD
BHLHE41	0	0.833724	0.804	0.314	0	Late Act SMB	BHLHE41
CORO2A	0	0.831812	0.573	0.136	0	Late Act SMB	CORO2A
SNX15	0	0.830757	0.544	0.255	0	Late Act SMB	SNX15
TRIM59	0	0.830203	0.79	0.525	0	Late Act SMB	TRIM59
C9orf16	0	0.829632	0.952	0.962	0	Late Act SMB	C9orf16
MIF4GD	0	0.828496	0.997	0.962	0	Late Act SMB	MIF4GD
ZNF341	0	0.828476	0.677	0.399	0	Late Act SMB	ZNF341
CARS	0	0.828226	0.927	0.714	0	Late Act SMB	CARS
FBXL18	0	0.827944	0.638	0.276	0	Late Act SMB	FBXL18
ANTXR2	0	0.827884	0.965	0.734	0	Late Act SMB	ANTXR2
AMPD2	0	0.82747	0.878	0.561	0	Late Act SMB	AMPD2
NEDD4L	0	0.827447	0.539	0.18	0	Late Act SMB	NEDD4L
GNB2	0	0.826971	0.997	0.955	0	Late Act SMB	GNB2
MTFP1	0	0.826888	0.885	0.444	0	Late Act SMB	MTFP1
PTRHD1	0	0.825988	0.996	0.849	0	Late Act SMB	PTRHD1
KLF11	0	0.825943	0.855	0.587	0	Late Act SMB	KLF11
PPA2	0	0.825587	0.999	0.961	0	Late Act SMB	PPA2
SNTB1	0	0.824897	0.731	0.301	0	Late Act SMB	SNTB1
WDR41	0	0.823973	0.969	0.808	0	Late Act SMB	WDR41
PRADC1	0	0.823851	0.855	0.498	0	Late Act SMB	PRADC1
TPI1	0	0.82249	1	0.971	0	Late Act SMB	TPI1
MYH9	0	0.82135	0.996	0.953	0	Late Act SMB	MYH9
TBCB	0	0.820086	0.999	0.966	0	Late Act SMB	TBCB
ATP6V1A	0	0.819119	0.959	0.77	0	Late Act SMB	ATP6V1A
MAP4K1	0	0.818735	1	0.945	0	Late Act SMB	MAP4K1
GPRC5D	0	0.818471	0.548	0.041	0	Late Act SMB	GPRC5D
CCDC92	0	0.81699	0.845	0.542	0	Late Act SMB	CCDC92
RASSF3	0	0.816611	0.977	0.792	0	Late Act SMB	RASSF3
KIF3A	0	0.816182	0.899	0.687	0	Late Act SMB	KIF3A
FAM167A	0	0.816097	0.588	0.224	0	Late Act SMB	FAM167A
ABCC4	0	0.815732	0.653	0.205	0	Late Act SMB	ABCC4
GCHFR	0	0.814834	0.928	0.646	0	Late Act SMB	GCHFR
PLXNC1	0	0.814739	0.793	0.309	0	Late Act SMB	PLXNC1
TOMM40L	0	0.813135	0.628	0.376	0	Late Act SMB	TOMM40L
SRD5A3	0	0.811985	0.771	0.406	0	Late Act SMB	SRD5A3
BASP1	0	0.811141	0.963	0.747	0	Late Act SMB	BASP1
FAM117A	0	0.811046	0.978	0.845	0	Late Act SMB	FAM117A
HDHD3	0	0.811018	0.995	0.921	0	Late Act SMB	HDHD3
TARBP1	0	0.810936	0.902	0.609	0	Late Act SMB	TARBP1
PPIA	0	0.810588	1	0.999	0	Late Act SMB	PPIA
PTPN6	0	0.810333	1	0.969	0	Late Act SMB	PTPN6
HMGA1	0	0.810246	0.971	0.862	0	Late Act SMB	HMGA1
DLGAP4	0	0.810176	0.999	0.937	0	Late Act SMB	DLGAP4
CPT1B	0	0.810025	0.525	0.249	0	Late Act SMB	CPT1B
BCAS4	0	0.809598	0.996	0.913	0	Late Act SMB	BCAS4
MAP4	0	0.809507	0.998	0.939	0	Late Act SMB	MAP4
C3orf18	0	0.808173	0.575	0.256	0	Late Act SMB	C3orf18
PLTP	0	0.807772	0.543	0.23	0	Late Act SMB	PLTP
SLC25A35	0	0.80665	0.703	0.4	0	Late Act SMB	SLC25A35
VAV2	0	0.806478	0.941	0.757	0	Late Act SMB	VAV2
S1PR4	0	0.805845	0.981	0.855	0	Late Act SMB	S1PR4
RHOG	0	0.804868	1	0.988	0	Late Act SMB	RHOG
OSBPL10	0	0.803839	0.987	0.85	0	Late Act SMB	OSBPL10
ANKMY2	0	0.803325	0.828	0.496	0	Late Act SMB	ANKMY2
PHF19	0	0.803074	0.531	0.193	0	Late Act SMB	PHF19
SERPINF1	0	0.802972	0.524	0.19	0	Late Act SMB	SERPINF1
SHPK	0	0.802576	0.508	0.24	0	Late Act SMB	SHPK
ARL6IP5	0	0.802506	1	0.952	0	Late Act SMB	ARL6IP5
HMOX2	0	0.802369	0.998	0.888	0	Late Act SMB	HMOX2
N4BP3	0	0.802252	0.848	0.53	0	Late Act SMB	N4BP3
MYO1D	0	0.801464	0.551	0.126	0	Late Act SMB	MYO1D
HEXIM2	0	0.80009	0.659	0.321	0	Late Act SMB	HEXIM2
UBE2A	0	0.799883	0.996	0.953	0	Late Act SMB	UBE2A
PHGDH	0	0.799665	0.572	0.125	0	Late Act SMB	PHGDH
PCYT1A	0	0.799643	0.984	0.785	0	Late Act SMB	PCYT1A
C12orf75	0	0.799268	0.86	0.486	0	Late Act SMB	C12orf75
RABGGTA	0	0.799037	0.979	0.889	0	Late Act SMB	RABGGTA
PCGF1	0	0.798783	0.968	0.794	0	Late Act SMB	PCGF1
UBE2G1	0	0.797875	0.991	0.949	0	Late Act SMB	UBE2G1
C6orf136	0	0.797315	0.964	0.802	0	Late Act SMB	C6orf136
CAPN1	0	0.797043	0.995	0.94	0	Late Act SMB	CAPN1
MPST	0	0.797026	0.719	0.377	0	Late Act SMB	MPST
PSMA5	0	0.796908	0.998	0.922	0	Late Act SMB	PSMA5
RASA3	0	0.795184	0.98	0.768	0	Late Act SMB	RASA3
NT5DC1	0	0.794289	0.993	0.923	0	Late Act SMB	NT5DC1
TMEM53	0	0.793843	0.694	0.368	0	Late Act SMB	TMEM53
FLI1	0	0.793715	0.98	0.924	0	Late Act SMB	FLI1
MIS18BP1	0	0.79362	1	0.973	0	Late Act SMB	MIS18BP1
IQCG	0	0.792971	0.846	0.593	0	Late Act SMB	IQCG
C2orf76	0	0.792814	0.898	0.719	0	Late Act SMB	C2orf76
IPO13	0	0.791904	0.708	0.447	0	Late Act SMB	IPO13
ACOT2	0	0.791211	0.809	0.553	0	Late Act SMB	ACOT2
VOPP1	0	0.7912	0.977	0.715	0	Late Act SMB	VOPP1
PRDM15	0	0.790745	0.697	0.396	0	Late Act SMB	PRDM15
TUBA1C	0	0.789928	0.905	0.596	0	Late Act SMB	TUBA1C
ZMIZ1	0	0.789199	0.752	0.336	0	Late Act SMB	ZMIZ1
2023-03-02	0	0.789126	0.743	0.544	0	Late Act SMB	2023-03-02
ABI1	0	0.788688	1	0.998	0	Late Act SMB	ABI1
GSTM4	0	0.788431	0.902	0.623	0	Late Act SMB	GSTM4
CPPED1	0	0.787883	0.823	0.483	0	Late Act SMB	CPPED1
SLC5A3	0	0.786342	0.623	0.308	0	Late Act SMB	SLC5A3
WDR92	0	0.785536	0.74	0.47	0	Late Act SMB	WDR92
TTC39C	0	0.784745	0.924	0.711	0	Late Act SMB	TTC39C
GPI	0	0.784733	0.995	0.943	0	Late Act SMB	GPI
C11orf1	0	0.784582	0.909	0.612	0	Late Act SMB	C11orf1
ARHGAP21	0	0.78368	0.578	0.21	0	Late Act SMB	ARHGAP21
BPNT1	0	0.783327	0.928	0.729	0	Late Act SMB	BPNT1
RNF126	0	0.783145	0.991	0.958	0	Late Act SMB	RNF126
ARL14EP	0	0.783098	0.996	0.918	0	Late Act SMB	ARL14EP
SLC15A4	0	0.782739	0.865	0.688	0	Late Act SMB	SLC15A4
C16orf87	0	0.781779	0.968	0.819	0	Late Act SMB	C16orf87
RABGAP1L	0	0.781288	0.999	0.96	0	Late Act SMB	RABGAP1L
TMEM154	0	0.78068	0.997	0.949	0	Late Act SMB	TMEM154
TMEM14A	0	0.780371	0.946	0.698	0	Late Act SMB	TMEM14A
LCMT1	0	0.780227	0.988	0.914	0	Late Act SMB	LCMT1
MSH5	0	0.780197	0.587	0.355	0	Late Act SMB	MSH5
VASP	0	0.778839	0.994	0.894	0	Late Act SMB	VASP
MINK1	0	0.778537	0.95	0.742	0	Late Act SMB	MINK1
CPT1A	0	0.778274	0.834	0.478	0	Late Act SMB	CPT1A
SLC25A12	0	0.778159	0.87	0.7	0	Late Act SMB	SLC25A12
PRDM8	0	0.776921	0.543	0.259	0	Late Act SMB	PRDM8
EVI2B	0	0.776281	1	0.988	0	Late Act SMB	EVI2B
CUTA	0	0.775926	1	0.994	0	Late Act SMB	CUTA
SEC11A	0	0.775291	1	0.995	0	Late Act SMB	SEC11A
SUMO1	0	0.775215	1	0.995	0	Late Act SMB	SUMO1
ENOSF1	0	0.774203	0.78	0.318	0	Late Act SMB	ENOSF1
PARVB	0	0.772849	0.97	0.827	0	Late Act SMB	PARVB
HIGD2A	0	0.77274	1	0.992	0	Late Act SMB	HIGD2A
MRPS15	0	0.772339	1	0.968	0	Late Act SMB	MRPS15
SMYD2	0	0.772113	0.954	0.854	0	Late Act SMB	SMYD2
SH3YL1	0	0.772087	0.943	0.699	0	Late Act SMB	SH3YL1
DCTD	0	0.771997	0.997	0.972	0	Late Act SMB	DCTD
PLEK	0	0.771669	0.988	0.776	0	Late Act SMB	PLEK
BLMH	0	0.771494	0.794	0.42	0	Late Act SMB	BLMH
CASP8	0	0.77125	0.993	0.918	0	Late Act SMB	CASP8
DGAT1	0	0.770534	0.737	0.435	0	Late Act SMB	DGAT1
THBS3	0	0.770522	0.519	0.248	0	Late Act SMB	THBS3
GTF3C6	0	0.769674	1	0.976	0	Late Act SMB	GTF3C6
TEX264	0	0.769486	0.997	0.967	0	Late Act SMB	TEX264
MED20	0	0.769184	0.626	0.345	0	Late Act SMB	MED20
GCLM	0	0.767597	0.763	0.545	0	Late Act SMB	GCLM
CBR1	0	0.76745	0.889	0.605	0	Late Act SMB	CBR1
HSH2D	0	0.767218	0.999	0.944	0	Late Act SMB	HSH2D
RIPK3	0	0.767193	0.859	0.654	0	Late Act SMB	RIPK3
MFSD3	0	0.766862	0.739	0.38	0	Late Act SMB	MFSD3
TCEA1	0	0.765951	1	0.999	0	Late Act SMB	TCEA1
MRPL36	0	0.765676	0.995	0.924	0	Late Act SMB	MRPL36
DECR1	0	0.76488	0.993	0.933	0	Late Act SMB	DECR1
OPRL1	0	0.764743	0.523	0.223	0	Late Act SMB	OPRL1
VIM-AS1	0	0.764566	0.96	0.847	0	Late Act SMB	VIM-AS1
CTPS1	0	0.764482	0.706	0.371	0	Late Act SMB	CTPS1
SETD3	0	0.764439	0.978	0.817	0	Late Act SMB	SETD3
MRPL34	0	0.764139	0.999	0.911	0	Late Act SMB	MRPL34
NUDT2	0	0.764107	0.964	0.784	0	Late Act SMB	NUDT2
IKBKE	0	0.763444	0.942	0.736	0	Late Act SMB	IKBKE
PTP4A2	0	0.763398	0.996	0.943	0	Late Act SMB	PTP4A2
NECAP2	0	0.763103	1	0.984	0	Late Act SMB	NECAP2
LIMK1	0	0.762886	0.881	0.535	0	Late Act SMB	LIMK1
SRPK1	0	0.762408	0.981	0.921	0	Late Act SMB	SRPK1
PFKM	0	0.762263	0.847	0.507	0	Late Act SMB	PFKM
TNIP2	0	0.76187	0.943	0.835	0	Late Act SMB	TNIP2
SMS	0	0.761255	0.999	0.951	0	Late Act SMB	SMS
CASP10	0	0.760855	0.802	0.462	0	Late Act SMB	CASP10
MED25	0	0.760787	0.992	0.925	0	Late Act SMB	MED25
SNAPC2	0	0.760366	0.966	0.803	0	Late Act SMB	SNAPC2
C11orf68	0	0.759675	0.743	0.468	0	Late Act SMB	C11orf68
FNBP1	0	0.759516	1	0.99	0	Late Act SMB	FNBP1
KIF22	0	0.759157	0.986	0.876	0	Late Act SMB	KIF22
RNGTT	0	0.758864	0.921	0.714	0	Late Act SMB	RNGTT
INTS7	0	0.758672	0.718	0.449	0	Late Act SMB	INTS7
CFLAR	0	0.758603	0.999	0.941	0	Late Act SMB	CFLAR
ATXN7L1	0	0.758186	0.907	0.625	0	Late Act SMB	ATXN7L1
LDLR	0	0.756404	0.505	0.154	0	Late Act SMB	LDLR
FAM214B	0	0.756208	0.585	0.278	0	Late Act SMB	FAM214B
SNRNP35	0	0.755843	0.988	0.976	0	Late Act SMB	SNRNP35
ARL2	0	0.755705	0.94	0.735	0	Late Act SMB	ARL2
SUSD3	0	0.754901	0.947	0.732	0	Late Act SMB	SUSD3
HCFC1R1	0	0.754748	0.999	0.933	0	Late Act SMB	HCFC1R1
TPRG1L	0	0.75442	0.912	0.707	0	Late Act SMB	TPRG1L
SMARCB1	0	0.754258	0.995	0.925	0	Late Act SMB	SMARCB1
IDNK	0	0.753931	0.898	0.736	0	Late Act SMB	IDNK
MVP	0	0.753713	0.994	0.858	0	Late Act SMB	MVP
TSR3	0	0.753708	0.908	0.762	0	Late Act SMB	TSR3
MAP7D3	0	0.7532	0.951	0.814	0	Late Act SMB	MAP7D3
UNC13D	0	0.753054	0.986	0.869	0	Late Act SMB	UNC13D
SGPP1	0	0.752737	0.742	0.406	0	Late Act SMB	SGPP1
MRPS34	0	0.752002	0.963	0.921	0	Late Act SMB	MRPS34
VDAC3	0	0.751359	0.991	0.914	0	Late Act SMB	VDAC3
NDUFA8	0	0.751214	0.958	0.764	0	Late Act SMB	NDUFA8
EIF4EBP2	0	0.751143	0.996	0.943	0	Late Act SMB	EIF4EBP2
BAK1	0	0.751015	0.935	0.61	0	Late Act SMB	BAK1
PHF23	0	0.750828	0.973	0.8	0	Late Act SMB	PHF23
SMIM13	0	0.749914	0.599	0.298	0	Late Act SMB	SMIM13
FBXW5	0	0.749681	1	0.98	0	Late Act SMB	FBXW5
CD247	0	0.749259	0.512	0.129	0	Late Act SMB	CD247
PCK2	0	0.748931	0.938	0.78	0	Late Act SMB	PCK2
FAM49B	0	0.748926	0.952	0.967	0	Late Act SMB	FAM49B
SAMM50	0	0.74867	0.989	0.935	0	Late Act SMB	SAMM50
PSEN2	0	0.7486	0.754	0.431	0	Late Act SMB	PSEN2
TSNARE1	0	0.748585	0.593	0.351	0	Late Act SMB	TSNARE1
TRAP1	0	0.747832	0.904	0.764	0	Late Act SMB	TRAP1
CAB39	0	0.74783	0.978	0.831	0	Late Act SMB	CAB39
SLC35B2	0	0.746834	0.974	0.74	0	Late Act SMB	SLC35B2
CRYZ	0	0.74646	0.915	0.72	0	Late Act SMB	CRYZ
EPS15L1	0	0.746277	0.999	0.967	0	Late Act SMB	EPS15L1
GLYCTK	0	0.746234	0.8	0.563	0	Late Act SMB	GLYCTK
EPS8	0	0.746	0.575	0.258	0	Late Act SMB	EPS8
DCAF15	0	0.745667	0.964	0.865	0	Late Act SMB	DCAF15
RAPGEF1	0	0.745565	0.987	0.825	0	Late Act SMB	RAPGEF1
SIRT6	0	0.745142	0.952	0.831	0	Late Act SMB	SIRT6
RABIF	0	0.745037	0.966	0.904	0	Late Act SMB	RABIF
PUS10	0	0.744918	0.802	0.47	0	Late Act SMB	PUS10
LTB	0	0.744716	0.984	0.95	0	Late Act SMB	LTB
LPCAT4	0	0.743703	0.959	0.758	0	Late Act SMB	LPCAT4
NIP7	0	0.743564	0.998	0.932	0	Late Act SMB	NIP7
SURF2	0	0.743283	0.997	0.921	0	Late Act SMB	SURF2
PPP1CA	0	0.743045	1	0.975	0	Late Act SMB	PPP1CA
DOK1	0	0.742693	0.926	0.724	0	Late Act SMB	DOK1
VPS29	0	0.741975	1	0.99	0	Late Act SMB	VPS29
RAB37	0	0.741958	0.948	0.782	0	Late Act SMB	RAB37
GYG1	0	0.740431	0.968	0.735	0	Late Act SMB	GYG1
CNN2	0	0.740188	0.997	0.958	0	Late Act SMB	CNN2
COX5A	0	0.739866	0.986	0.96	0	Late Act SMB	COX5A
PLIN2	0	0.738767	0.929	0.641	0	Late Act SMB	PLIN2
RNASEH1-AS1	0	0.738353	0.88	0.728	0	Late Act SMB	RNASEH1-AS1
MTX1	0	0.737691	0.978	0.87	0	Late Act SMB	MTX1
ITPRIPL1	0	0.736887	0.509	0.125	0	Late Act SMB	ITPRIPL1
PPARA	0	0.736761	0.859	0.568	0	Late Act SMB	PPARA
CPEB2	0	0.736585	0.611	0.324	0	Late Act SMB	CPEB2
LSS	0	0.736238	0.764	0.477	0	Late Act SMB	LSS
HS1BP3	0	0.734888	0.955	0.852	0	Late Act SMB	HS1BP3
EPS15	0	0.734851	1	0.988	0	Late Act SMB	EPS15
EGLN1	0	0.734686	0.95	0.784	0	Late Act SMB	EGLN1
DLST	0	0.73445	0.995	0.945	0	Late Act SMB	DLST
PSMB9	0	0.734078	0.996	0.964	0	Late Act SMB	PSMB9
MOB2	0	0.733912	0.995	0.946	0	Late Act SMB	MOB2
CHCHD4	0	0.731823	0.751	0.494	0	Late Act SMB	CHCHD4
C1QBP	0	0.73179	0.954	0.889	0	Late Act SMB	C1QBP
ADA	0	0.731246	0.59	0.217	0	Late Act SMB	ADA
CEP97	0	0.731231	0.76	0.454	0	Late Act SMB	CEP97
CDK14	0	0.731127	0.98	0.806	0	Late Act SMB	CDK14
CIAPIN1	0	0.730947	0.98	0.835	0	Late Act SMB	CIAPIN1
ZNF513	0	0.730588	0.652	0.372	0	Late Act SMB	ZNF513
PANK2	0	0.729964	0.984	0.891	0	Late Act SMB	PANK2
CACYBP	0	0.729892	0.996	0.929	0	Late Act SMB	CACYBP
NAPSA	0	0.729018	0.697	0.393	0	Late Act SMB	NAPSA
PBX4	0	0.728535	0.506	0.096	0	Late Act SMB	PBX4
LY86	0	0.728237	0.992	0.915	0	Late Act SMB	LY86
THEMIS2	0	0.728125	0.902	0.409	0	Late Act SMB	THEMIS2
RWDD2B	0	0.728094	0.681	0.386	0	Late Act SMB	RWDD2B
TMEM43	0	0.727271	0.981	0.867	0	Late Act SMB	TMEM43
SMYD3	0	0.727222	0.972	0.852	0	Late Act SMB	SMYD3
CAST	0	0.727122	1	0.997	0	Late Act SMB	CAST
FLOT1	0	0.726444	0.991	0.875	0	Late Act SMB	FLOT1
MPZL3	0	0.726121	0.533	0.207	0	Late Act SMB	MPZL3
PAK1	0	0.725746	0.951	0.774	0	Late Act SMB	PAK1
TPM3	0	0.725659	1	0.999	0	Late Act SMB	TPM3
PLEKHJ1	0	0.725453	1	0.99	0	Late Act SMB	PLEKHJ1
NOA1	0	0.723918	0.939	0.856	0	Late Act SMB	NOA1
ACAT1	0	0.723803	0.997	0.879	0	Late Act SMB	ACAT1
DMPK	0	0.723266	0.646	0.361	0	Late Act SMB	DMPK
PNOC	0	0.722997	0.994	0.948	0	Late Act SMB	PNOC
WDR1	0	0.722747	1	0.978	0	Late Act SMB	WDR1
REM2	0	0.722641	0.773	0.56	0	Late Act SMB	REM2
MYL12B	0	0.722623	0.999	0.993	0	Late Act SMB	MYL12B
NUDT5	0	0.72262	0.997	0.916	0	Late Act SMB	NUDT5
TBC1D10C	0	0.721073	0.999	0.985	0	Late Act SMB	TBC1D10C
OAZ1	0	0.720219	1	0.999	0	Late Act SMB	OAZ1
PSMB2	0	0.720141	0.997	0.96	0	Late Act SMB	PSMB2
STYXL1	0	0.719989	0.918	0.734	0	Late Act SMB	STYXL1
GNAI3	0	0.719688	0.999	0.979	0	Late Act SMB	GNAI3
ACTN4	0	0.719464	0.998	0.947	0	Late Act SMB	ACTN4
PPP6R1	0	0.71901	0.865	0.628	0	Late Act SMB	PPP6R1
SIGIRR	0	0.71888	0.997	0.96	0	Late Act SMB	SIGIRR
CIPC	0	0.71858	0.721	0.444	0	Late Act SMB	CIPC
PREP	0	0.718129	0.827	0.628	0	Late Act SMB	PREP
PIP4K2C	0	0.717142	0.758	0.543	0	Late Act SMB	PIP4K2C
DESI1	0	0.717135	0.971	0.855	0	Late Act SMB	DESI1
SLC25A39	0	0.716686	0.995	0.97	0	Late Act SMB	SLC25A39
SPSB3	0	0.716574	0.999	0.997	0	Late Act SMB	SPSB3
RAB3GAP2	0	0.716116	0.996	0.937	0	Late Act SMB	RAB3GAP2
SYTL1	0	0.715991	0.964	0.925	0	Late Act SMB	SYTL1
SLC12A9	0	0.715765	0.986	0.862	0	Late Act SMB	SLC12A9
PRDX2	0	0.715572	0.981	0.857	0	Late Act SMB	PRDX2
ULK3	0	0.715151	0.972	0.817	0	Late Act SMB	ULK3
ST6GALNAC6	0	0.71463	0.956	0.778	0	Late Act SMB	ST6GALNAC6
SRI	0	0.714534	1	0.991	0	Late Act SMB	SRI
TMCO4	0	0.714186	0.868	0.631	0	Late Act SMB	TMCO4
MTHFS	0	0.712725	0.941	0.833	0	Late Act SMB	MTHFS
UPF3A	0	0.712622	0.999	0.99	0	Late Act SMB	UPF3A
JOSD2	0	0.71262	0.954	0.765	0	Late Act SMB	JOSD2
MRPS36	0	0.711766	0.998	0.972	0	Late Act SMB	MRPS36
TOB2	0	0.711064	0.978	0.862	0	Late Act SMB	TOB2
ZNF609	0	0.711023	0.724	0.384	0	Late Act SMB	ZNF609
PRELID1	0	0.710879	0.943	0.933	0	Late Act SMB	PRELID1
PCCB	0	0.71084	0.919	0.7	0	Late Act SMB	PCCB
PRKAB1	0	0.710683	0.896	0.759	0	Late Act SMB	PRKAB1
ETFA	0	0.70942	0.998	0.968	0	Late Act SMB	ETFA
C14orf119	0	0.709297	0.85	0.612	0	Late Act SMB	C14orf119
ELOVL1	0	0.709258	0.997	0.949	0	Late Act SMB	ELOVL1
LMO4	0	0.709231	0.999	0.958	0	Late Act SMB	LMO4
PPIL1	0	0.709187	0.716	0.405	0	Late Act SMB	PPIL1
LRWD1	0	0.708792	0.959	0.844	0	Late Act SMB	LRWD1
NHLRC4	0	0.708138	0.531	0.247	0	Late Act SMB	NHLRC4
GNAI2	0	0.707892	0.997	0.927	0	Late Act SMB	GNAI2
LY86-AS1	0	0.707854	0.522	0.235	0	Late Act SMB	LY86-AS1
CCDC50	0	0.707683	0.981	0.793	0	Late Act SMB	CCDC50
NIPSNAP3A	0	0.70686	0.933	0.766	0	Late Act SMB	NIPSNAP3A
PIH1D1	0	0.70671	0.999	0.989	0	Late Act SMB	PIH1D1
PXMP4	0	0.706624	0.68	0.363	0	Late Act SMB	PXMP4
FDXR	0	0.706468	0.655	0.251	0	Late Act SMB	FDXR
CASP2	0	0.706225	0.94	0.75	0	Late Act SMB	CASP2
PPM1G	0	0.705975	0.964	0.943	0	Late Act SMB	PPM1G
USP28	0	0.705793	0.984	0.913	0	Late Act SMB	USP28
PIGC	0	0.705481	0.992	0.967	0	Late Act SMB	PIGC
RASGRP2	0	0.705139	0.993	0.991	0	Late Act SMB	RASGRP2
CES4A	0	0.704958	0.532	0.238	0	Late Act SMB	CES4A
ATIC	0	0.70478	0.981	0.853	0	Late Act SMB	ATIC
AURKAIP1	0	0.704022	0.999	0.992	0	Late Act SMB	AURKAIP1
UCKL1	0	0.70374	0.999	0.94	0	Late Act SMB	UCKL1
MRPL41	0	0.703599	0.967	0.943	0	Late Act SMB	MRPL41
GFOD2	0	0.703552	0.879	0.616	0	Late Act SMB	GFOD2
NOP10	0	0.703522	0.998	0.983	0	Late Act SMB	NOP10
LDHA	0	0.703314	0.999	0.954	0	Late Act SMB	LDHA
CYSLTR1	0	0.703075	0.991	0.91	0	Late Act SMB	CYSLTR1
ARL8A	0	0.7029	0.977	0.865	0	Late Act SMB	ARL8A
PKM	0	0.70233	0.999	0.934	0	Late Act SMB	PKM
GOT2	0	0.700718	0.959	0.802	0	Late Act SMB	GOT2
NUP62	0	0.700712	0.981	0.875	0	Late Act SMB	NUP62
ITGB2-AS1	0	0.700708	0.805	0.486	0	Late Act SMB	ITGB2-AS1
TMCC3	0	0.700479	0.728	0.427	0	Late Act SMB	TMCC3
PYGB	0	0.699682	0.872	0.608	0	Late Act SMB	PYGB
PML	0	0.699475	0.931	0.773	0	Late Act SMB	PML
PLD2	0	0.699298	0.771	0.459	0	Late Act SMB	PLD2
PRKCB	0	0.698238	0.996	0.951	0	Late Act SMB	PRKCB
POP7	0	0.698075	0.978	0.855	0	Late Act SMB	POP7
SUCLG1	0	0.697606	0.995	0.954	0	Late Act SMB	SUCLG1
SHKBP1	0	0.697436	1	0.989	0	Late Act SMB	SHKBP1
HECTD3	0	0.697328	0.847	0.649	0	Late Act SMB	HECTD3
MSMO1	0	0.697123	0.96	0.821	0	Late Act SMB	MSMO1
PSMA7	0	0.696979	1	0.999	0	Late Act SMB	PSMA7
XKR8	0	0.696142	0.714	0.445	0	Late Act SMB	XKR8
CD68	0	0.696095	0.835	0.382	0	Late Act SMB	CD68
SCML4	0	0.695637	0.813	0.53	0	Late Act SMB	SCML4
HCST	0	0.695456	0.825	0.384	0	Late Act SMB	HCST
P2RX4	0	0.694738	0.918	0.793	0	Late Act SMB	P2RX4
CHMP2A	0	0.69462	1	0.992	0	Late Act SMB	CHMP2A
NABP2	0	0.694603	0.979	0.888	0	Late Act SMB	NABP2
PCCA	0	0.694221	0.63	0.289	0	Late Act SMB	PCCA
ARID5B	0	0.693829	0.99	0.943	0	Late Act SMB	ARID5B
TRAF1	0	0.693495	0.503	0.154	0	Late Act SMB	TRAF1
DYNLRB1	0	0.693132	0.996	0.956	0	Late Act SMB	DYNLRB1
TBC1D12	0	0.693106	0.652	0.271	0	Late Act SMB	TBC1D12
DCPS	0	0.692044	0.964	0.753	0	Late Act SMB	DCPS
AUP1	0	0.691052	1	0.999	0	Late Act SMB	AUP1
LYPLA2	0	0.691037	0.997	0.942	0	Late Act SMB	LYPLA2
NCF4	0	0.690966	1	0.95	0	Late Act SMB	NCF4
TP53RK	0	0.690618	0.882	0.722	0	Late Act SMB	TP53RK
RHOC	0	0.68986	0.706	0.383	0	Late Act SMB	RHOC
MLX	0	0.689753	0.999	0.968	0	Late Act SMB	MLX
ACOX3	0	0.689094	0.865	0.65	0	Late Act SMB	ACOX3
TRRAP	0	0.688941	0.94	0.765	0	Late Act SMB	TRRAP
LCP1	0	0.688196	0.996	0.959	0	Late Act SMB	LCP1
AP1S1	0	0.68808	0.916	0.76	0	Late Act SMB	AP1S1
ADRM1	0	0.687827	0.999	0.986	0	Late Act SMB	ADRM1
RUVBL1	0	0.68749	0.951	0.798	0	Late Act SMB	RUVBL1
SLC29A3	0	0.687439	0.599	0.296	0	Late Act SMB	SLC29A3
MCM2	0	0.687228	0.733	0.531	0	Late Act SMB	MCM2
CNNM3	0	0.686948	0.685	0.371	0	Late Act SMB	CNNM3
AIFM1	0	0.686946	0.883	0.676	0	Late Act SMB	AIFM1
RABEPK	0	0.68685	0.925	0.723	0	Late Act SMB	RABEPK
PSTPIP1	0	0.686711	0.965	0.836	0	Late Act SMB	PSTPIP1
DHRS4	0	0.686686	0.904	0.685	0	Late Act SMB	DHRS4
EIF2S2	0	0.686566	1	0.997	0	Late Act SMB	EIF2S2
TALDO1	0	0.686517	0.987	0.926	0	Late Act SMB	TALDO1
STAC3	0	0.686459	0.521	0.184	0	Late Act SMB	STAC3
THOC7	0	0.686367	0.999	0.985	0	Late Act SMB	THOC7
ITGAX	0	0.686134	0.539	0.131	0	Late Act SMB	ITGAX
AIFM2	0	0.686126	0.629	0.275	0	Late Act SMB	AIFM2
COPE	0	0.684964	1	0.998	0	Late Act SMB	COPE
RUNX3	0	0.68493	0.971	0.755	0	Late Act SMB	RUNX3
NIPSNAP3B	0	0.684569	0.723	0.425	0	Late Act SMB	NIPSNAP3B
C12orf10	0	0.684062	0.942	0.923	0	Late Act SMB	C12orf10
SNX6	0	0.68267	1	0.994	0	Late Act SMB	SNX6
LAMTOR2	0	0.682364	0.993	0.923	0	Late Act SMB	LAMTOR2
TDP2	0	0.68217	0.983	0.903	0	Late Act SMB	TDP2
KCNK6	0	0.682058	0.662	0.274	0	Late Act SMB	KCNK6
MTA2	0	0.681915	0.81	0.606	0	Late Act SMB	MTA2
BIN2	0	0.68139	0.978	0.849	0	Late Act SMB	BIN2
RGS19	0	0.680979	0.986	0.93	0	Late Act SMB	RGS19
TBK1	0	0.680416	0.985	0.888	0	Late Act SMB	TBK1
IL18BP	0	0.680065	0.706	0.372	0	Late Act SMB	IL18BP
ZNF706	0	0.679433	1	0.997	0	Late Act SMB	ZNF706
APOL3	0	0.679289	0.978	0.801	0	Late Act SMB	APOL3
NDUFB3	0	0.679036	0.992	0.901	0	Late Act SMB	NDUFB3
GOLPH3	0	0.679035	0.98	0.925	0	Late Act SMB	GOLPH3
RALY	0	0.678903	0.996	0.991	0	Late Act SMB	RALY
NDUFB5	0	0.678607	0.975	0.922	0	Late Act SMB	NDUFB5
GALK1	0	0.678377	0.916	0.659	0	Late Act SMB	GALK1
NCR3	0	0.67826	0.933	0.799	0	Late Act SMB	NCR3
TCIRG1	0	0.677529	0.992	0.882	0	Late Act SMB	TCIRG1
SRD5A1	0	0.677285	0.864	0.685	0	Late Act SMB	SRD5A1
BCL2L12	0	0.677228	0.971	0.789	0	Late Act SMB	BCL2L12
ARPC5	0	0.677124	0.983	0.938	0	Late Act SMB	ARPC5
FRG1	0	0.677041	0.998	0.987	0	Late Act SMB	FRG1
ZBTB7B	0	0.67704	0.919	0.655	0	Late Act SMB	ZBTB7B
FABP5	0	0.676953	0.815	0.525	0	Late Act SMB	FABP5
CHP1	0	0.676761	0.922	0.731	0	Late Act SMB	CHP1
CEP164	0	0.676556	0.948	0.854	0	Late Act SMB	CEP164
HINT2	0	0.676449	0.995	0.948	0	Late Act SMB	HINT2
PHAX	0	0.676387	0.994	0.939	0	Late Act SMB	PHAX
COX6B1	0	0.67631	1	0.998	0	Late Act SMB	COX6B1
OGDH	0	0.676244	0.984	0.802	0	Late Act SMB	OGDH
TYMP	0	0.676186	0.973	0.797	0	Late Act SMB	TYMP
PWP1	0	0.67601	1	0.989	0	Late Act SMB	PWP1
UQCRC2	0	0.675412	1	0.992	0	Late Act SMB	UQCRC2
NDUFS3	0	0.675347	0.999	0.987	0	Late Act SMB	NDUFS3
ADH5	0	0.675217	0.996	0.973	0	Late Act SMB	ADH5
CALM1	0	0.674418	1	0.999	0	Late Act SMB	CALM1
COX5B	0	0.674255	1	0.999	0	Late Act SMB	COX5B
CXXC1	0	0.674108	0.995	0.935	0	Late Act SMB	CXXC1
NELFB	0	0.673798	0.883	0.651	0	Late Act SMB	NELFB
MVK	0	0.673133	0.805	0.598	0	Late Act SMB	MVK
PHTF2	0	0.672598	1	0.977	0	Late Act SMB	PHTF2
PTGES3	0	0.672469	0.999	0.987	0	Late Act SMB	PTGES3
SUN1	0	0.672213	0.985	0.914	0	Late Act SMB	SUN1
SLC9A3R1	0	0.671995	0.958	0.699	0	Late Act SMB	SLC9A3R1
ZBTB14	0	0.67182	0.886	0.755	0	Late Act SMB	ZBTB14
NDUFB4	0	0.67172	0.999	0.985	0	Late Act SMB	NDUFB4
DHRS12	0	0.671535	0.9	0.791	0	Late Act SMB	DHRS12
GNPDA1	0	0.67086	0.654	0.289	0	Late Act SMB	GNPDA1
MAP4K2	0	0.670396	0.995	0.971	0	Late Act SMB	MAP4K2
LTBP4	0	0.67013	0.923	0.771	0	Late Act SMB	LTBP4
RNF34	0	0.669499	0.994	0.917	0	Late Act SMB	RNF34
FUCA1	0	0.669255	0.754	0.426	0	Late Act SMB	FUCA1
AHR	0	0.669227	0.732	0.407	0	Late Act SMB	AHR
MRPS5	0	0.669182	0.998	0.966	0	Late Act SMB	MRPS5
TXNDC9	0	0.668726	0.965	0.868	0	Late Act SMB	TXNDC9
POLR2L	0	0.668633	0.999	0.983	0	Late Act SMB	POLR2L
FBXO32	0	0.667851	0.65	0.264	0	Late Act SMB	FBXO32
TMOD2	0	0.667826	0.795	0.531	0	Late Act SMB	TMOD2
AP2S1	0	0.667435	0.999	0.955	0	Late Act SMB	AP2S1
ANKRD13A	0	0.667367	0.992	0.952	0	Late Act SMB	ANKRD13A
PRPSAP1	0	0.667083	0.965	0.843	0	Late Act SMB	PRPSAP1
BCL2A1	0	0.666645	0.936	0.703	0	Late Act SMB	BCL2A1
KIF3B	0	0.66633	0.921	0.691	0	Late Act SMB	KIF3B
NDUFA6	0	0.666288	1	0.992	0	Late Act SMB	NDUFA6
PYHIN1	0	0.66622	0.644	0.261	0	Late Act SMB	PYHIN1
ARL2BP	0	0.665936	0.984	0.959	0	Late Act SMB	ARL2BP
EPRS	0	0.665817	0.952	0.912	0	Late Act SMB	EPRS
KCNQ1	0	0.665165	0.777	0.49	0	Late Act SMB	KCNQ1
MAP1S	0	0.665162	0.932	0.753	0	Late Act SMB	MAP1S
COX6C	0	0.665005	1	0.998	0	Late Act SMB	COX6C
CSGALNACT1	0	0.664859	0.73	0.375	0	Late Act SMB	CSGALNACT1
MZT2A	0	0.664431	0.979	0.931	0	Late Act SMB	MZT2A
TRIM41	0	0.6644	0.979	0.895	0	Late Act SMB	TRIM41
CDC123	0	0.664165	0.994	0.938	0	Late Act SMB	CDC123
ESRRA	0	0.664163	0.827	0.648	0	Late Act SMB	ESRRA
BOLA2B	0	0.663875	0.938	0.664	0	Late Act SMB	BOLA2B
NME1	0	0.663708	0.808	0.499	0	Late Act SMB	NME1
YBEY	0	0.66353	0.99	0.915	0	Late Act SMB	YBEY
DUSP23	0	0.663493	0.934	0.755	0	Late Act SMB	DUSP23
ENTPD1	0	0.663413	0.966	0.725	0	Late Act SMB	ENTPD1
LCP2	0	0.663397	0.73	0.276	0	Late Act SMB	LCP2
MAN1B1	0	0.663158	0.984	0.888	0	Late Act SMB	MAN1B1
PRDM4	0	0.662626	0.988	0.834	0	Late Act SMB	PRDM4
PSMB1	0	0.662612	1	0.997	0	Late Act SMB	PSMB1
SCAMP2	0	0.66243	1	0.988	0	Late Act SMB	SCAMP2
SERPINB1	0	0.661859	0.984	0.939	0	Late Act SMB	SERPINB1
DIAPH1	0	0.661766	0.97	0.818	0	Late Act SMB	DIAPH1
NDUFAB1	0	0.66175	0.991	0.924	0	Late Act SMB	NDUFAB1
MAPKAPK5-AS1	0	0.661567	0.979	0.91	0	Late Act SMB	MAPKAPK5-AS1
GTDC1	0	0.661562	0.894	0.763	0	Late Act SMB	GTDC1
INPP5B	0	0.661542	0.984	0.831	0	Late Act SMB	INPP5B
MKS1	0	0.661324	0.513	0.236	0	Late Act SMB	MKS1
RTCA	0	0.661305	0.997	0.944	0	Late Act SMB	RTCA
CLSTN3	0	0.6612	0.578	0.27	0	Late Act SMB	CLSTN3
APEH	0	0.661	0.98	0.887	0	Late Act SMB	APEH
MDFIC	0	0.660521	0.865	0.516	0	Late Act SMB	MDFIC
NIF3L1	0	0.660319	0.879	0.72	0	Late Act SMB	NIF3L1
SEL1L3	0	0.659958	0.997	0.913	0	Late Act SMB	SEL1L3
EIF3A	0	0.659744	0.999	0.982	0	Late Act SMB	EIF3A
STIP1	0	0.659732	0.99	0.867	0	Late Act SMB	STIP1
CAMKMT	0	0.659622	0.949	0.767	0	Late Act SMB	CAMKMT
SLC25A17	0	0.658805	0.875	0.716	0	Late Act SMB	SLC25A17
GTF3A	0	0.65872	0.987	0.979	0	Late Act SMB	GTF3A
WDR13	0	0.658296	0.999	0.991	0	Late Act SMB	WDR13
TSSC4	0	0.658238	0.999	0.982	0	Late Act SMB	TSSC4
HSPA1A	0	0.658127	0.648	0.324	0	Late Act SMB	HSPA1A
ALAS1	0	0.658041	0.841	0.551	0	Late Act SMB	ALAS1
MRPL42	0	0.657937	0.993	0.924	0	Late Act SMB	MRPL42
FAM50A	0	0.657515	0.903	0.807	0	Late Act SMB	FAM50A
PGM1	0	0.657235	0.967	0.829	0	Late Act SMB	PGM1
TMEM87B	0	0.656706	0.944	0.776	0	Late Act SMB	TMEM87B
MCAT	0	0.656358	0.678	0.409	0	Late Act SMB	MCAT
TCEAL8	0	0.655901	0.964	0.822	0	Late Act SMB	TCEAL8
SMARCAL1	0	0.655776	0.865	0.632	0	Late Act SMB	SMARCAL1
IDUA	0	0.655615	0.595	0.32	0	Late Act SMB	IDUA
ASXL1	0	0.655394	0.992	0.865	0	Late Act SMB	ASXL1
EIF4ENIF1	0	0.655383	0.942	0.787	0	Late Act SMB	EIF4ENIF1
KLF12	0	0.655202	0.979	0.89	0	Late Act SMB	KLF12
COA6	0	0.654777	0.975	0.897	0	Late Act SMB	COA6
THYN1	0	0.654572	0.986	0.861	0	Late Act SMB	THYN1
RAB35	0	0.654456	0.957	0.792	0	Late Act SMB	RAB35
DYRK2	0	0.654437	0.925	0.728	0	Late Act SMB	DYRK2
TNIK	0	0.654348	0.544	0.117	0	Late Act SMB	TNIK
MRPS33	0	0.654184	0.992	0.884	0	Late Act SMB	MRPS33
LDHB	0	0.653902	0.998	0.917	0	Late Act SMB	LDHB
ARHGAP30	0	0.653713	0.993	0.952	0	Late Act SMB	ARHGAP30
TARBP2	0	0.653591	0.939	0.805	0	Late Act SMB	TARBP2
CYB5R3	0	0.653209	0.996	0.954	0	Late Act SMB	CYB5R3
CRYL1	0	0.652405	0.992	0.816	0	Late Act SMB	CRYL1
ANXA6	0	0.652283	0.979	0.923	0	Late Act SMB	ANXA6
C5orf63	0	0.652261	0.896	0.719	0	Late Act SMB	C5orf63
RAP1A	0	0.652153	1	0.994	0	Late Act SMB	RAP1A
OSBPL9	0	0.651839	1	0.994	0	Late Act SMB	OSBPL9
RFFL	0	0.651826	0.922	0.73	0	Late Act SMB	RFFL
MACC1	0	0.651785	0.552	0.268	0	Late Act SMB	MACC1
CTSC	0	0.650799	0.932	0.64	0	Late Act SMB	CTSC
C1orf50	0	0.650491	0.975	0.858	0	Late Act SMB	C1orf50
ECH1	0	0.650208	0.996	0.953	0	Late Act SMB	ECH1
PRDX1	0	0.649917	0.993	0.945	0	Late Act SMB	PRDX1
ARHGDIB	0	0.649669	1	0.998	0	Late Act SMB	ARHGDIB
OSBPL7	0	0.649667	0.846	0.68	0	Late Act SMB	OSBPL7
ZDHHC18	0	0.649638	0.564	0.252	0	Late Act SMB	ZDHHC18
CPEB4	0	0.649428	0.862	0.628	0	Late Act SMB	CPEB4
LACTB	0	0.649201	0.915	0.78	0	Late Act SMB	LACTB
DCTN2	0	0.649129	0.996	0.944	0	Late Act SMB	DCTN2
VWA5A	0	0.648934	0.5	0.222	0	Late Act SMB	VWA5A
IL6R	0	0.648887	0.571	0.084	0	Late Act SMB	IL6R
TRIO	0	0.648377	0.887	0.717	0	Late Act SMB	TRIO
MTDH	0	0.648277	1	0.989	0	Late Act SMB	MTDH
ECI1	0	0.648117	0.806	0.563	0	Late Act SMB	ECI1
VAMP1	0	0.647905	0.897	0.665	0	Late Act SMB	VAMP1
EPB41	0	0.64788	0.993	0.94	0	Late Act SMB	EPB41
MAN2A2	0	0.647812	0.802	0.57	0	Late Act SMB	MAN2A2
RORA	0	0.647619	0.536	0.112	0	Late Act SMB	RORA
FASN	0	0.647241	0.52	0.22	0	Late Act SMB	FASN
PDK2	0	0.647034	0.931	0.755	0	Late Act SMB	PDK2
DTD1	0	0.646955	0.981	0.894	0	Late Act SMB	DTD1
HDAC10	0	0.646449	0.938	0.894	0	Late Act SMB	HDAC10
VCP	0	0.646367	0.999	0.978	0	Late Act SMB	VCP
MBD2	0	0.646308	0.965	0.886	0	Late Act SMB	MBD2
LRRC45	0	0.644995	0.743	0.501	0	Late Act SMB	LRRC45
UFC1	0	0.644697	1	0.998	0	Late Act SMB	UFC1
HAUS4	0	0.644383	0.864	0.681	0	Late Act SMB	HAUS4
ACOT8	0	0.644283	0.995	0.939	0	Late Act SMB	ACOT8
SDHB	0	0.644236	0.998	0.975	0	Late Act SMB	SDHB
IFT52	0	0.644201	0.924	0.848	0	Late Act SMB	IFT52
IARS2	0	0.64386	0.998	0.923	0	Late Act SMB	IARS2
BID	0	0.643841	0.866	0.597	0	Late Act SMB	BID
GALNT10	0	0.643777	0.949	0.739	0	Late Act SMB	GALNT10
CCND2	0	0.64354	0.778	0.402	0	Late Act SMB	CCND2
NDUFC2	0	0.643406	0.988	0.95	0	Late Act SMB	NDUFC2
ICMT	0	0.643282	0.771	0.492	0	Late Act SMB	ICMT
RPP25L	0	0.643196	0.948	0.763	0	Late Act SMB	RPP25L
PUS1	0	0.643125	0.935	0.833	0	Late Act SMB	PUS1
QDPR	0	0.642401	0.785	0.553	0	Late Act SMB	QDPR
RAB39B	0	0.642369	0.82	0.617	0	Late Act SMB	RAB39B
ZNF280D	0	0.642321	0.987	0.971	0	Late Act SMB	ZNF280D
NDUFB10	0	0.641964	1	0.995	0	Late Act SMB	NDUFB10
RGS10	0	0.64153	0.752	0.421	0	Late Act SMB	RGS10
GNG5	0	0.641373	0.999	0.987	0	Late Act SMB	GNG5
CNIH1	0	0.641361	0.997	0.966	0	Late Act SMB	CNIH1
ABTB1	0	0.641045	0.995	0.97	0	Late Act SMB	ABTB1
UBE2V1	0	0.640825	0.878	0.798	0	Late Act SMB	UBE2V1
TMEM116	0	0.640349	0.724	0.461	0	Late Act SMB	TMEM116
NOB1	0	0.640347	0.996	0.946	0	Late Act SMB	NOB1
SLC25A1	0	0.640334	0.991	0.92	0	Late Act SMB	SLC25A1
PDCD2	0	0.640272	0.989	0.927	0	Late Act SMB	PDCD2
IDH3G	0	0.639683	0.997	0.969	0	Late Act SMB	IDH3G
CEBPG	0	0.639664	0.987	0.844	0	Late Act SMB	CEBPG
PDHB	0	0.63944	0.995	0.915	0	Late Act SMB	PDHB
GNB1L	0	0.639274	0.908	0.699	0	Late Act SMB	GNB1L
RBX1	0	0.639198	0.999	0.982	0	Late Act SMB	RBX1
ZDHHC12	0	0.639129	0.994	0.952	0	Late Act SMB	ZDHHC12
ATG2A	0	0.638967	0.867	0.606	0	Late Act SMB	ATG2A
THEM6	0	0.638944	0.67	0.443	0	Late Act SMB	THEM6
GDE1	0	0.638933	0.979	0.85	0	Late Act SMB	GDE1
NME3	0	0.63887	0.999	0.978	0	Late Act SMB	NME3
FMNL1	0	0.63851	0.993	0.94	0	Late Act SMB	FMNL1
STAT5A	0	0.638427	0.943	0.757	0	Late Act SMB	STAT5A
SP140	0	0.638108	0.996	0.956	0	Late Act SMB	SP140
SOD1	0	0.637462	1	0.994	0	Late Act SMB	SOD1
UBE2L3	0	0.637341	1	0.991	0	Late Act SMB	UBE2L3
BOLA3	0	0.637302	0.949	0.772	0	Late Act SMB	BOLA3
NDUFS6	0	0.636484	1	0.985	0	Late Act SMB	NDUFS6
PSMF1	0	0.636394	0.995	0.988	0	Late Act SMB	PSMF1
COMMD8	0	0.63638	0.982	0.875	0	Late Act SMB	COMMD8
CDKN2D	0	0.635527	0.989	0.886	0	Late Act SMB	CDKN2D
FIBP	0	0.635484	0.999	0.978	0	Late Act SMB	FIBP
KLHL22	0	0.635471	0.864	0.747	0	Late Act SMB	KLHL22
EIF2AK1	0	0.635413	0.989	0.968	0	Late Act SMB	EIF2AK1
SLC25A6	0	0.634952	1	0.999	0	Late Act SMB	SLC25A6
FUCA2	0	0.634542	0.837	0.537	0	Late Act SMB	FUCA2
PFDN1	0	0.634078	0.999	0.994	0	Late Act SMB	PFDN1
EP400	0	0.634018	0.977	0.919	0	Late Act SMB	EP400
BFAR	0	0.633761	0.998	0.973	0	Late Act SMB	BFAR
IFI27L2	0	0.633266	0.998	0.93	0	Late Act SMB	IFI27L2
FXN	0	0.632861	0.849	0.653	0	Late Act SMB	FXN
CBFA2T3	0	0.632827	0.903	0.612	0	Late Act SMB	CBFA2T3
ARHGAP18	0	0.632567	0.705	0.423	0	Late Act SMB	ARHGAP18
PPP5C	0	0.632526	0.945	0.802	0	Late Act SMB	PPP5C
FDFT1	0	0.632464	0.999	0.987	0	Late Act SMB	FDFT1
LYPLA1	0	0.631525	1	0.992	0	Late Act SMB	LYPLA1
RAP2B	0	0.631104	0.953	0.787	0	Late Act SMB	RAP2B
LRRK1	0	0.630984	0.829	0.587	0	Late Act SMB	LRRK1
CSTB	0	0.630959	0.997	0.925	0	Late Act SMB	CSTB
ELAC2	0	0.630582	0.933	0.832	0	Late Act SMB	ELAC2
NDUFAF4	0	0.630383	0.97	0.872	0	Late Act SMB	NDUFAF4
STX11	0	0.630313	0.695	0.328	0	Late Act SMB	STX11
GSS	0	0.630107	0.875	0.608	0	Late Act SMB	GSS
HSPBP1	0	0.630078	0.954	0.845	0	Late Act SMB	HSPBP1
LRP10	0	0.62996	1	0.983	0	Late Act SMB	LRP10
TFEB	0	0.629955	0.987	0.778	0	Late Act SMB	TFEB
FBRS	0	0.629671	0.951	0.887	0	Late Act SMB	FBRS
ETFB	0	0.629242	0.998	0.971	0	Late Act SMB	ETFB
CHCHD5	0	0.629113	0.989	0.961	0	Late Act SMB	CHCHD5
ING2	0	0.629106	0.89	0.781	0	Late Act SMB	ING2
ELK3	0	0.628907	0.915	0.692	0	Late Act SMB	ELK3
PPP4C	0	0.628684	1	0.994	0	Late Act SMB	PPP4C
MRPL4	0	0.628523	0.995	0.972	0	Late Act SMB	MRPL4
RNASEK	0	0.628422	0.973	0.898	0	Late Act SMB	RNASEK
ALDOA	0	0.627952	0.999	0.987	0	Late Act SMB	ALDOA
GPSM3	0	0.627888	1	0.996	0	Late Act SMB	GPSM3
COX7B	0	0.627817	0.999	0.994	0	Late Act SMB	COX7B
TPGS2	0	0.627629	0.988	0.946	0	Late Act SMB	TPGS2
BRF2	0	0.627582	0.77	0.527	0	Late Act SMB	BRF2
CCT6A	0	0.627536	1	0.98	0	Late Act SMB	CCT6A
CABIN1	0	0.627457	0.99	0.889	0	Late Act SMB	CABIN1
SNRPC	0	0.627299	0.995	0.976	0	Late Act SMB	SNRPC
PSMG3-AS1	0	0.626765	0.75	0.499	0	Late Act SMB	PSMG3-AS1
ATP6V1D	0	0.626221	0.942	0.895	0	Late Act SMB	ATP6V1D
GARS	0	0.625957	0.95	0.924	0	Late Act SMB	GARS
SPAG7	0	0.625569	1	0.995	0	Late Act SMB	SPAG7
TRAF7	0	0.625546	0.979	0.912	0	Late Act SMB	TRAF7
GPS1	0	0.625462	0.995	0.944	0	Late Act SMB	GPS1
QARS	0	0.625302	0.949	0.935	0	Late Act SMB	QARS
SLC4A7	0	0.624873	0.929	0.816	0	Late Act SMB	SLC4A7
ANXA11	0	0.624853	0.998	0.989	0	Late Act SMB	ANXA11
SARS	0	0.624613	0.95	0.954	0	Late Act SMB	SARS
SULT1A1	0	0.624003	0.563	0.174	0	Late Act SMB	SULT1A1
VEGFB	0	0.623811	0.968	0.784	0	Late Act SMB	VEGFB
RSAD1	0	0.623698	0.962	0.916	0	Late Act SMB	RSAD1
SLC52A2	0	0.623696	0.964	0.867	0	Late Act SMB	SLC52A2
RPS6KA1	0	0.623692	0.957	0.81	0	Late Act SMB	RPS6KA1
UBA1	0	0.623532	0.994	0.959	0	Late Act SMB	UBA1
MRPS12	0	0.6233	0.999	0.95	0	Late Act SMB	MRPS12
HLA-G	0	0.623102	0.736	0.45	0	Late Act SMB	HLA-G
LTBP3	0	0.623064	0.907	0.784	0	Late Act SMB	LTBP3
CISD3	0	0.622799	0.918	0.678	0	Late Act SMB	CISD3
CPNE1	0	0.622251	0.997	0.969	0	Late Act SMB	CPNE1
NUP93	0	0.62222	0.917	0.747	0	Late Act SMB	NUP93
VPS28	0	0.62173	1	0.999	0	Late Act SMB	VPS28
CNPY4	0	0.621224	0.616	0.299	0	Late Act SMB	CNPY4
NIN	0	0.621214	0.999	0.978	0	Late Act SMB	NIN
PPP1R16B	0	0.620623	0.951	0.792	0	Late Act SMB	PPP1R16B
PRKAG1	0	0.620497	0.997	0.969	0	Late Act SMB	PRKAG1
LPIN1	0	0.620215	0.942	0.722	0	Late Act SMB	LPIN1
PARP4	0	0.620109	0.919	0.76	0	Late Act SMB	PARP4
MRPS2	0	0.619936	0.993	0.921	0	Late Act SMB	MRPS2
RAC2	0	0.619695	0.999	0.977	0	Late Act SMB	RAC2
FAM107B	0	0.619659	0.98	0.892	0	Late Act SMB	FAM107B
ARF5	0	0.619326	0.984	0.979	0	Late Act SMB	ARF5
MRPL28	0	0.619301	0.993	0.97	0	Late Act SMB	MRPL28
METTL5	0	0.619253	0.998	0.958	0	Late Act SMB	METTL5
FAM204A	0	0.618772	0.999	0.997	0	Late Act SMB	FAM204A
DEF6	0	0.61865	0.977	0.938	0	Late Act SMB	DEF6
PDLIM5	0	0.618573	0.996	0.955	0	Late Act SMB	PDLIM5
HRAS	0	0.618481	0.945	0.818	0	Late Act SMB	HRAS
SNRPF	0	0.618354	0.999	0.991	0	Late Act SMB	SNRPF
COX14	0	0.618299	0.997	0.986	0	Late Act SMB	COX14
GADD45GIP1	0	0.617899	0.959	0.951	0	Late Act SMB	GADD45GIP1
ZNF821	0	0.617798	0.99	0.92	0	Late Act SMB	ZNF821
ICAM3	0	0.617616	1	0.994	0	Late Act SMB	ICAM3
HLA-C	0	0.617485	1	1	0	Late Act SMB	HLA-C
TNFAIP8L1	0	0.61717	0.979	0.819	0	Late Act SMB	TNFAIP8L1
POLR2I	0	0.61714	0.999	0.973	0	Late Act SMB	POLR2I
YARS	0	0.616987	0.929	0.836	0	Late Act SMB	YARS
MRPL12	0	0.616588	0.873	0.724	0	Late Act SMB	MRPL12
PSMB3	0	0.616222	1	0.991	0	Late Act SMB	PSMB3
DERA	0	0.616169	0.971	0.842	0	Late Act SMB	DERA
CHMP4B	0	0.616135	0.99	0.943	0	Late Act SMB	CHMP4B
MRPL48	0	0.616108	0.951	0.792	0	Late Act SMB	MRPL48
CCT5	0	0.61592	0.986	0.895	0	Late Act SMB	CCT5
PGAM1	0	0.615617	0.999	0.975	0	Late Act SMB	PGAM1
SARS2	0	0.615249	0.813	0.619	0	Late Act SMB	SARS2
VPS72	0	0.615163	0.965	0.848	0	Late Act SMB	VPS72
ARAP1	0	0.614775	0.968	0.808	0	Late Act SMB	ARAP1
PIAS3	0	0.614065	0.793	0.602	0	Late Act SMB	PIAS3
DHRS4L2	0	0.613807	0.959	0.793	0	Late Act SMB	DHRS4L2
CHMP1A	0	0.61361	0.987	0.945	0	Late Act SMB	CHMP1A
EGLN2	0	0.613545	0.977	0.956	0	Late Act SMB	EGLN2
SAE1	0	0.61268	0.983	0.891	0	Late Act SMB	SAE1
ARF6	0	0.611746	1	0.996	0	Late Act SMB	ARF6
GPX4	0	0.611603	0.999	0.992	0	Late Act SMB	GPX4
HCLS1	0	0.611554	1	0.998	0	Late Act SMB	HCLS1
THAP3	0	0.611319	0.872	0.666	0	Late Act SMB	THAP3
YIF1B	0	0.610722	0.943	0.759	0	Late Act SMB	YIF1B
DRG2	0	0.610431	0.971	0.929	0	Late Act SMB	DRG2
TRIM8	0	0.610095	0.991	0.955	0	Late Act SMB	TRIM8
HSF1	0	0.610059	0.969	0.95	0	Late Act SMB	HSF1
WDYHV1	0	0.609959	0.819	0.682	0	Late Act SMB	WDYHV1
OGT	0	0.609247	0.969	0.844	0	Late Act SMB	OGT
PIF1	0	0.609194	0.54	0.133	0	Late Act SMB	PIF1
SLC25A3	0	0.609168	0.996	0.989	0	Late Act SMB	SLC25A3
SLC2A6	0	0.609159	0.987	0.904	0	Late Act SMB	SLC2A6
SLC16A1-AS1	0	0.609149	0.88	0.605	0	Late Act SMB	SLC16A1-AS1
SLC25A43	0	0.608808	0.905	0.701	0	Late Act SMB	SLC25A43
FAM110A	0	0.608236	0.793	0.641	0	Late Act SMB	FAM110A
VPS4A	0	0.607768	0.971	0.948	0	Late Act SMB	VPS4A
MRPL21	0	0.60732	0.997	0.977	0	Late Act SMB	MRPL21
SREBF2	0	0.607132	0.987	0.884	0	Late Act SMB	SREBF2
STK24	0	0.607031	0.993	0.925	0	Late Act SMB	STK24
SLC26A6	0	0.606761	0.697	0.328	0	Late Act SMB	SLC26A6
FAM104A	0	0.60672	0.986	0.92	0	Late Act SMB	FAM104A
RNF10	0	0.606202	0.996	0.972	0	Late Act SMB	RNF10
ITPK1	0	0.605744	0.841	0.637	0	Late Act SMB	ITPK1
AIP	0	0.605554	1	0.996	0	Late Act SMB	AIP
ZNHIT1	0	0.605453	0.998	0.984	0	Late Act SMB	ZNHIT1
RPS19BP1	0	0.605233	0.999	0.989	0	Late Act SMB	RPS19BP1
PPP1R9B	0	0.605123	0.98	0.839	0	Late Act SMB	PPP1R9B
IFFO1	0	0.604845	0.852	0.67	0	Late Act SMB	IFFO1
CAPN15	0	0.604755	0.846	0.627	0	Late Act SMB	CAPN15
MRPS30	0	0.604462	0.991	0.964	0	Late Act SMB	MRPS30
CS	0	0.604327	0.968	0.929	0	Late Act SMB	CS
ATF4	0	0.60429	0.999	0.98	0	Late Act SMB	ATF4
COX15	0	0.604093	0.905	0.743	0	Late Act SMB	COX15
MAZ	0	0.603979	0.958	0.746	0	Late Act SMB	MAZ
GHITM	0	0.603741	0.999	0.993	0	Late Act SMB	GHITM
DR1	0	0.603547	0.982	0.969	0	Late Act SMB	DR1
MFNG	0	0.603081	0.999	0.954	0	Late Act SMB	MFNG
LINC00623	0	0.602987	0.665	0.453	0	Late Act SMB	LINC00623
MRPL37	0	0.602755	0.984	0.918	0	Late Act SMB	MRPL37
GPN2	0	0.602595	0.968	0.847	0	Late Act SMB	GPN2
HADHB	0	0.602503	0.997	0.985	0	Late Act SMB	HADHB
KXD1	0	0.602266	0.999	0.996	0	Late Act SMB	KXD1
PSMD8	0	0.602142	1	0.995	0	Late Act SMB	PSMD8
ITGAL	0	0.601992	0.891	0.608	0	Late Act SMB	ITGAL
CDC42	0	0.601477	0.999	0.985	0	Late Act SMB	CDC42
EXOSC7	0	0.601431	0.975	0.901	0	Late Act SMB	EXOSC7
DHRS7	0	0.600362	0.992	0.952	0	Late Act SMB	DHRS7
UQCRFS1	0	0.600309	0.972	0.973	0	Late Act SMB	UQCRFS1
ITPA	0	0.600295	0.982	0.933	0	Late Act SMB	ITPA
PMM1	0	0.600004	0.94	0.841	0	Late Act SMB	PMM1
NOP14-AS1	5.10682e-307	0.607459	0.72	0.52	2.57909e-302	Late Act SMB	NOP14-AS1
MON1A	6.49532e-307	0.719311	0.573	0.308	3.28033e-302	Late Act SMB	MON1A
BOP1	2.09276e-306	0.659639	0.585	0.321	1.05691e-301	Late Act SMB	BOP1
MCM4	2.47763e-304	0.711792	0.509	0.262	1.25128e-299	Late Act SMB	MCM4
PRC1	5.80594e-304	0.648582	0.593	0.328	2.93217e-299	Late Act SMB	PRC1
MSANTD4	8.09628e-300	0.689499	0.648	0.392	4.08886e-295	Late Act SMB	MSANTD4
MAP2K2	2.25883e-299	0.618353	0.88	0.695	1.14078e-294	Late Act SMB	MAP2K2
PSPH	4.14309e-299	0.607258	0.649	0.38	2.09238e-294	Late Act SMB	PSPH
RAP1GAP2	7.68692e-296	0.609089	0.676	0.38	3.88213e-291	Late Act SMB	RAP1GAP2
GDAP1	4.08893e-295	0.698444	0.777	0.587	2.06503e-290	Late Act SMB	GDAP1
AC022182.1	9.98064e-295	0.683664	0.604	0.329	5.04052e-290	Late Act SMB	AC022182.1
HPS6	4.01701e-294	0.704104	0.758	0.538	2.02871e-289	Late Act SMB	HPS6
PNPO	2.44292e-290	0.661577	0.579	0.328	1.23375e-285	Late Act SMB	PNPO
PNPLA4	2.406e-286	0.656565	0.836	0.608	1.2151e-281	Late Act SMB	PNPLA4
FAM161A	4.26656e-286	0.697835	0.609	0.346	2.15474e-281	Late Act SMB	FAM161A
WDR81	6.78266e-285	0.626986	0.692	0.461	3.42545e-280	Late Act SMB	WDR81
PRMT5	1.32894e-283	0.608629	0.849	0.678	6.71156e-279	Late Act SMB	PRMT5
SS18L1	5.67454e-282	0.702182	0.563	0.298	2.86581e-277	Late Act SMB	SS18L1
C9orf40	6.74582e-282	0.628074	0.647	0.381	3.40684e-277	Late Act SMB	C9orf40
TLR6	4.30525e-281	0.604639	0.801	0.565	2.17428e-276	Late Act SMB	TLR6
CBWD3	8.88438e-278	0.655403	0.894	0.572	4.48688e-273	Late Act SMB	CBWD3
ALDH18A1	4.45629e-277	0.60126	0.891	0.718	2.25056e-272	Late Act SMB	ALDH18A1
TCAIM	3.61977e-275	0.612647	0.793	0.596	1.82809e-270	Late Act SMB	TCAIM
SRR	4.1343e-273	0.62279	0.566	0.317	2.08795e-268	Late Act SMB	SRR
LTA	4.8828e-272	0.609405	0.711	0.483	2.46596e-267	Late Act SMB	LTA
FBXO6	8.41012e-268	0.677551	0.807	0.565	4.24736e-263	Late Act SMB	FBXO6
HEATR5A	1.34965e-265	0.643354	0.666	0.467	6.81615e-261	Late Act SMB	HEATR5A
ZSCAN9	2.28088e-264	0.626572	0.687	0.481	1.15191e-259	Late Act SMB	ZSCAN9
TMEM102	2.82309e-261	0.678451	0.696	0.51	1.42574e-256	Late Act SMB	TMEM102
NACC1	1.06822e-258	0.705936	0.679	0.448	5.39485e-254	Late Act SMB	NACC1
PAGR1	7.1098e-258	0.610611	0.627	0.424	3.59066e-253	Late Act SMB	PAGR1
FBXL6	8.71273e-256	0.650286	0.574	0.332	4.40019e-251	Late Act SMB	FBXL6
TMEM187	3.58559e-255	0.618123	0.647	0.403	1.81083e-250	Late Act SMB	TMEM187
AGAP2	2.27239e-254	0.699788	0.632	0.434	1.14762e-249	Late Act SMB	AGAP2
KIFC2	1.81899e-253	0.616937	0.672	0.427	9.18642e-249	Late Act SMB	KIFC2
SLC25A22	2.12098e-253	0.62929	0.759	0.542	1.07116e-248	Late Act SMB	SLC25A22
LINC00847	3.37737e-252	0.60636	0.787	0.594	1.70567e-247	Late Act SMB	LINC00847
CENPW	1.82289e-250	0.617969	0.53	0.293	9.20613e-246	Late Act SMB	CENPW
BCL2L2	3.31739e-250	0.611921	0.537	0.289	1.67538e-245	Late Act SMB	BCL2L2
SPSB2	7.70787e-250	0.624513	0.817	0.636	3.8927e-245	Late Act SMB	SPSB2
AC023590.1	6.46803e-249	0.823382	0.576	0.351	3.26655e-244	Late Act SMB	AC023590.1
PPP1R16A	6.56321e-248	0.61914	0.693	0.502	3.31462e-243	Late Act SMB	PPP1R16A
BCL3	1.30517e-247	0.637442	0.731	0.514	6.59149e-243	Late Act SMB	BCL3
CHRNB1	5.36909e-247	0.611737	0.763	0.508	2.71155e-242	Late Act SMB	CHRNB1
ARSD	1.94982e-245	0.670355	0.624	0.4	9.84716e-241	Late Act SMB	ARSD
F8A1	2.6729e-245	0.614358	0.569	0.314	1.3499e-240	Late Act SMB	F8A1
2023-09-11	1.17684e-244	0.782338	0.544	0.364	5.94338e-240	Late Act SMB	2023-09-11
CNNM4	2.28697e-243	0.602596	0.55	0.303	1.15499e-238	Late Act SMB	CNNM4
OSGIN2	1.90899e-240	0.631981	0.813	0.623	9.64095e-236	Late Act SMB	OSGIN2
DYNC2LI1	4.60632e-239	0.608983	0.687	0.46	2.32633e-234	Late Act SMB	DYNC2LI1
ZNF749	8.75559e-239	0.658505	0.57	0.382	4.42184e-234	Late Act SMB	ZNF749
CCDC34	2.81585e-233	0.637802	0.648	0.433	1.42209e-228	Late Act SMB	CCDC34
LRRC61	3.1829e-225	0.639185	0.627	0.402	1.60746e-220	Late Act SMB	LRRC61
ZNF282	1.43166e-219	0.604668	0.535	0.32	7.23034e-215	Late Act SMB	ZNF282
HN1	2.18323e-216	1.1132	0.518	0.417	1.10259e-211	Late Act SMB	HN1
SLC39A11	4.09124e-214	0.608718	0.676	0.47	2.0662e-209	Late Act SMB	SLC39A11
TMEM8A	3.64932e-207	0.631759	0.568	0.35	1.84302e-202	Late Act SMB	TMEM8A
MTX3	3.87366e-198	0.64179	0.717	0.508	1.95631e-193	Late Act SMB	MTX3
EFCAB7	1.91079e-184	0.647772	0.698	0.501	9.65006e-180	Late Act SMB	EFCAB7
TNFRSF17	3.55109e-177	0.636195	0.538	0.321	1.79341e-172	Late Act SMB	TNFRSF17
C19orf24	3.54744e-99	0.613886	0.609	0.697	1.79157e-94	Late Act SMB	C19orf24
TCEB3	1.35505e-54	0.724224	0.52	0.581	6.8434e-50	Late Act SMB	TCEB3
RGS2	0	2.27901	0.939	0.509	0	ABC 1	RGS2
SLC11A1	0	2.19264	0.925	0.109	0	ABC 1	SLC11A1
TFEC	0	2.19201	0.944	0.213	0	ABC 1	TFEC
AIRE	0	2.18557	0.726	0.069	0	ABC 1	AIRE
FCRL5	0	2.18118	0.976	0.422	0	ABC 1	FCRL5
LILRB2	0	2.17594	0.9	0.072	0	ABC 1	LILRB2
HSPB1	0	2.16939	0.989	0.669	0	ABC 1	HSPB1
ENC1	0	2.16072	0.903	0.1	0	ABC 1	ENC1
GPR137B	0	2.12505	0.924	0.118	0	ABC 1	GPR137B
SOX5	0	2.11921	0.951	0.114	0	ABC 1	SOX5
FGR	0	2.11264	0.993	0.45	0	ABC 1	FGR
ARL4D	0	2.10614	0.941	0.158	0	ABC 1	ARL4D
TNFRSF1B	0	2.09941	0.994	0.4	0	ABC 1	TNFRSF1B
RHOB	0	2.07531	0.937	0.419	0	ABC 1	RHOB
SLC25A29	0	2.06072	0.928	0.135	0	ABC 1	SLC25A29
MPP6	0	2.05772	0.903	0.271	0	ABC 1	MPP6
ZEB2-AS1	0	2.04959	0.871	0.183	0	ABC 1	ZEB2-AS1
FGD4	0	2.04543	0.911	0.106	0	ABC 1	FGD4
ADAP1	0	2.04469	0.943	0.139	0	ABC 1	ADAP1
GAS7	0	2.0247	0.935	0.142	0	ABC 1	GAS7
SYT1	0	1.95868	0.901	0.091	0	ABC 1	SYT1
ADAM15	0	1.95614	0.939	0.245	0	ABC 1	ADAM15
SLC12A8	0	1.95409	0.826	0.03	0	ABC 1	SLC12A8
ATXN1	0	1.93496	0.938	0.199	0	ABC 1	ATXN1
DTX1	0	1.92616	0.911	0.203	0	ABC 1	DTX1
TOX2	0	1.92291	0.801	0.041	0	ABC 1	TOX2
RBPMS2	0	1.91377	0.823	0.031	0	ABC 1	RBPMS2
ADAP2	0	1.90495	0.976	0.408	0	ABC 1	ADAP2
PTPRS	0	1.90492	0.759	0.064	0	ABC 1	PTPRS
TBX21	0	1.89827	0.923	0.123	0	ABC 1	TBX21
TBKBP1	0	1.89121	0.833	0.072	0	ABC 1	TBKBP1
CD200R1	0	1.88892	0.829	0.138	0	ABC 1	CD200R1
IFNLR1	0	1.88863	0.962	0.343	0	ABC 1	IFNLR1
METRNL	0	1.84524	0.815	0.116	0	ABC 1	METRNL
BCAR3	0	1.84246	0.876	0.219	0	ABC 1	BCAR3
DUSP4	0	1.84137	0.652	0.089	0	ABC 1	DUSP4
DGKG	0	1.83003	0.819	0.1	0	ABC 1	DGKG
LRRC25	0	1.82341	0.88	0.212	0	ABC 1	LRRC25
MAP4K3	0	1.80519	0.765	0.183	0	ABC 1	MAP4K3
GNAZ	0	1.79537	0.722	0.057	0	ABC 1	GNAZ
FCGR2A	0	1.79417	0.926	0.21	0	ABC 1	FCGR2A
WNT16	0	1.79373	0.889	0.181	0	ABC 1	WNT16
RP11-444D3.1	0	1.77779	0.546	0.042	0	ABC 1	RP11-444D3.1
RYR1	0	1.77586	0.75	0.04	0	ABC 1	RYR1
PEBP4	0	1.77358	0.707	0.082	0	ABC 1	PEBP4
UBASH3B	0	1.76799	0.793	0.122	0	ABC 1	UBASH3B
FCRL3	0	1.76606	0.976	0.537	0	ABC 1	FCRL3
EPB41L4A	0	1.76049	0.78	0.163	0	ABC 1	EPB41L4A
NEB	0	1.73854	0.774	0.12	0	ABC 1	NEB
NDRG4	0	1.73574	0.682	0.021	0	ABC 1	NDRG4
AICDA	0	1.72999	0.683	0.065	0	ABC 1	AICDA
CIB1	0	1.72335	0.999	0.94	0	ABC 1	CIB1
CHRNE	0	1.71283	0.732	0.11	0	ABC 1	CHRNE
AC007246.3	0	1.70386	0.572	0.192	0	ABC 1	AC007246.3
NEAT1	0	1.70336	0.988	0.761	0	ABC 1	NEAT1
SCN1B	0	1.69548	0.59	0.05	0	ABC 1	SCN1B
TMEM255B	0	1.69266	0.782	0.091	0	ABC 1	TMEM255B
SERPINB8	0	1.6918	0.951	0.421	0	ABC 1	SERPINB8
MS4A7	0	1.69065	0.986	0.567	0	ABC 1	MS4A7
FOXP4	0	1.67412	0.874	0.27	0	ABC 1	FOXP4
ZEB2	0	1.67095	0.995	0.787	0	ABC 1	ZEB2
CD84	0	1.65978	0.971	0.498	0	ABC 1	CD84
ABHD4	0	1.64633	0.883	0.238	0	ABC 1	ABHD4
TAGLN	0	1.6332	0.939	0.405	0	ABC 1	TAGLN
PHF2	0	1.63153	0.915	0.415	0	ABC 1	PHF2
SACS	0	1.62711	0.913	0.457	0	ABC 1	SACS
SERTAD3	0	1.62308	0.979	0.595	0	ABC 1	SERTAD3
B3GNT7	0	1.61916	0.839	0.195	0	ABC 1	B3GNT7
SEMA7A	0	1.60183	0.768	0.16	0	ABC 1	SEMA7A
GEN1	0	1.60169	0.936	0.317	0	ABC 1	GEN1
SIGLEC6	0	1.60064	0.753	0.133	0	ABC 1	SIGLEC6
TP53I11	0	1.59975	0.98	0.528	0	ABC 1	TP53I11
GFOD1	0	1.5978	0.979	0.659	0	ABC 1	GFOD1
AC104024.1	0	1.59758	0.733	0.158	0	ABC 1	AC104024.1
FGFR1	0	1.59421	0.576	0.061	0	ABC 1	FGFR1
PPP1R3G	0	1.56511	0.61	0.014	0	ABC 1	PPP1R3G
TBX19	0	1.56105	0.687	0.164	0	ABC 1	TBX19
PNMA5	0	1.55743	0.821	0.231	0	ABC 1	PNMA5
CA8	0	1.55366	0.586	0.035	0	ABC 1	CA8
RPP25	0	1.54633	0.795	0.198	0	ABC 1	RPP25
CCDC144A	0	1.53684	0.671	0.091	0	ABC 1	CCDC144A
SDC3	0	1.53593	0.567	0.019	0	ABC 1	SDC3
ARHGEF10	0	1.52372	0.562	0.081	0	ABC 1	ARHGEF10
ABHD6	0	1.51835	0.916	0.355	0	ABC 1	ABHD6
SLCO4C1	0	1.51634	0.647	0.026	0	ABC 1	SLCO4C1
RHOBTB2	0	1.51088	0.901	0.439	0	ABC 1	RHOBTB2
SGK223	0	1.50177	0.557	0.189	0	ABC 1	SGK223
MIR22HG	0	1.49787	0.787	0.24	0	ABC 1	MIR22HG
DUSP15	0	1.49786	0.584	0.031	0	ABC 1	DUSP15
SLC2A13	0	1.49495	0.79	0.24	0	ABC 1	SLC2A13
SRGAP2	0	1.49402	0.968	0.6	0	ABC 1	SRGAP2
RNF139-AS1	0	1.49133	0.837	0.415	0	ABC 1	RNF139-AS1
EMP3	0	1.49127	0.996	0.915	0	ABC 1	EMP3
FAM49A	0	1.48745	0.915	0.589	0	ABC 1	FAM49A
MAP3K8	0	1.48396	0.985	0.857	0	ABC 1	MAP3K8
RIN3	0	1.48284	0.992	0.737	0	ABC 1	RIN3
HSPA6	0	1.48233	0.674	0.116	0	ABC 1	HSPA6
MFAP5	0	1.47542	0.579	0.041	0	ABC 1	MFAP5
HEG1	0	1.46849	0.757	0.154	0	ABC 1	HEG1
TSPAN17	0	1.46623	0.953	0.717	0	ABC 1	TSPAN17
NRCAM	0	1.46546	0.611	0.038	0	ABC 1	NRCAM
TUBB2A	0	1.45713	0.81	0.341	0	ABC 1	TUBB2A
HOXB6	0	1.45655	0.525	0.016	0	ABC 1	HOXB6
GNGT2	0	1.45475	0.761	0.234	0	ABC 1	GNGT2
CLN8	0	1.44863	0.986	0.694	0	ABC 1	CLN8
GRAPL	0	1.44679	0.71	0.206	0	ABC 1	GRAPL
GRN	0	1.44104	0.984	0.724	0	ABC 1	GRN
VASN	0	1.43865	0.521	0.026	0	ABC 1	VASN
SYNJ2	0	1.43817	0.856	0.437	0	ABC 1	SYNJ2
UST	0	1.43054	0.653	0.209	0	ABC 1	UST
TREM1	0	1.42927	0.603	0.205	0	ABC 1	TREM1
GINS3	0	1.42874	0.636	0.119	0	ABC 1	GINS3
KPNA2	0	1.42393	0.951	0.551	0	ABC 1	KPNA2
RGS1	0	1.42363	0.756	0.392	0	ABC 1	RGS1
NR4A3	0	1.41386	0.63	0.183	0	ABC 1	NR4A3
SLC37A2	0	1.41376	0.629	0.109	0	ABC 1	SLC37A2
MOXD1	0	1.40945	0.77	0.227	0	ABC 1	MOXD1
XPO5	0	1.40722	0.856	0.485	0	ABC 1	XPO5
LITAF	0	1.40677	0.999	0.93	0	ABC 1	LITAF
NRP2	0	1.40593	0.538	0.112	0	ABC 1	NRP2
FRMPD3	0	1.4059	0.523	0.044	0	ABC 1	FRMPD3
LRMP	0	1.40585	0.931	0.84	0	ABC 1	LRMP
NOTCH4	0	1.40525	0.731	0.359	0	ABC 1	NOTCH4
LRRK2	0	1.40115	0.975	0.578	0	ABC 1	LRRK2
NT5C3B	0	1.39623	0.992	0.73	0	ABC 1	NT5C3B
MYO9B	0	1.39574	0.999	0.865	0	ABC 1	MYO9B
CALD1	0	1.39314	0.542	0.09	0	ABC 1	CALD1
DHRS9	0	1.39161	0.584	0.061	0	ABC 1	DHRS9
PSAP	0	1.39077	1	0.981	0	ABC 1	PSAP
CREM	0	1.38951	0.909	0.505	0	ABC 1	CREM
CREB5	0	1.38732	0.52	0.084	0	ABC 1	CREB5
PTPN12	0	1.38671	0.974	0.552	0	ABC 1	PTPN12
RTN4R	0	1.38537	0.613	0.016	0	ABC 1	RTN4R
FCRLB	0	1.3843	0.731	0.31	0	ABC 1	FCRLB
QPCT	0	1.38393	0.547	0.064	0	ABC 1	QPCT
CYTH4	0	1.38375	0.988	0.893	0	ABC 1	CYTH4
RNF11	0	1.38339	0.965	0.638	0	ABC 1	RNF11
FBLN2	0	1.38261	0.666	0.204	0	ABC 1	FBLN2
SPATA13	0	1.38176	0.877	0.313	0	ABC 1	SPATA13
EHBP1L1	0	1.37715	0.92	0.632	0	ABC 1	EHBP1L1
NRROS	0	1.37364	0.99	0.635	0	ABC 1	NRROS
HIST1H2BN	0	1.36272	0.734	0.331	0	ABC 1	HIST1H2BN
PEA15	0	1.34629	0.996	0.682	0	ABC 1	PEA15
LRRC73	0	1.34401	0.581	0.011	0	ABC 1	LRRC73
INPP5F	0	1.34275	0.886	0.49	0	ABC 1	INPP5F
DAPP1	0	1.33803	0.996	0.925	0	ABC 1	DAPP1
TTN	0	1.33406	0.907	0.465	0	ABC 1	TTN
SRGN	0	1.33133	0.975	0.672	0	ABC 1	SRGN
FCRL2	0	1.3193	0.971	0.742	0	ABC 1	FCRL2
TTYH3	0	1.30579	0.692	0.178	0	ABC 1	TTYH3
LILRB1	0	1.30432	0.997	0.876	0	ABC 1	LILRB1
MEF2A	0	1.28814	1	0.956	0	ABC 1	MEF2A
NUMBL	0	1.28814	0.524	0.132	0	ABC 1	NUMBL
TIGD3	0	1.28442	0.628	0.186	0	ABC 1	TIGD3
EPOR	0	1.26726	0.787	0.419	0	ABC 1	EPOR
GABARAPL2	0	1.26228	0.998	0.978	0	ABC 1	GABARAPL2
KBTBD8	0	1.2561	0.886	0.59	0	ABC 1	KBTBD8
ST3GAL5	0	1.25545	0.99	0.671	0	ABC 1	ST3GAL5
C17orf107	0	1.25153	0.535	0.15	0	ABC 1	C17orf107
EEA1	0	1.24933	0.998	0.863	0	ABC 1	EEA1
KMT2B	0	1.24798	0.936	0.67	0	ABC 1	KMT2B
GPD2	0	1.24792	0.764	0.373	0	ABC 1	GPD2
ITGB2	0	1.24495	0.989	0.817	0	ABC 1	ITGB2
MNDA	0	1.23517	0.908	0.452	0	ABC 1	MNDA
RBL1	0	1.23086	0.89	0.613	0	ABC 1	RBL1
CD19	0	1.22688	0.999	0.959	0	ABC 1	CD19
KLK1	0	1.22524	0.647	0.218	0	ABC 1	KLK1
TMEM2	0	1.22437	0.556	0.337	0	ABC 1	TMEM2
UBR4	0	1.2223	0.993	0.824	0	ABC 1	UBR4
CDC42BPB	0	1.22111	0.791	0.345	0	ABC 1	CDC42BPB
CD274	0	1.22059	0.524	0.057	0	ABC 1	CD274
B4GALT5	0	1.21854	0.69	0.219	0	ABC 1	B4GALT5
ABI3	0	1.21383	0.776	0.385	0	ABC 1	ABI3
AGTPBP1	0	1.2129	0.966	0.729	0	ABC 1	AGTPBP1
SAT1	0	1.20554	1	0.982	0	ABC 1	SAT1
PTPN22	0	1.19854	0.99	0.778	0	ABC 1	PTPN22
MCL1	0	1.19692	0.991	0.883	0	ABC 1	MCL1
NFATC2	0	1.19121	0.985	0.77	0	ABC 1	NFATC2
TIMP1	0	1.19021	0.852	0.437	0	ABC 1	TIMP1
SLAMF1	0	1.18967	0.918	0.628	0	ABC 1	SLAMF1
CCSAP	0	1.18833	0.651	0.312	0	ABC 1	CCSAP
[truncated: 4,936 more rows]

## Sheet: S3_eMS_only_Subset_Markers_alra
	p_val	avg_log2FC	pct.1	pct.2	p_val_adj	cluster	gene
IGHV1-69D	0	1.62177	0.707	0.221	0	Rest NB	IGHV1-69D
IL4R	0	1.60671	0.904	0.283	0	Rest NB	IL4R
FCER2	0	1.5148	0.953	0.49	0	Rest NB	FCER2
AC108879.1	0	1.37854	0.656	0.09	0	Rest NB	AC108879.1
CD200	0	1.37815	0.924	0.272	0	Rest NB	CD200
COL19A1	0	1.37477	0.948	0.355	0	Rest NB	COL19A1
TCL1A	0	1.34311	0.755	0.194	0	Rest NB	TCL1A
SYT17	0	1.29009	0.737	0.155	0	Rest NB	SYT17
PPFIBP1	0	1.27267	0.714	0.141	0	Rest NB	PPFIBP1
AL109914.1	0	1.2518	0.524	0.057	0	Rest NB	AL109914.1
ARHGAP22	0	1.2457	0.595	0.082	0	Rest NB	ARHGAP22
SESN1	0	1.24193	0.833	0.249	0	Rest NB	SESN1
STAG3	0	1.23252	0.813	0.327	0	Rest NB	STAG3
TPST1	0	1.19414	0.93	0.371	0	Rest NB	TPST1
P2RY14	0	1.17121	0.736	0.181	0	Rest NB	P2RY14
SDK2	0	1.16717	0.862	0.334	0	Rest NB	SDK2
ZNF135	0	1.16439	0.729	0.194	0	Rest NB	ZNF135
ZNF677	0	1.16118	0.95	0.449	0	Rest NB	ZNF677
CLEC20A	0	1.15135	0.789	0.244	0	Rest NB	CLEC20A
PLPP5	0	1.14355	0.848	0.484	0	Rest NB	PLPP5
DSP	0	1.13291	0.76	0.231	0	Rest NB	DSP
TREML2	0	1.12389	0.667	0.208	0	Rest NB	TREML2
ZDHHC19	0	1.1197	0.54	0.132	0	Rest NB	ZDHHC19
DBNDD1	0	1.11614	0.724	0.202	0	Rest NB	DBNDD1
GCNT1	0	1.11497	0.741	0.221	0	Rest NB	GCNT1
MICU3	0	1.10918	0.835	0.328	0	Rest NB	MICU3
ZNF667-AS1	0	1.10071	0.87	0.341	0	Rest NB	ZNF667-AS1
CLCN4	0	1.09796	0.824	0.267	0	Rest NB	CLCN4
ABCB4	0	1.09686	0.94	0.386	0	Rest NB	ABCB4
LINC02132	0	1.08981	0.74	0.262	0	Rest NB	LINC02132
ZNF528-AS1	0	1.08844	0.968	0.529	0	Rest NB	ZNF528-AS1
AL138995.1	0	1.08158	0.54	0.098	0	Rest NB	AL138995.1
FMO5	0	1.06649	0.814	0.318	0	Rest NB	FMO5
AC019197.1	0	1.06576	0.775	0.294	0	Rest NB	AC019197.1
TAPT1-AS1	0	1.05381	0.623	0.177	0	Rest NB	TAPT1-AS1
BACH2	0	1.05362	0.975	0.536	0	Rest NB	BACH2
TCL6	0	1.05332	0.738	0.179	0	Rest NB	TCL6
AL161781.2	0	1.04829	0.949	0.581	0	Rest NB	AL161781.2
TMEM220	0	1.04627	0.723	0.248	0	Rest NB	TMEM220
FAM177B	0	1.04397	0.721	0.288	0	Rest NB	FAM177B
TCTN1	0	1.04199	0.917	0.523	0	Rest NB	TCTN1
RNF24	0	1.03343	0.845	0.377	0	Rest NB	RNF24
OLMALINC	0	1.02688	0.818	0.274	0	Rest NB	OLMALINC
AC110611.2	0	1.02022	0.75	0.295	0	Rest NB	AC110611.2
CRIP3	0	1.0179	0.659	0.218	0	Rest NB	CRIP3
KCNH8	0	1.01634	0.747	0.28	0	Rest NB	KCNH8
ADARB1	0	1.01237	0.829	0.3	0	Rest NB	ADARB1
IGHD	0	1.008	0.948	0.47	0	Rest NB	IGHD
SPINK2	0	1.00339	0.513	0.132	0	Rest NB	SPINK2
APLP2	0	0.995392	0.972	0.495	0	Rest NB	APLP2
ZNF318	0	0.98991	0.965	0.514	0	Rest NB	ZNF318
MYO1B	0	0.986974	0.6	0.141	0	Rest NB	MYO1B
SKAP1	0	0.982722	0.849	0.298	0	Rest NB	SKAP1
MAML3	0	0.982669	0.671	0.163	0	Rest NB	MAML3
ZNF772	0	0.981993	0.97	0.621	0	Rest NB	ZNF772
MMP17	0	0.981764	0.702	0.192	0	Rest NB	MMP17
RAB13	0	0.970483	0.659	0.214	0	Rest NB	RAB13
LINC01685	0	0.967607	0.501	0.117	0	Rest NB	LINC01685
GAS8	0	0.959013	0.634	0.189	0	Rest NB	GAS8
SCN3A	0	0.957707	0.679	0.229	0	Rest NB	SCN3A
RASL11A	0	0.948232	0.584	0.178	0	Rest NB	RASL11A
DNASE1L3	0	0.947343	0.655	0.253	0	Rest NB	DNASE1L3
MCF2L	0	0.942601	0.584	0.143	0	Rest NB	MCF2L
AC104530.1	0	0.941586	0.675	0.246	0	Rest NB	AC104530.1
AC006230.1	0	0.941142	0.711	0.267	0	Rest NB	AC006230.1
AL132709.8	0	0.940268	0.887	0.36	0	Rest NB	AL132709.8
LARGE1	0	0.940024	0.769	0.296	0	Rest NB	LARGE1
CNTNAP2	0	0.937311	0.58	0.228	0	Rest NB	CNTNAP2
CHL1	0	0.932061	0.524	0.131	0	Rest NB	CHL1
ZNF300	0	0.931995	0.769	0.341	0	Rest NB	ZNF300
AP001057.1	0	0.92973	0.876	0.342	0	Rest NB	AP001057.1
CD27-AS1	0	0.927539	0.802	0.368	0	Rest NB	CD27-AS1
LIX1-AS1	0	0.927001	0.628	0.186	0	Rest NB	LIX1-AS1
AC026471.2	0	0.915807	0.686	0.254	0	Rest NB	AC026471.2
LINC00926	0	0.914972	0.983	0.849	0	Rest NB	LINC00926
AL034397.3	0	0.907967	0.729	0.371	0	Rest NB	AL034397.3
BTLA	0	0.906846	0.969	0.689	0	Rest NB	BTLA
C19orf73	0	0.904068	0.643	0.232	0	Rest NB	C19orf73
PLEKHA1	0	0.898898	0.973	0.52	0	Rest NB	PLEKHA1
EPB41L2	0	0.896766	0.893	0.523	0	Rest NB	EPB41L2
EIF2AK3-DT	0	0.895559	0.554	0.179	0	Rest NB	EIF2AK3-DT
ZNF665	0	0.893673	0.848	0.443	0	Rest NB	ZNF665
SH3BP2	0	0.892741	0.859	0.408	0	Rest NB	SH3BP2
AP001056.1	0	0.890461	0.764	0.22	0	Rest NB	AP001056.1
ZNF415	0	0.890083	0.608	0.194	0	Rest NB	ZNF415
AC091045.1	0	0.886458	0.563	0.205	0	Rest NB	AC091045.1
STRADB	0	0.883221	0.833	0.532	0	Rest NB	STRADB
AC008763.1	0	0.880129	0.638	0.265	0	Rest NB	AC008763.1
ITPR1	0	0.875713	0.972	0.684	0	Rest NB	ITPR1
LAIR1	0	0.874694	0.771	0.478	0	Rest NB	LAIR1
AL121820.1	0	0.871039	0.527	0.147	0	Rest NB	AL121820.1
MEGF6	0	0.868992	0.679	0.258	0	Rest NB	MEGF6
SATB1	0	0.868411	0.719	0.197	0	Rest NB	SATB1
AC027279.1	0	0.866863	0.722	0.31	0	Rest NB	AC027279.1
BX284668.5	0	0.858129	0.776	0.462	0	Rest NB	BX284668.5
AC012645.1	0	0.856521	0.522	0.16	0	Rest NB	AC012645.1
RASSF1-AS1	0	0.856243	0.889	0.535	0	Rest NB	RASSF1-AS1
TSPAN13	0	0.856044	0.875	0.546	0	Rest NB	TSPAN13
YBX3	0	0.855415	0.855	0.291	0	Rest NB	YBX3
SERPINB9P1	0	0.854042	0.931	0.53	0	Rest NB	SERPINB9P1
LINC01800	0	0.852664	0.72	0.25	0	Rest NB	LINC01800
SATB1-AS1	0	0.852349	0.5	0.101	0	Rest NB	SATB1-AS1
ZNF582-AS1	0	0.850851	0.797	0.477	0	Rest NB	ZNF582-AS1
CAHM	0	0.844468	0.738	0.349	0	Rest NB	CAHM
ADPRM	0	0.838465	0.941	0.57	0	Rest NB	ADPRM
AKAP7	0	0.832811	0.718	0.305	0	Rest NB	AKAP7
GABPB1-IT1	0	0.82926	0.976	0.697	0	Rest NB	GABPB1-IT1
U47924.2	0	0.828194	0.636	0.288	0	Rest NB	U47924.2
AC009226.1	0	0.827996	0.818	0.433	0	Rest NB	AC009226.1
LINGO3	0	0.827914	0.556	0.184	0	Rest NB	LINGO3
AGPAT5	0	0.826201	0.956	0.558	0	Rest NB	AGPAT5
AC079089.1	0	0.824331	0.513	0.17	0	Rest NB	AC079089.1
HVCN1	0	0.821366	0.929	0.806	0	Rest NB	HVCN1
TAPT1	0	0.817227	0.883	0.324	0	Rest NB	TAPT1
IGFBP4	0	0.813464	0.613	0.205	0	Rest NB	IGFBP4
LINC01678	0	0.811126	0.98	0.623	0	Rest NB	LINC01678
SLC30A4	0	0.804663	0.897	0.514	0	Rest NB	SLC30A4
AGBL2	0	0.795816	0.923	0.655	0	Rest NB	AGBL2
ST6GALNAC3	0	0.795306	0.66	0.24	0	Rest NB	ST6GALNAC3
AC022182.1	0	0.795286	0.818	0.386	0	Rest NB	AC022182.1
VAV3-AS1	0	0.791375	0.701	0.296	0	Rest NB	VAV3-AS1
LINC01684	0	0.789375	0.783	0.355	0	Rest NB	LINC01684
VAV3	0	0.787371	0.921	0.513	0	Rest NB	VAV3
CARMIL1	0	0.785755	0.674	0.244	0	Rest NB	CARMIL1
HS3ST1	0	0.780923	0.661	0.271	0	Rest NB	HS3ST1
ELL3	0	0.780887	0.66	0.272	0	Rest NB	ELL3
CALHM6	0	0.779964	0.906	0.683	0	Rest NB	CALHM6
MORF4L2-AS1	0	0.774263	0.589	0.236	0	Rest NB	MORF4L2-AS1
SORL1	0	0.770009	0.77	0.27	0	Rest NB	SORL1
ALG10B	0	0.767935	0.85	0.462	0	Rest NB	ALG10B
GABPB1-AS1	0	0.764762	0.996	0.893	0	Rest NB	GABPB1-AS1
L3MBTL4	0	0.763937	0.689	0.261	0	Rest NB	L3MBTL4
ZNF354C	0	0.761106	0.648	0.27	0	Rest NB	ZNF354C
AC120193.1	0	0.757056	0.962	0.702	0	Rest NB	AC120193.1
ZSCAN18	0	0.756251	0.966	0.661	0	Rest NB	ZSCAN18
AP001059.3	0	0.756241	0.823	0.332	0	Rest NB	AP001059.3
FOXO1	0	0.754905	0.981	0.677	0	Rest NB	FOXO1
CYP2R1	0	0.750416	0.965	0.6	0	Rest NB	CYP2R1
NOXA1	0	0.748656	0.887	0.578	0	Rest NB	NOXA1
AC002310.1	0	0.747757	0.809	0.51	0	Rest NB	AC002310.1
AC002116.2	0	0.736637	0.52	0.195	0	Rest NB	AC002116.2
ZNF606	0	0.735133	0.976	0.697	0	Rest NB	ZNF606
2023-03-03	0	0.735057	0.952	0.667	0	Rest NB	2023-03-03
MEF2C-AS1	0	0.732885	0.877	0.582	0	Rest NB	MEF2C-AS1
ZNF502	0	0.732022	0.799	0.394	0	Rest NB	ZNF502
ZNF285	0	0.730888	0.519	0.19	0	Rest NB	ZNF285
CEP68	0	0.730466	0.936	0.531	0	Rest NB	CEP68
TRAK2	0	0.726357	0.975	0.718	0	Rest NB	TRAK2
BCL7A	0	0.725725	0.94	0.568	0	Rest NB	BCL7A
ADK	0	0.723261	0.939	0.696	0	Rest NB	ADK
SNX29	0	0.720126	0.997	0.918	0	Rest NB	SNX29
LINC02245	0	0.716551	0.969	0.735	0	Rest NB	LINC02245
ENG	0	0.705728	0.626	0.282	0	Rest NB	ENG
ATP11A	0	0.701401	0.868	0.555	0	Rest NB	ATP11A
IRS1	0	0.700196	0.848	0.479	0	Rest NB	IRS1
AC020910.5	0	0.69912	0.854	0.514	0	Rest NB	AC020910.5
MATN1-AS1	0	0.69892	0.805	0.432	0	Rest NB	MATN1-AS1
MGAT5	0	0.697986	0.956	0.646	0	Rest NB	MGAT5
CCDC152	0	0.6917	0.828	0.54	0	Rest NB	CCDC152
KANSL1L	0	0.687324	0.575	0.197	0	Rest NB	KANSL1L
PPP5D1	0	0.687075	0.735	0.385	0	Rest NB	PPP5D1
LMO7	0	0.685664	0.738	0.382	0	Rest NB	LMO7
GIHCG	0	0.67797	0.946	0.65	0	Rest NB	GIHCG
SGMS1-AS1	0	0.677181	0.892	0.657	0	Rest NB	SGMS1-AS1
MAPK13	0	0.673964	0.947	0.706	0	Rest NB	MAPK13
LDOC1	0	0.673197	0.757	0.453	0	Rest NB	LDOC1
FCRL1	0	0.672731	0.897	0.763	0	Rest NB	FCRL1
NCK2	0	0.672164	0.98	0.705	0	Rest NB	NCK2
DPYD	0	0.669341	0.945	0.517	0	Rest NB	DPYD
GAS2	0	0.669152	0.595	0.26	0	Rest NB	GAS2
PNPLA7	0	0.666855	0.804	0.455	0	Rest NB	PNPLA7
SGK3	0	0.665856	0.983	0.813	0	Rest NB	SGK3
NIFK-AS1	0	0.665696	0.959	0.723	0	Rest NB	NIFK-AS1
AP001636.3	0	0.663485	0.752	0.446	0	Rest NB	AP001636.3
AL050341.2	0	0.660281	0.982	0.85	0	Rest NB	AL050341.2
SSSCA1-AS1	0	0.65968	0.884	0.553	0	Rest NB	SSSCA1-AS1
YPEL2	0	0.655322	0.948	0.712	0	Rest NB	YPEL2
URB1-AS1	0	0.65528	0.915	0.687	0	Rest NB	URB1-AS1
ZNF528	0	0.654496	0.888	0.594	0	Rest NB	ZNF528
AUTS2	0	0.649899	0.94	0.586	0	Rest NB	AUTS2
AC025164.1	0	0.647404	0.999	0.913	0	Rest NB	AC025164.1
LYRM9	0	0.647402	0.952	0.715	0	Rest NB	LYRM9
WWC3	0	0.643808	0.967	0.758	0	Rest NB	WWC3
ZNF621	0	0.640616	0.971	0.796	0	Rest NB	ZNF621
WDR19	0	0.639562	0.884	0.6	0	Rest NB	WDR19
IMPACT	0	0.635321	0.981	0.871	0	Rest NB	IMPACT
C12orf42	0	0.625734	0.908	0.664	0	Rest NB	C12orf42
CCL28	0	0.625021	0.987	0.832	0	Rest NB	CCL28
EPM2A	0	0.620624	0.811	0.476	0	Rest NB	EPM2A
AC106791.1	0	0.617901	0.918	0.72	0	Rest NB	AC106791.1
CLEC2B	0	0.613682	0.917	0.525	0	Rest NB	CLEC2B
TCTE3	0	0.612228	0.979	0.854	0	Rest NB	TCTE3
UBR5-AS1	0	0.60296	0.946	0.746	0	Rest NB	UBR5-AS1
CAMK2D	0	0.601043	0.953	0.559	0	Rest NB	CAMK2D
ZEB1-AS1	3.76634e-292	0.640528	0.677	0.33	1.90211e-287	Rest NB	ZEB1-AS1
TTC24	8.45346e-291	0.654184	0.632	0.281	4.26925e-286	Rest NB	TTC24
CCR7	2.48727e-288	0.790042	0.592	0.261	1.25615e-283	Rest NB	CCR7
GBGT1	5.35622e-288	0.698532	0.686	0.39	2.70505e-283	Rest NB	GBGT1
TIPARP-AS1	1.02458e-285	0.621904	0.61	0.282	5.17446e-281	Rest NB	TIPARP-AS1
PDE7B	2.46141e-285	0.610037	0.725	0.382	1.24309e-280	Rest NB	PDE7B
C1orf112	1.84637e-284	0.749371	0.557	0.242	9.32473e-280	Rest NB	C1orf112
FMNL3	4.13246e-284	0.728715	0.649	0.313	2.08702e-279	Rest NB	FMNL3
ADAM28	6.54266e-284	0.80887	0.864	0.626	3.30424e-279	Rest NB	ADAM28
DICER1-AS1	3.99543e-280	0.625081	0.784	0.476	2.01781e-275	Rest NB	DICER1-AS1
AC006213.2	5.91714e-279	0.684523	0.737	0.484	2.98833e-274	Rest NB	AC006213.2
LINC01572	2.95012e-277	0.604295	0.823	0.501	1.4899e-272	Rest NB	LINC01572
PIK3IP1	6.89565e-277	0.735762	0.733	0.42	3.48251e-272	Rest NB	PIK3IP1
AC009522.1	4.41391e-275	0.689694	0.767	0.448	2.22916e-270	Rest NB	AC009522.1
CHI3L2	1.73979e-270	0.702595	0.527	0.215	8.78644e-266	Rest NB	CHI3L2
AL138966.2	1.51492e-269	0.710448	0.562	0.243	7.6508e-265	Rest NB	AL138966.2
TIGD6	2.51303e-261	0.76737	0.603	0.297	1.26916e-256	Rest NB	TIGD6
ZNF610	2.93254e-259	0.719668	0.516	0.212	1.48102e-254	Rest NB	ZNF610
SHISAL2A	6.13188e-259	0.61051	0.865	0.706	3.09678e-254	Rest NB	SHISAL2A
HECTD2	1.5794e-256	0.603475	0.699	0.388	7.97647e-252	Rest NB	HECTD2
AL109741.1	1.16809e-252	0.651025	0.545	0.241	5.89922e-248	Rest NB	AL109741.1
DET1	2.16411e-247	0.647361	0.673	0.39	1.09294e-242	Rest NB	DET1
AL589843.1	9.69838e-247	0.662004	0.624	0.316	4.89797e-242	Rest NB	AL589843.1
MIR4458HG	5.913e-245	0.659676	0.528	0.238	2.98624e-240	Rest NB	MIR4458HG
C1orf162	1.22524e-241	0.695005	0.741	0.496	6.18781e-237	Rest NB	C1orf162
MEF2C	1.28523e-241	0.648148	0.948	0.935	6.49082e-237	Rest NB	MEF2C
PRKN	1.00689e-240	0.62582	0.625	0.312	5.08511e-236	Rest NB	PRKN
LINC00886	4.98979e-236	0.661537	0.581	0.284	2.51999e-231	Rest NB	LINC00886
PAIP2B	4.13001e-233	0.637188	0.637	0.347	2.08578e-228	Rest NB	PAIP2B
IGHV1-69	3.80189e-227	1.2405	0.623	0.319	1.92007e-222	Rest NB	IGHV1-69
AC097382.3	2.57758e-223	0.609893	0.804	0.574	1.30176e-218	Rest NB	AC097382.3
HMGN5	3.48518e-217	0.605872	0.615	0.343	1.76012e-212	Rest NB	HMGN5
KDM7A-DT	1.75104e-194	0.69988	0.561	0.295	8.84329e-190	Rest NB	KDM7A-DT
KRBA2	3.59744e-190	0.631797	0.641	0.393	1.81681e-185	Rest NB	KRBA2
AC019205.1	3.46944e-183	0.607414	0.614	0.37	1.75217e-178	Rest NB	AC019205.1
KLF7	2.05896e-180	0.601786	0.69	0.441	1.03984e-175	Rest NB	KLF7
AC092295.2	4.72999e-170	0.622188	0.535	0.293	2.38879e-165	Rest NB	AC092295.2
SELL	1.73778e-154	0.675769	0.788	0.673	8.77632e-150	Rest NB	SELL
AP000926.2	9.32291e-138	0.605977	0.541	0.332	4.70835e-133	Rest NB	AP000926.2
IGHV1-2	2.80804e-113	1.05198	0.631	0.417	1.41814e-108	Rest NB	IGHV1-2
LINC01857	0	1.2422	0.809	0.306	0	Rest MB	LINC01857
DEGS2	0	1.19671	0.757	0.173	0	Rest MB	DEGS2
GNG11	0	1.08165	0.591	0.121	0	Rest MB	GNG11
JAM3	0	1.0789	0.84	0.288	0	Rest MB	JAM3
PRXL2A	0	1.06918	0.845	0.343	0	Rest MB	PRXL2A
TNFSF9	0	1.05448	0.729	0.178	0	Rest MB	TNFSF9
MAST4	0	1.02741	0.763	0.191	0	Rest MB	MAST4
ST14	0	1.00451	0.777	0.247	0	Rest MB	ST14
TOP1MT	0	1.00208	0.942	0.442	0	Rest MB	TOP1MT
ZNF804A	0	0.996557	0.746	0.205	0	Rest MB	ZNF804A
COL9A3	0	0.980948	0.875	0.321	0	Rest MB	COL9A3
SOCS3	0	0.970324	0.695	0.175	0	Rest MB	SOCS3
BMERB1	0	0.933659	0.58	0.12	0	Rest MB	BMERB1
LINC00996	0	0.915403	0.715	0.223	0	Rest MB	LINC00996
PCBP3	0	0.894186	0.594	0.156	0	Rest MB	PCBP3
CELSR1	0	0.887362	0.872	0.433	0	Rest MB	CELSR1
KRTCAP3	0	0.884811	0.759	0.33	0	Rest MB	KRTCAP3
GPR183	0	0.863562	0.983	0.605	0	Rest MB	GPR183
EMILIN2	0	0.862206	0.659	0.21	0	Rest MB	EMILIN2
IL2RA	0	0.841224	0.538	0.158	0	Rest MB	IL2RA
AMN	0	0.831063	0.737	0.334	0	Rest MB	AMN
SELENOM	0	0.818684	0.925	0.487	0	Rest MB	SELENOM
WHRN	0	0.810603	0.701	0.27	0	Rest MB	WHRN
BACE2	0	0.809099	0.825	0.443	0	Rest MB	BACE2
ARHGAP24	0	0.807397	0.981	0.796	0	Rest MB	ARHGAP24
ADAMTS6	0	0.7935	0.78	0.32	0	Rest MB	ADAMTS6
CCSER1	0	0.790931	0.589	0.229	0	Rest MB	CCSER1
CLMN	0	0.789441	0.865	0.494	0	Rest MB	CLMN
PPFIBP2	0	0.767306	0.666	0.25	0	Rest MB	PPFIBP2
AC104024.1	0	0.763546	0.618	0.195	0	Rest MB	AC104024.1
GPM6A	0	0.748495	0.579	0.159	0	Rest MB	GPM6A
GGT7	0	0.747331	0.755	0.391	0	Rest MB	GGT7
OCRL	0	0.746283	0.504	0.17	0	Rest MB	OCRL
RIC3	0	0.742916	0.983	0.757	0	Rest MB	RIC3
BMPR2	0	0.735871	0.915	0.542	0	Rest MB	BMPR2
XKR6	0	0.735763	0.778	0.447	0	Rest MB	XKR6
AMIGO2	0	0.732214	0.683	0.307	0	Rest MB	AMIGO2
LINC00494	0	0.724139	0.808	0.547	0	Rest MB	LINC00494
CXCR5	0	0.713402	0.96	0.773	0	Rest MB	CXCR5
COL4A3	0	0.704995	0.818	0.389	0	Rest MB	COL4A3
AP1S3	0	0.6962	0.864	0.465	0	Rest MB	AP1S3
TGIF1	0	0.694571	0.935	0.634	0	Rest MB	TGIF1
AL592429.2	0	0.691608	0.671	0.257	0	Rest MB	AL592429.2
RNF130	0	0.684557	0.775	0.462	0	Rest MB	RNF130
TNNC2	0	0.683333	0.887	0.454	0	Rest MB	TNNC2
TNS3	0	0.681711	0.839	0.405	0	Rest MB	TNS3
CD1D	0	0.678072	0.842	0.435	0	Rest MB	CD1D
TNK1	0	0.672798	0.657	0.316	0	Rest MB	TNK1
FZD3	0	0.670012	0.636	0.262	0	Rest MB	FZD3
SIDT1	0	0.658816	0.98	0.837	0	Rest MB	SIDT1
NPIPB11	0	0.651874	0.798	0.37	0	Rest MB	NPIPB11
ARHGAP5	0	0.646104	0.954	0.702	0	Rest MB	ARHGAP5
IL10RA	0	0.644238	0.974	0.653	0	Rest MB	IL10RA
TBC1D9	0	0.616272	0.981	0.768	0	Rest MB	TBC1D9
RAB39A	0	0.614059	0.557	0.183	0	Rest MB	RAB39A
CTSF	0	0.611683	0.671	0.336	0	Rest MB	CTSF
PIP4P2	0	0.605746	0.922	0.741	0	Rest MB	PIP4P2
BCORL1	1.64057e-303	0.677906	0.641	0.295	8.28539e-299	Rest MB	BCORL1
RPS6KA2	6.05991e-293	0.690772	0.584	0.254	3.06043e-288	Rest MB	RPS6KA2
ZFP36	9.0187e-292	0.80825	0.996	0.966	4.55472e-287	Rest MB	ZFP36
ZFHX3	3.65746e-267	0.642367	0.567	0.245	1.84713e-262	Rest MB	ZFHX3
SERHL2	1.74427e-260	0.686014	0.571	0.267	8.8091e-256	Rest MB	SERHL2
C20orf194	3.01061e-259	0.638246	0.604	0.295	1.52045e-254	Rest MB	C20orf194
TRIQK	7.68132e-235	0.64596	0.532	0.243	3.8793e-230	Rest MB	TRIQK
USP44	1.22159e-227	0.732014	0.596	0.315	6.16939e-223	Rest MB	USP44
LY9	9.93252e-191	0.662027	0.838	0.625	5.01622e-186	Rest MB	LY9
ZNF331	1.29211e-168	0.631472	0.731	0.478	6.52553e-164	Rest MB	ZNF331
CD69	0	1.61364	0.987	0.743	0	Homeo NB	CD69
FOS	0	1.48383	0.995	0.814	0	Homeo NB	FOS
CD83	0	1.46554	0.999	0.871	0	Homeo NB	CD83
KLF4	0	1.3271	0.768	0.258	0	Homeo NB	KLF4
IRS2	0	1.32651	0.911	0.382	0	Homeo NB	IRS2
BTG1	0	1.3116	1	0.999	0	Homeo NB	BTG1
WDR86	0	1.25643	0.795	0.268	0	Homeo NB	WDR86
NSUN7	0	1.24364	0.657	0.158	0	Homeo NB	NSUN7
SLC19A2	0	1.23946	0.824	0.313	0	Homeo NB	SLC19A2
BACH21	0	1.22629	0.986	0.586	0	Homeo NB	BACH2
AREG	0	1.21279	0.933	0.471	0	Homeo NB	AREG
NKILA	0	1.1536	0.566	0.125	0	Homeo NB	NKILA
FAM111B	0	1.14936	0.672	0.232	0	Homeo NB	FAM111B
ABCA1	0	1.14896	0.931	0.489	0	Homeo NB	ABCA1
ABCG1	0	1.13918	0.692	0.268	0	Homeo NB	ABCG1
YBX31	0	1.1383	0.881	0.354	0	Homeo NB	YBX3
AC106739.1	0	1.13348	0.572	0.126	0	Homeo NB	AC106739.1
IL21R	0	1.13232	0.717	0.251	0	Homeo NB	IL21R
CHMP1B	0	1.13107	0.997	0.735	0	Homeo NB	CHMP1B
CNN3	0	1.13005	0.534	0.135	0	Homeo NB	CNN3
ST6GALNAC31	0	1.10455	0.793	0.274	0	Homeo NB	ST6GALNAC3
SARAF	0	1.10203	1	0.999	0	Homeo NB	SARAF
GALNT6	0	1.10075	0.951	0.453	0	Homeo NB	GALNT6
MATN1-AS11	0	1.09958	0.935	0.461	0	Homeo NB	MATN1-AS1
LDLRAD4	0	1.08588	0.924	0.463	0	Homeo NB	LDLRAD4
GRASP	0	1.08561	0.895	0.503	0	Homeo NB	GRASP
SLC39A8	0	1.07707	0.696	0.253	0	Homeo NB	SLC39A8
NIPAL4	0	1.07418	0.549	0.141	0	Homeo NB	NIPAL4
MATN1	0	1.07296	0.767	0.332	0	Homeo NB	MATN1
CRY1	0	1.07258	0.868	0.34	0	Homeo NB	CRY1
BCL6	0	1.06359	0.768	0.293	0	Homeo NB	BCL6
FTH1	0	1.05802	1	0.999	0	Homeo NB	FTH1
SPRY1	0	1.04485	0.515	0.116	0	Homeo NB	SPRY1
MXI1	0	1.04028	0.858	0.393	0	Homeo NB	MXI1
SC5D	0	1.03789	0.949	0.508	0	Homeo NB	SC5D
SYT5	0	1.01819	0.873	0.447	0	Homeo NB	SYT5
JARID2	0	1.01197	0.947	0.681	0	Homeo NB	JARID2
CEP681	0	1.00491	0.979	0.573	0	Homeo NB	CEP68
ZNF10	0	0.999909	0.987	0.64	0	Homeo NB	ZNF10
AC022167.3	0	0.988224	0.808	0.352	0	Homeo NB	AC022167.3
TSC22D3	0	0.967171	1	0.999	0	Homeo NB	TSC22D3
PHACTR1	0	0.965048	0.931	0.548	0	Homeo NB	PHACTR1
DUSP6	0	0.963729	0.864	0.394	0	Homeo NB	DUSP6
CA2	0	0.962668	0.541	0.134	0	Homeo NB	CA2
AGPAT51	0	0.959163	0.96	0.604	0	Homeo NB	AGPAT5
TAGAP	0	0.956484	0.987	0.87	0	Homeo NB	TAGAP
CYP2R11	0	0.95233	0.968	0.642	0	Homeo NB	CYP2R1
LETM2	0	0.951849	0.903	0.459	0	Homeo NB	LETM2
DSEL	0	0.948428	0.569	0.157	0	Homeo NB	DSEL
RADX	0	0.937804	0.914	0.44	0	Homeo NB	RADX
AL136038.3	0	0.927853	0.908	0.453	0	Homeo NB	AL136038.3
MANBA	0	0.924491	0.984	0.824	0	Homeo NB	MANBA
NOCT	0	0.920133	0.833	0.406	0	Homeo NB	NOCT
CSRNP1	0	0.914489	0.97	0.718	0	Homeo NB	CSRNP1
CLEC2B1	0	0.910246	0.953	0.567	0	Homeo NB	CLEC2B
IRAK3	0	0.910091	0.557	0.149	0	Homeo NB	IRAK3
MMD	0	0.909182	0.96	0.621	0	Homeo NB	MMD
SSSCA1-AS11	0	0.906178	0.956	0.584	0	Homeo NB	SSSCA1-AS1
APBB2	0	0.901545	0.571	0.156	0	Homeo NB	APBB2
ZBTB21	0	0.901413	0.937	0.592	0	Homeo NB	ZBTB21
ZBTB10	0	0.867355	0.958	0.654	0	Homeo NB	ZBTB10
APLP21	0	0.864242	0.978	0.55	0	Homeo NB	APLP2
SETD7	0	0.862245	0.991	0.754	0	Homeo NB	SETD7
TAPT11	0	0.85979	0.875	0.39	0	Homeo NB	TAPT1
NUP58	0	0.856399	0.989	0.779	0	Homeo NB	NUP58
EIF1	0	0.844005	1	1	0	Homeo NB	EIF1
SCML1	0	0.826884	0.597	0.174	0	Homeo NB	SCML1
MBNL2	0	0.825572	0.993	0.865	0	Homeo NB	MBNL2
LINC016781	0	0.817652	0.993	0.663	0	Homeo NB	LINC01678
2023-03-31	0	0.815604	0.982	0.697	0	Homeo NB	2023-03-03
RAB30	0	0.813829	0.999	0.905	0	Homeo NB	RAB30
IFRD1	0	0.809103	0.993	0.814	0	Homeo NB	IFRD1
GABPB1-IT11	0	0.77734	0.982	0.729	0	Homeo NB	GABPB1-IT1
ZNF256	0	0.773884	0.974	0.695	0	Homeo NB	ZNF256
NGRN	0	0.767909	0.999	0.919	0	Homeo NB	NGRN
ARL4A	0	0.763194	0.994	0.79	0	Homeo NB	ARL4A
ZNF669	0	0.755806	1	0.884	0	Homeo NB	ZNF669
SATB11	0	0.75577	0.722	0.257	0	Homeo NB	SATB1
AMD1	0	0.754607	1	0.928	0	Homeo NB	AMD1
CENPC	0	0.744769	0.999	0.94	0	Homeo NB	CENPC
PRKCE	0	0.7437	0.995	0.76	0	Homeo NB	PRKCE
CD55	0	0.7379	1	0.982	0	Homeo NB	CD55
NEK1	0	0.718872	0.993	0.827	0	Homeo NB	NEK1
ALG13	0	0.713995	1	0.984	0	Homeo NB	ALG13
AC025164.11	0	0.711617	1	0.923	0	Homeo NB	AC025164.1
CHRAC1	0	0.70742	0.999	0.976	0	Homeo NB	CHRAC1
STX5	0	0.692539	0.999	0.969	0	Homeo NB	STX5
PIGB	0	0.677722	0.993	0.904	0	Homeo NB	PIGB
HMGCS1	0	0.673649	0.993	0.879	0	Homeo NB	HMGCS1
LYST	0	0.667617	0.999	0.935	0	Homeo NB	LYST
CLK1	0	0.662639	1	0.999	0	Homeo NB	CLK1
BEX4	0	0.661588	0.989	0.834	0	Homeo NB	BEX4
SSH2	0	0.660609	0.999	0.995	0	Homeo NB	SSH2
AFF1	0	0.658438	0.991	0.909	0	Homeo NB	AFF1
ARHGEF7	0	0.657889	0.999	0.972	0	Homeo NB	ARHGEF7
SLC37A1	0	0.657098	1	0.961	0	Homeo NB	SLC37A1
MED30	0	0.651369	0.997	0.923	0	Homeo NB	MED30
RRM2B	0	0.638699	0.997	0.854	0	Homeo NB	RRM2B
TCTE31	0	0.637744	0.993	0.867	0	Homeo NB	TCTE3
ZNF141	0	0.602488	0.997	0.887	0	Homeo NB	ZNF141
YPEL5	4.93468e-308	0.839622	1	0.907	2.49216e-303	Homeo NB	YPEL5
KLHL24	2.42035e-306	0.66491	0.999	0.975	1.22235e-301	Homeo NB	KLHL24
RBM23	5.05093e-306	0.688513	1	0.994	2.55087e-301	Homeo NB	RBM23
TMEM123	6.44474e-303	1.04497	0.9	0.561	3.25479e-298	Homeo NB	TMEM123
ARRDC4	7.23534e-300	0.804272	0.62	0.191	3.65406e-295	Homeo NB	ARRDC4
SNX9	2.03489e-299	1.482	0.789	0.395	1.02768e-294	Homeo NB	SNX9
SIPA1L1	3.55129e-299	0.662496	0.986	0.802	1.79351e-294	Homeo NB	SIPA1L1
PIGA	1.61386e-295	0.90256	0.856	0.463	8.15047e-291	Homeo NB	PIGA
PLEKHA11	3.85415e-295	0.709528	0.966	0.574	1.94646e-290	Homeo NB	PLEKHA1
HIST2H2AA4	2.89e-294	0.728542	0.907	0.467	1.45954e-289	Homeo NB	HIST2H2AA4
ACSM3	6.47838e-293	1.00184	0.564	0.172	3.27177e-288	Homeo NB	ACSM3
RFTN1	9.95615e-293	0.997443	0.888	0.506	5.02816e-288	Homeo NB	RFTN1
TPST11	1.65516e-291	0.791533	0.915	0.439	8.35905e-287	Homeo NB	TPST1
COL19A11	2.82589e-291	0.831828	0.906	0.429	1.42716e-286	Homeo NB	COL19A1
PHF7	3.47083e-291	0.645785	0.989	0.848	1.75287e-286	Homeo NB	PHF7
EIF1B	4.60595e-291	0.898134	1	0.994	2.32614e-286	Homeo NB	EIF1B
BNIP3L	1.19461e-290	0.612181	0.997	0.972	6.03313e-286	Homeo NB	BNIP3L
AP005329.1	1.66907e-290	0.889284	0.796	0.386	8.42929e-286	Homeo NB	AP005329.1
H3F3B	1.49383e-289	0.912577	1	1	7.54431e-285	Homeo NB	H3F3B
AC097376.3	2.09311e-289	0.60065	0.997	0.915	1.05708e-284	Homeo NB	AC097376.3
RHOH	2.24813e-288	0.75559	1	0.951	1.13537e-283	Homeo NB	RHOH
LAPTM5	6.79008e-287	0.980606	1	0.999	3.42919e-282	Homeo NB	LAPTM5
GALNT3	1.7935e-285	0.641292	0.944	0.6	9.05771e-281	Homeo NB	GALNT3
C8orf88	3.06968e-284	0.813355	0.526	0.15	1.55028e-279	Homeo NB	C8orf88
PELI2	2.79414e-282	0.865635	0.796	0.389	1.41112e-277	Homeo NB	PELI2
PIK3IP11	4.78147e-279	0.864117	0.847	0.443	2.41479e-274	Homeo NB	PIK3IP1
DNAJC18	2.05082e-278	0.655713	0.999	0.964	1.03573e-273	Homeo NB	DNAJC18
ZNF18	6.72439e-278	0.741186	0.925	0.591	3.39602e-273	Homeo NB	ZNF18
LINC01215	6.99008e-278	0.654609	0.986	0.845	3.5302e-273	Homeo NB	LINC01215
FOXO11	7.00353e-278	0.705684	0.976	0.714	3.53699e-273	Homeo NB	FOXO1
NMT2	4.43012e-276	0.735247	0.952	0.732	2.23734e-271	Homeo NB	NMT2
FOXP1	8.14654e-274	0.904572	0.995	0.857	4.11425e-269	Homeo NB	FOXP1
DUSP1	5.54504e-273	1.02525	0.998	0.976	2.80041e-268	Homeo NB	DUSP1
CIRBP	1.15185e-272	0.667983	1	0.999	5.8172e-268	Homeo NB	CIRBP
MAFF	1.8304e-272	0.683463	0.535	0.164	9.24409e-268	Homeo NB	MAFF
NCK21	3.32819e-272	0.60972	0.978	0.738	1.68084e-267	Homeo NB	NCK2
CPD	2.06605e-271	0.74179	0.649	0.247	1.04342e-266	Homeo NB	CPD
CXCR4	2.21812e-271	0.900311	1	0.928	1.12022e-266	Homeo NB	CXCR4
ARRDC2	3.38449e-269	0.713543	0.991	0.879	1.70927e-264	Homeo NB	ARRDC2
AFF4	2.80804e-268	0.602608	1	0.997	1.41814e-263	Homeo NB	AFF4
HIF1A	3.79834e-267	0.805903	0.992	0.89	1.91828e-262	Homeo NB	HIF1A
USP11	7.23742e-267	0.612169	0.998	0.947	3.65511e-262	Homeo NB	USP11
HGSNAT	1.74315e-265	0.771536	0.933	0.661	8.80342e-261	Homeo NB	HGSNAT
ICOSLG	1.3767e-263	0.808696	0.927	0.62	6.95277e-259	Homeo NB	ICOSLG
EIF2AK3	5.32462e-263	1.10064	0.813	0.437	2.68909e-258	Homeo NB	EIF2AK3
REL	8.62334e-263	0.726514	0.999	0.942	4.35504e-258	Homeo NB	REL
CEMIP2	1.75101e-262	0.788425	0.773	0.334	8.84312e-258	Homeo NB	CEMIP2
AC008969.1	5.78524e-260	0.673267	0.946	0.697	2.92172e-255	Homeo NB	AC008969.1
MSL2	8.76925e-260	0.749601	0.977	0.803	4.42873e-255	Homeo NB	MSL2
DNMBP	1.54529e-258	0.830629	0.825	0.428	7.80419e-254	Homeo NB	DNMBP
ZNF3311	4.88385e-258	0.974797	0.883	0.492	2.46649e-253	Homeo NB	ZNF331
AL356020.1	1.32165e-257	1.0456	0.552	0.187	6.67474e-253	Homeo NB	AL356020.1
DTX4	2.24398e-255	1.11366	0.562	0.203	1.13328e-250	Homeo NB	DTX4
MYO15B	4.75012e-254	0.659418	0.984	0.721	2.39895e-249	Homeo NB	MYO15B
STAM	6.53662e-254	0.708805	0.943	0.682	3.30119e-249	Homeo NB	STAM
AC007384.1	1.64013e-253	0.690953	0.986	0.816	8.28316e-249	Homeo NB	AC007384.1
CYTIP	9.92106e-253	0.745356	0.991	0.905	5.01043e-248	Homeo NB	CYTIP
NRIP1	1.12203e-251	0.793997	0.839	0.455	5.6666e-247	Homeo NB	NRIP1
ZNF75A	1.31763e-251	0.675215	0.955	0.76	6.65443e-247	Homeo NB	ZNF75A
RASGEF1B	1.13819e-249	0.687813	0.929	0.588	5.74822e-245	Homeo NB	RASGEF1B
PTGER4	1.49178e-249	0.701149	0.88	0.488	7.53391e-245	Homeo NB	PTGER4
NAP1L5	2.77783e-249	0.636107	0.863	0.491	1.40289e-244	Homeo NB	NAP1L5
AL109955.1	4.82191e-249	0.836066	0.79	0.407	2.43521e-244	Homeo NB	AL109955.1
KLF71	3.45606e-248	0.850477	0.83	0.454	1.74541e-243	Homeo NB	KLF7
ABCB41	6.26104e-248	0.740256	0.887	0.457	3.16201e-243	Homeo NB	ABCB4
SKIL	1.47113e-247	0.864787	0.778	0.393	7.42965e-243	Homeo NB	SKIL
AUTS21	1.22384e-246	0.671626	0.952	0.627	6.18076e-242	Homeo NB	AUTS2
GIHCG1	3.52551e-245	0.705799	0.964	0.683	1.78049e-240	Homeo NB	GIHCG
NFKBIA	6.39884e-245	0.95352	0.984	0.886	3.2316e-240	Homeo NB	NFKBIA
FFAR1	9.75879e-243	0.956403	0.588	0.216	4.92848e-238	Homeo NB	FFAR1
VPS37B	1.52541e-242	0.601814	0.996	0.948	7.70379e-238	Homeo NB	VPS37B
SORL11	4.29521e-242	0.680103	0.741	0.331	2.16921e-237	Homeo NB	SORL1
IFNGR1	4.9531e-242	0.77862	0.931	0.662	2.50146e-237	Homeo NB	IFNGR1
RNMT	1.15248e-240	0.624354	0.997	0.968	5.82039e-236	Homeo NB	RNMT
RPGR	1.29967e-240	0.951472	0.798	0.443	6.56371e-236	Homeo NB	RPGR
AP002381.2	4.66895e-240	0.903383	0.747	0.376	2.35796e-235	Homeo NB	AP002381.2
ZNF791	5.04943e-240	0.606009	0.991	0.88	2.55011e-235	Homeo NB	ZNF791
RPS6KB1	5.85372e-240	0.623534	0.997	0.957	2.9563e-235	Homeo NB	RPS6KB1
IRGQ	1.99465e-239	0.668954	0.932	0.642	1.00736e-234	Homeo NB	IRGQ
IL4R1	4.44718e-238	0.77445	0.839	0.363	2.24596e-233	Homeo NB	IL4R
PPIL4	2.80639e-237	0.630378	0.997	0.936	1.41731e-232	Homeo NB	PPIL4
RCN2	2.04787e-236	0.748782	0.957	0.94	1.03423e-231	Homeo NB	RCN2
CD2001	3.42982e-236	0.750287	0.831	0.359	1.73216e-231	Homeo NB	CD200
MAFK	1.6347e-235	0.705019	0.946	0.712	8.2557e-231	Homeo NB	MAFK
RUBCNL	6.08055e-234	0.61167	0.998	0.888	3.07086e-229	Homeo NB	RUBCNL
LINGO31	2.28542e-233	0.868245	0.594	0.223	1.1542e-228	Homeo NB	LINGO3
FAM169A	2.91335e-233	0.865856	0.561	0.213	1.47133e-228	Homeo NB	FAM169A
WNT10A	6.86765e-232	0.721952	0.752	0.326	3.46837e-227	Homeo NB	WNT10A
AL391069.2	1.01399e-231	0.645539	0.97	0.784	5.12097e-227	Homeo NB	AL391069.2
IRF2BP2	5.04382e-231	0.918577	0.912	0.681	2.54728e-226	Homeo NB	IRF2BP2
GALNT2	5.23724e-231	0.968559	0.825	0.476	2.64496e-226	Homeo NB	GALNT2
DDIT3	6.13842e-231	0.801645	0.962	0.74	3.10008e-226	Homeo NB	DDIT3
AC009522.11	6.57541e-228	0.910012	0.82	0.479	3.32078e-223	Homeo NB	AC009522.1
BAZ2B	1.32109e-226	0.623525	0.968	0.821	6.67189e-222	Homeo NB	BAZ2B
RARA-AS1	2.02197e-226	0.893398	0.583	0.224	1.02116e-221	Homeo NB	RARA-AS1
GPR132	7.87384e-226	0.654086	0.948	0.768	3.97652e-221	Homeo NB	GPR132
KIF9-AS1	1.57556e-225	0.681259	0.718	0.345	7.95704e-221	Homeo NB	KIF9-AS1
B3GLCT	1.6875e-225	0.915747	0.624	0.278	8.52236e-221	Homeo NB	B3GLCT
DHX40	2.81711e-225	0.626813	0.994	0.962	1.42273e-220	Homeo NB	DHX40
ZNF829	3.94015e-225	0.852895	0.803	0.462	1.98989e-220	Homeo NB	ZNF829
AL135905.2	7.39983e-225	0.623585	0.964	0.754	3.73714e-220	Homeo NB	AL135905.2
ZNF667-AS11	2.87468e-224	0.770724	0.827	0.408	1.4518e-219	Homeo NB	ZNF667-AS1
AL359711.2	2.07991e-223	0.731921	0.516	0.171	1.05042e-218	Homeo NB	AL359711.2
ZNF433	4.8736e-223	0.926774	0.569	0.212	2.46131e-218	Homeo NB	ZNF433
AGO2	9.88533e-223	0.861362	0.684	0.326	4.99239e-218	Homeo NB	AGO2
IL6ST	7.25065e-222	0.617694	0.748	0.364	3.66179e-217	Homeo NB	IL6ST
CAMK2D1	8.49073e-222	0.659623	0.945	0.606	4.28807e-217	Homeo NB	CAMK2D
MGAT51	6.24957e-221	0.610404	0.958	0.682	3.15622e-216	Homeo NB	MGAT5
SIK2	2.97859e-220	0.619829	0.972	0.773	1.50428e-215	Homeo NB	SIK2
SLC49A4	1.31272e-219	0.946341	0.782	0.48	6.62965e-215	Homeo NB	SLC49A4
WDR48	2.34814e-219	0.659583	0.972	0.862	1.18588e-214	Homeo NB	WDR48
THAP9	2.53585e-219	0.985277	0.639	0.284	1.28068e-214	Homeo NB	THAP9
KDM6B	2.35521e-218	0.796397	0.825	0.462	1.18945e-213	Homeo NB	KDM6B
BTG2	2.12261e-217	0.647057	0.999	0.941	1.07198e-212	Homeo NB	BTG2
AL359513.1	1.06526e-216	0.613116	0.957	0.72	5.3799e-212	Homeo NB	AL359513.1
IKZF2	3.25449e-216	0.627221	0.554	0.185	1.64361e-211	Homeo NB	IKZF2
KLHL2	4.72105e-216	0.878411	0.705	0.36	2.38427e-211	Homeo NB	KLHL2
JUNB	6.36711e-216	0.830367	1	0.99	3.21558e-211	Homeo NB	JUNB
SLC4A8	1.11097e-213	0.706569	0.933	0.683	5.61071e-209	Homeo NB	SLC4A8
TCP11L2	6.07294e-212	0.914903	0.815	0.501	3.06702e-207	Homeo NB	TCP11L2
HAUS3	1.41616e-211	0.630157	0.92	0.682	7.15202e-207	Homeo NB	HAUS3
PHLPP1	1.61655e-211	0.814646	0.523	0.186	8.16405e-207	Homeo NB	PHLPP1
PRR7	1.49914e-210	0.822667	0.861	0.548	7.57111e-206	Homeo NB	PRR7
EIF2AK3-DT1	9.4605e-209	0.782808	0.58	0.22	4.77784e-204	Homeo NB	EIF2AK3-DT
ZDHHC191	1.52245e-208	0.832621	0.529	0.181	7.68883e-204	Homeo NB	ZDHHC19
ZDBF2	1.37077e-207	0.863016	0.761	0.425	6.9228e-203	Homeo NB	ZDBF2
LINC01715	3.51217e-207	0.668932	0.836	0.487	1.77375e-202	Homeo NB	LINC01715
TUBA1A	8.98144e-207	0.969736	0.951	0.784	4.5359e-202	Homeo NB	TUBA1A
PDE4B	1.38676e-206	0.612772	0.995	0.925	7.00357e-202	Homeo NB	PDE4B
RBMS2	1.42764e-206	0.748301	0.51	0.178	7.20999e-202	Homeo NB	RBMS2
AF213884.3	2.52439e-206	0.793345	0.703	0.335	1.27489e-201	Homeo NB	AF213884.3
AL132709.81	2.68051e-206	0.688648	0.828	0.428	1.35374e-201	Homeo NB	AL132709.8
CTNND1	6.33974e-206	0.699697	0.887	0.567	3.20176e-201	Homeo NB	CTNND1
NR4A2	9.29394e-205	0.647114	0.968	0.683	4.69372e-200	Homeo NB	NR4A2
ATL2	1.78132e-204	0.654238	0.946	0.76	8.9962e-200	Homeo NB	ATL2
PAWR	2.88497e-204	0.734225	0.918	0.732	1.457e-199	Homeo NB	PAWR
INTS6	5.42167e-204	0.724713	0.824	0.526	2.7381e-199	Homeo NB	INTS6
ZNF3001	1.91695e-203	0.792987	0.747	0.394	9.68119e-199	Homeo NB	ZNF300
SDK21	3.18798e-203	0.70106	0.802	0.403	1.61003e-198	Homeo NB	SDK2
RBM38	4.43853e-203	0.607735	0.976	0.778	2.24159e-198	Homeo NB	RBM38
CAGE1	5.20566e-203	0.767707	0.574	0.225	2.62901e-198	Homeo NB	CAGE1
AL121820.11	6.53225e-203	0.78535	0.529	0.191	3.29898e-198	Homeo NB	AL121820.1
AL121944.1	6.86605e-203	0.696076	0.962	0.685	3.46756e-198	Homeo NB	AL121944.1
AC009404.1	8.05102e-203	0.815844	0.552	0.213	4.06601e-198	Homeo NB	AC009404.1
AL132639.2	1.47915e-202	0.849581	0.527	0.195	7.47015e-198	Homeo NB	AL132639.2
TIPARP	6.16585e-202	0.656841	0.707	0.337	3.11394e-197	Homeo NB	TIPARP
NFKBID	1.8994e-201	0.984579	0.837	0.568	9.59256e-197	Homeo NB	NFKBID
AC123912.1	1.30687e-200	0.789675	0.535	0.198	6.60006e-196	Homeo NB	AC123912.1
NUAK2	3.15082e-200	0.647484	0.987	0.894	1.59126e-195	Homeo NB	NUAK2
ZNF571	5.34743e-200	0.73094	0.693	0.345	2.70061e-195	Homeo NB	ZNF571
AL138966.21	9.59875e-199	0.798215	0.63	0.272	4.84766e-194	Homeo NB	AL138966.2
AC009299.3	1.10826e-197	0.832024	0.546	0.216	5.59703e-193	Homeo NB	AC009299.3
MTMR6	1.68953e-197	0.606069	0.961	0.827	8.53261e-193	Homeo NB	MTMR6
AC113410.4	4.27161e-197	0.730568	0.835	0.538	2.15729e-192	Homeo NB	AC113410.4
GABPB1	8.36811e-197	0.913297	0.665	0.339	4.22615e-192	Homeo NB	GABPB1
DDX47	1.16116e-194	0.73074	0.83	0.535	5.86421e-190	Homeo NB	DDX47
PPIL6	8.58255e-193	0.766591	0.752	0.411	4.33444e-188	Homeo NB	PPIL6
ZNF737	1.38499e-192	0.615248	0.932	0.711	6.99462e-188	Homeo NB	ZNF737
ZKSCAN2	5.30673e-192	0.747958	0.697	0.363	2.68006e-187	Homeo NB	ZKSCAN2
FAM229B	1.33441e-190	0.954092	0.719	0.379	6.73915e-186	Homeo NB	FAM229B
NSF	1.17021e-188	0.618837	0.914	0.726	5.90992e-184	Homeo NB	NSF
HIST2H2AC	1.34875e-187	0.676648	0.864	0.59	6.81161e-183	Homeo NB	HIST2H2AC
AOPEP	6.64271e-187	0.734993	0.825	0.536	3.35477e-182	Homeo NB	AOPEP
TBC1D15	2.22342e-186	0.622005	0.91	0.701	1.12289e-181	Homeo NB	TBC1D15
BACH1	4.38497e-186	0.601902	0.958	0.797	2.21454e-181	Homeo NB	BACH1
ZNF3181	6.79943e-186	0.601653	0.933	0.571	3.43392e-181	Homeo NB	ZNF318
LINC01619	7.79348e-186	0.640086	0.559	0.231	3.93594e-181	Homeo NB	LINC01619
GNG2	2.21421e-185	0.639299	0.892	0.624	1.11824e-180	Homeo NB	GNG2
NEIL1	2.53491e-185	0.907794	0.522	0.202	1.2802e-180	Homeo NB	NEIL1
MAML31	1.76889e-184	0.7151	0.597	0.231	8.93341e-180	Homeo NB	MAML3
CCDC93	1.8272e-184	0.706876	0.897	0.699	9.22791e-180	Homeo NB	CCDC93
GEM	2.22423e-184	0.692961	0.717	0.346	1.1233e-179	Homeo NB	GEM
INSIG2	2.25874e-184	0.792004	0.844	0.609	1.14073e-179	Homeo NB	INSIG2
STAM-AS1	9.74295e-184	0.791743	0.76	0.486	4.92048e-179	Homeo NB	STAM-AS1
BTG3	1.36494e-183	0.776194	0.883	0.614	6.89337e-179	Homeo NB	BTG3
ARID5A	7.19108e-183	0.939164	0.734	0.441	3.63171e-178	Homeo NB	ARID5A
USP12	7.46492e-183	0.633459	0.96	0.844	3.77001e-178	Homeo NB	USP12
AC132192.2	2.29123e-182	0.608706	0.931	0.739	1.15714e-177	Homeo NB	AC132192.2
HIP1R	1.55827e-179	0.710425	0.934	0.792	7.86972e-175	Homeo NB	HIP1R
PFKFB3	2.43331e-179	0.616124	0.791	0.461	1.22889e-174	Homeo NB	PFKFB3
MIR17HG	1.60297e-177	0.732347	0.734	0.412	8.0955e-173	Homeo NB	MIR17HG
ELL2	2.4085e-177	0.643331	0.753	0.406	1.21636e-172	Homeo NB	ELL2
CRIM1	5.25883e-177	0.715615	0.541	0.219	2.65587e-172	Homeo NB	CRIM1
FADS3	8.17279e-177	0.731458	0.814	0.512	4.1275e-172	Homeo NB	FADS3
JUN	1.21001e-176	1.25621	0.967	0.848	6.1109e-172	Homeo NB	JUN
CASZ1	3.33864e-176	0.829999	0.53	0.227	1.68611e-171	Homeo NB	CASZ1
PER1	6.33946e-176	0.604626	0.939	0.724	3.20162e-171	Homeo NB	PER1
LHFPL2	7.79034e-175	0.783723	0.52	0.208	3.93435e-170	Homeo NB	LHFPL2
AC048341.2	3.83033e-174	0.704156	0.623	0.291	1.93443e-169	Homeo NB	AC048341.2
AC005037.1	7.1608e-172	0.635485	0.879	0.658	3.61642e-167	Homeo NB	AC005037.1
INPP5K	3.40021e-170	0.602487	0.97	0.872	1.71721e-165	Homeo NB	INPP5K
RNF144B	1.42194e-169	0.675961	0.823	0.506	7.18124e-165	Homeo NB	RNF144B
TNFAIP3	7.04224e-169	0.608175	0.619	0.283	3.55654e-164	Homeo NB	TNFAIP3
MASTL	1.45639e-168	0.628173	0.697	0.382	7.35521e-164	Homeo NB	MASTL
RASSF1-AS11	1.89632e-168	0.643182	0.86	0.58	9.57698e-164	Homeo NB	RASSF1-AS1
KIF9	2.41437e-168	0.695251	0.883	0.642	1.21933e-163	Homeo NB	KIF9
TCAF2	7.1938e-167	0.730111	0.661	0.353	3.63309e-162	Homeo NB	TCAF2
NDRG1	3.9277e-165	0.732605	0.695	0.391	1.98361e-160	Homeo NB	NDRG1
PIK3CA	4.48751e-165	0.784222	0.766	0.496	2.26633e-160	Homeo NB	PIK3CA
GNA12	1.85908e-162	0.656629	0.881	0.716	9.38893e-158	Homeo NB	GNA12
WHAMM	1.92936e-162	0.734702	0.804	0.564	9.74387e-158	Homeo NB	WHAMM
SMAP2	5.02647e-162	0.643782	0.969	0.84	2.53852e-157	Homeo NB	SMAP2
ZNF615	6.60983e-162	0.722263	0.742	0.441	3.33816e-157	Homeo NB	ZNF615
KLF3	1.07178e-161	0.728994	0.811	0.51	5.41283e-157	Homeo NB	KLF3
WDHD1	6.91501e-158	0.633948	0.811	0.522	3.49229e-153	Homeo NB	WDHD1
ZEB1	1.36028e-157	0.834038	0.751	0.489	6.8698e-153	Homeo NB	ZEB1
URB2	7.77616e-157	0.601843	0.854	0.601	3.92719e-152	Homeo NB	URB2
ZNF773	8.13892e-157	0.642637	0.762	0.457	4.1104e-152	Homeo NB	ZNF773
CXCL16	4.90676e-155	0.686365	0.769	0.497	2.47806e-150	Homeo NB	CXCL16
AP001059.31	6.3943e-153	0.602594	0.753	0.397	3.22931e-148	Homeo NB	AP001059.3
LINC01004	3.95499e-152	0.619849	0.546	0.24	1.99739e-147	Homeo NB	LINC01004
ZNF516	4.63861e-152	0.654259	0.61	0.292	2.34263e-147	Homeo NB	ZNF516
AC093510.1	9.90536e-152	0.74095	0.606	0.307	5.0025e-147	Homeo NB	AC093510.1
C4orf46	1.15695e-151	0.675857	0.69	0.398	5.84292e-147	Homeo NB	C4orf46
ABHD15	2.6745e-150	0.71565	0.832	0.56	1.3507e-145	Homeo NB	ABHD15
CDK5R1	3.399e-150	0.788408	0.5	0.212	1.7166e-145	Homeo NB	CDK5R1
AL356488.3	8.1278e-150	0.747483	0.729	0.431	4.10478e-145	Homeo NB	AL356488.3
FCER21	9.77636e-146	0.61211	0.886	0.552	4.93736e-141	Homeo NB	FCER2
IGHV1-691	3.05691e-144	1.08586	0.66	0.35	1.54383e-139	Homeo NB	IGHV1-69
DUSP10	6.17227e-144	0.660875	0.506	0.212	3.11718e-139	Homeo NB	DUSP10
AC079305.3	1.48769e-143	0.653076	0.691	0.382	7.51327e-139	Homeo NB	AC079305.3
AHI1	3.89298e-143	0.667093	0.831	0.635	1.96607e-138	Homeo NB	AHI1
NR4A1	5.90489e-143	0.70221	0.657	0.321	2.98214e-138	Homeo NB	NR4A1
LCMT2	3.95904e-140	0.757392	0.512	0.236	1.99944e-135	Homeo NB	LCMT2
LINC00271	9.98615e-140	0.663946	0.508	0.224	5.04331e-135	Homeo NB	LINC00271
MYADM	2.42783e-138	1.14322	0.54	0.254	1.22613e-133	Homeo NB	MYADM
OXT	6.55177e-137	0.771868	0.527	0.255	3.30884e-132	Homeo NB	OXT
CDKN1A	1.55981e-136	0.803794	0.633	0.335	7.8775e-132	Homeo NB	CDKN1A
AC092910.3	7.95447e-136	0.658768	0.578	0.288	4.01725e-131	Homeo NB	AC092910.3
HARBI1	3.11464e-135	0.761602	0.771	0.537	1.57299e-130	Homeo NB	HARBI1
RANGAP1	4.77802e-134	0.691289	0.683	0.428	2.41304e-129	Homeo NB	RANGAP1
CFAP20	2.52738e-133	0.706987	0.913	0.698	1.2764e-128	Homeo NB	CFAP20
PMEPA1	1.36436e-128	0.672601	0.562	0.297	6.89041e-124	Homeo NB	PMEPA1
TTC30A	4.90874e-126	0.803804	0.596	0.317	2.47906e-121	Homeo NB	TTC30A
L3MBTL41	2.42329e-122	0.644494	0.606	0.321	1.22384e-117	Homeo NB	L3MBTL4
NFKB1	1.19404e-117	0.681034	0.556	0.292	6.03027e-113	Homeo NB	NFKB1
AC093827.4	2.65216e-117	0.623971	0.544	0.282	1.33942e-112	Homeo NB	AC093827.4
FXYD7	3.51457e-117	0.679777	0.604	0.332	1.77496e-112	Homeo NB	FXYD7
ECHDC3	5.64997e-117	0.673338	0.581	0.328	2.8534e-112	Homeo NB	ECHDC3
AC027279.11	7.92238e-116	0.610385	0.643	0.368	4.00104e-111	Homeo NB	AC027279.1
PEG10	1.52466e-115	0.614594	0.646	0.374	7.69997e-111	Homeo NB	PEG10
PCBP2-OT1	1.66682e-115	0.632408	0.655	0.392	8.41794e-111	Homeo NB	PCBP2-OT1
PELI1	1.90381e-115	0.784057	0.796	0.593	9.61481e-111	Homeo NB	PELI1
EZR	2.58097e-115	0.769061	1	0.999	1.30347e-110	Homeo NB	EZR
ZNF563	4.09971e-112	0.624616	0.596	0.338	2.07048e-107	Homeo NB	ZNF563
RASL11A1	2.93223e-110	0.656789	0.5	0.235	1.48086e-105	Homeo NB	RASL11A
PIM3	3.42361e-109	0.65735	0.67	0.408	1.72903e-104	Homeo NB	PIM3
PGBD4	3.96908e-109	0.624798	0.687	0.44	2.0045e-104	Homeo NB	PGBD4
KBTBD6	4.78247e-109	0.627577	0.512	0.263	2.41529e-104	Homeo NB	KBTBD6
S1PR1	1.36909e-107	0.653416	0.77	0.587	6.91432e-103	Homeo NB	S1PR1
IER2	1.20967e-105	0.647834	0.953	0.86	6.10921e-101	Homeo NB	IER2
FOSB	4.10704e-102	0.602664	0.767	0.513	2.07418e-97	Homeo NB	FOSB
MOCS3	5.20142e-102	0.621716	0.637	0.401	2.62687e-97	Homeo NB	MOCS3
AC093249.6	5.96569e-97	0.645458	0.679	0.463	3.01285e-92	Homeo NB	AC093249.6
GADD45B	7.54465e-96	0.798193	0.86	0.683	3.81028e-91	Homeo NB	GADD45B
AC073195.1	7.63991e-92	0.662923	0.633	0.417	3.85839e-87	Homeo NB	AC073195.1
RARA	1.18005e-90	0.60141	0.728	0.534	5.95963e-86	Homeo NB	RARA
ZFP36L2	1.18708e-85	0.678027	0.901	0.812	5.99509e-81	Homeo NB	ZFP36L2
PIM1	1.04172e-77	0.656887	0.502	0.291	5.26102e-73	Homeo NB	PIM1
IGHV1-21	6.98798e-34	0.781196	0.598	0.446	3.52914e-29	Homeo NB	IGHV1-2
ID3	4.74215e-31	0.692612	0.701	0.596	2.39493e-26	Homeo NB	ID3
LINC01781	0	1.46058	0.863	0.347	0	Act SMB	LINC01781
DNAJC5B	0	1.25433	0.859	0.275	0	Act SMB	DNAJC5B
IL5RA	0	1.11696	0.782	0.161	0	Act SMB	IL5RA
SPINT1-AS1	0	1.05028	0.822	0.288	0	Act SMB	SPINT1-AS1
BTNL9	0	1.04127	0.696	0.13	0	Act SMB	BTNL9
2023-03-02	0	1.03812	0.807	0.192	0	Act SMB	2023-03-02
AC087500.1	0	1.01667	0.881	0.359	0	Act SMB	AC087500.1
SYBU	0	0.997189	0.726	0.212	0	Act SMB	SYBU
TBXAS1	0	0.955776	0.826	0.202	0	Act SMB	TBXAS1
TAL2	0	0.940022	0.537	0.108	0	Act SMB	TAL2
TCEAL4	0	0.926953	0.969	0.694	0	Act SMB	TCEAL4
NEK6	0	0.925452	0.945	0.363	0	Act SMB	NEK6
CHRNA1	0	0.921871	0.543	0.107	0	Act SMB	CHRNA1
S100Z	0	0.916898	0.805	0.164	0	Act SMB	S100Z
PDE4D	0	0.916715	0.713	0.246	0	Act SMB	PDE4D
CLNK	0	0.869575	0.681	0.242	0	Act SMB	CLNK
ADD2	0	0.865242	0.894	0.402	0	Act SMB	ADD2
COCH	0	0.849553	0.745	0.15	0	Act SMB	COCH
TEX9	0	0.807419	0.793	0.166	0	Act SMB	TEX9
CBR3	0	0.805971	0.847	0.315	0	Act SMB	CBR3
PPP1R3D	0	0.780463	0.506	0.13	0	Act SMB	PPP1R3D
BMPR1A	0	0.778275	0.795	0.298	0	Act SMB	BMPR1A
LYPLAL1	0	0.767465	0.897	0.398	0	Act SMB	LYPLAL1
AC020659.1	0	0.762595	0.669	0.245	0	Act SMB	AC020659.1
IL23A	0	0.75817	0.676	0.199	0	Act SMB	IL23A
SMAGP	0	0.740794	0.854	0.308	0	Act SMB	SMAGP
ZDHHC14	0	0.712245	0.942	0.59	0	Act SMB	ZDHHC14
AL512625.3	0	0.705558	0.897	0.421	0	Act SMB	AL512625.3
C12orf74	0	0.697156	0.83	0.263	0	Act SMB	C12orf74
SNED1	0	0.678333	0.888	0.359	0	Act SMB	SNED1
PLEKHB1	0	0.675327	0.789	0.319	0	Act SMB	PLEKHB1
PCNX2	0	0.673221	0.826	0.412	0	Act SMB	PCNX2
POF1B	0	0.666018	0.719	0.235	0	Act SMB	POF1B
GRAMD1C	0	0.661018	0.723	0.228	0	Act SMB	GRAMD1C
SERPINB6	0	0.653869	0.913	0.461	0	Act SMB	SERPINB6
FGD6	0	0.630342	0.529	0.124	0	Act SMB	FGD6
TUBB	0	0.628855	0.997	0.853	0	Act SMB	TUBB
ENO2	4.50351e-307	0.758497	0.795	0.366	2.27441e-302	Act SMB	ENO2
HHAT	1.6662e-298	0.827095	0.756	0.337	8.41483e-294	Act SMB	HHAT
TESK2	3.32464e-297	0.717763	0.958	0.777	1.67904e-292	Act SMB	TESK2
COL4A31	3.46015e-287	0.718516	0.882	0.43	1.74748e-282	Act SMB	COL4A3
ADPRH	3.45093e-282	0.625262	0.872	0.442	1.74282e-277	Act SMB	ADPRH
INKA1	2.0984e-277	0.655053	0.808	0.362	1.05976e-272	Act SMB	INKA1
HLX	2.18765e-276	0.814614	0.785	0.387	1.10483e-271	Act SMB	HLX
SELENOM1	8.32835e-269	0.67627	0.914	0.539	4.20607e-264	Act SMB	SELENOM
ANK3	4.22147e-266	0.650163	0.745	0.317	2.13197e-261	Act SMB	ANK3
PRELID3A	9.37215e-252	0.660889	0.708	0.292	4.73321e-247	Act SMB	PRELID3A
SLC6A16	7.79002e-250	0.762599	0.845	0.496	3.93419e-245	Act SMB	SLC6A16
BX537318.1	1.15824e-234	0.704681	0.51	0.17	5.84946e-230	Act SMB	BX537318.1
TNK11	6.99055e-234	0.676682	0.724	0.347	3.53044e-229	Act SMB	TNK1
MAP3K20	6.04527e-233	0.709264	0.859	0.484	3.05304e-228	Act SMB	MAP3K20
AC124248.1	1.07456e-230	0.768423	0.572	0.221	5.42685e-226	Act SMB	AC124248.1
OR52A1	1.57182e-229	0.681945	0.695	0.306	7.93818e-225	Act SMB	OR52A1
GAS5	8.486e-227	0.64008	0.999	0.972	4.28569e-222	Act SMB	GAS5
RLN2	3.03805e-222	0.795296	0.63	0.272	1.53431e-217	Act SMB	RLN2
SCIMP	3.59927e-214	0.630609	0.808	0.448	1.81774e-209	Act SMB	SCIMP
PATJ	4.21321e-209	0.71603	0.672	0.328	2.1278e-204	Act SMB	PATJ
PLAG1	3.5463e-207	0.706053	0.597	0.25	1.79099e-202	Act SMB	PLAG1
C17orf67	3.06725e-201	0.777355	0.716	0.381	1.54905e-196	Act SMB	C17orf67
SBF2-AS1	1.40438e-200	0.618638	0.904	0.64	7.09252e-196	Act SMB	SBF2-AS1
AC245014.3	6.45628e-191	0.911902	0.627	0.303	3.26061e-186	Act SMB	AC245014.3
IL13RA1	2.21868e-181	0.694205	0.537	0.213	1.1205e-176	Act SMB	IL13RA1
FAM161A	9.34231e-179	0.614582	0.705	0.367	4.71815e-174	Act SMB	FAM161A
ZFHX31	5.98063e-174	0.676744	0.602	0.278	3.0204e-169	Act SMB	ZFHX3
TXNIP	1.78754e-171	0.701992	0.98	0.901	9.0276e-167	Act SMB	TXNIP
PRCD	3.33883e-171	0.662417	0.67	0.35	1.68621e-166	Act SMB	PRCD
FBP1	5.22515e-164	0.633102	0.527	0.227	2.63886e-159	Act SMB	FBP1
BCORL11	6.41698e-164	0.607667	0.664	0.332	3.24077e-159	Act SMB	BCORL1
AC253572.2	2.52189e-144	0.820171	0.627	0.346	1.27363e-139	Act SMB	AC253572.2
TCL1B	0	2.60082	0.92	0.121	0	Trans B	TCL1B
TCL1A1	0	2.44967	0.971	0.265	0	Trans B	TCL1A
AL139020.1	0	2.3435	0.969	0.176	0	Trans B	AL139020.1
SOX4	0	2.08945	0.973	0.257	0	Trans B	SOX4
CD9	0	2.08868	0.937	0.112	0	Trans B	CD9
CYTH3	0	1.9962	0.933	0.144	0	Trans B	CYTH3
MYO7B	0	1.93606	0.973	0.194	0	Trans B	MYO7B
ARRDC41	0	1.93183	0.954	0.186	0	Trans B	ARRDC4
HHIP-AS1	0	1.93071	0.805	0.04	0	Trans B	HHIP-AS1
CLEC4C	0	1.92008	0.898	0.053	0	Trans B	CLEC4C
MID1IP1	0	1.91151	0.992	0.467	0	Trans B	MID1IP1
IKZF21	0	1.90143	0.939	0.174	0	Trans B	IKZF2
DPPA4	0	1.89852	0.868	0.115	0	Trans B	DPPA4
WASF1	0	1.88864	0.988	0.284	0	Trans B	WASF1
APBB21	0	1.88755	0.931	0.149	0	Trans B	APBB2
NEIL11	0	1.88635	0.88	0.19	0	Trans B	NEIL1
NREP	0	1.86785	0.883	0.056	0	Trans B	NREP
AEBP1	0	1.85553	0.922	0.18	0	Trans B	AEBP1
MME	0	1.82867	0.69	0.042	0	Trans B	MME
BTBD3	0	1.79233	0.817	0.047	0	Trans B	BTBD3
MACROD2	0	1.79232	0.969	0.292	0	Trans B	MACROD2
TRIM58	0	1.79174	0.893	0.102	0	Trans B	TRIM58
AC004585.1	0	1.78506	0.933	0.175	0	Trans B	AC004585.1
FAM81A	0	1.78419	0.95	0.167	0	Trans B	FAM81A
SAG	0	1.77421	0.654	0.039	0	Trans B	SAG
CEP112	0	1.7689	0.828	0.106	0	Trans B	CEP112
LINC01013	0	1.75121	0.914	0.175	0	Trans B	LINC01013
WNT10A1	0	1.73418	0.975	0.329	0	Trans B	WNT10A
PON2	0	1.71484	0.875	0.12	0	Trans B	PON2
GNA11	0	1.69364	0.832	0.131	0	Trans B	GNA11
AL355353.1	0	1.69359	0.83	0.115	0	Trans B	AL355353.1
TCL61	0	1.67515	0.961	0.249	0	Trans B	TCL6
HIP1	0	1.66964	0.972	0.267	0	Trans B	HIP1
CORO2B	0	1.66932	0.722	0.072	0	Trans B	CORO2B
PEG101	0	1.66867	0.919	0.367	0	Trans B	PEG10
CCDC191	0	1.66763	0.979	0.469	0	Trans B	CCDC191
AP001056.11	0	1.66092	0.983	0.289	0	Trans B	AP001056.1
CALCRL	0	1.63233	0.797	0.051	0	Trans B	CALCRL
IGHD1	0	1.62857	0.996	0.54	0	Trans B	IGHD
MPPED2	0	1.62745	0.706	0.062	0	Trans B	MPPED2
TNFRSF18	0	1.62676	0.69	0.052	0	Trans B	TNFRSF18
VPREB1	0	1.61951	0.691	0.032	0	Trans B	VPREB1
PCDH9	0	1.61346	0.939	0.291	0	Trans B	PCDH9
NAV1	0	1.58701	0.858	0.127	0	Trans B	NAV1
ARMH1	0	1.58379	0.997	0.44	0	Trans B	ARMH1
PLD4	0	1.58366	0.895	0.367	0	Trans B	PLD4
CD1A	0	1.57229	0.873	0.162	0	Trans B	CD1A
LINC01374	0	1.56997	0.864	0.16	0	Trans B	LINC01374
FIRRE	0	1.55888	0.908	0.243	0	Trans B	FIRRE
JUP	0	1.53956	0.926	0.346	0	Trans B	JUP
AP001059.32	0	1.53474	0.991	0.396	0	Trans B	AP001059.3
LIMS2	0	1.52436	0.961	0.337	0	Trans B	LIMS2
HRK	0	1.51635	0.834	0.165	0	Trans B	HRK
STMN1	0	1.50395	0.987	0.578	0	Trans B	STMN1
PLCH2	0	1.50267	0.79	0.207	0	Trans B	PLCH2
MYBPC2	0	1.49734	0.78	0.173	0	Trans B	MYBPC2
SERPINE2	0	1.47949	0.813	0.113	0	Trans B	SERPINE2
FADS1	0	1.46303	0.687	0.08	0	Trans B	FADS1
YBX32	0	1.46118	0.982	0.369	0	Trans B	YBX3
CPM	0	1.45817	0.758	0.144	0	Trans B	CPM
ADAM23	0	1.45645	0.669	0.034	0	Trans B	ADAM23
LINC01128	0	1.43368	0.979	0.495	0	Trans B	LINC01128
STK32B	0	1.43173	0.534	0.017	0	Trans B	STK32B
HDGFL3	0	1.42558	0.627	0.079	0	Trans B	HDGFL3
P2RX1	0	1.41379	0.967	0.414	0	Trans B	P2RX1
CLEC11A	0	1.40977	0.869	0.151	0	Trans B	CLEC11A
IGFBP41	0	1.40463	0.897	0.248	0	Trans B	IGFBP4
KANK2	0	1.39616	0.625	0.017	0	Trans B	KANK2
ADARB2	0	1.38964	0.551	0.057	0	Trans B	ADARB2
HS3ST11	0	1.38943	0.914	0.313	0	Trans B	HS3ST1
CLEC4A	0	1.38753	0.98	0.476	0	Trans B	CLEC4A
PPP1R14A	0	1.37916	0.854	0.291	0	Trans B	PPP1R14A
TLR4	0	1.3777	0.732	0.196	0	Trans B	TLR4
IL3RA	0	1.36486	0.734	0.175	0	Trans B	IL3RA
MAML32	0	1.36287	0.843	0.229	0	Trans B	MAML3
PADI4	0	1.36183	0.795	0.137	0	Trans B	PADI4
AP001056.2	0	1.35803	0.811	0.257	0	Trans B	AP001056.2
CAMK2D2	0	1.35662	0.997	0.617	0	Trans B	CAMK2D
GNG3	0	1.3495	0.771	0.149	0	Trans B	GNG3
GDF11	0	1.34756	0.711	0.147	0	Trans B	GDF11
WDR49	0	1.34724	0.516	0.021	0	Trans B	WDR49
BCL7A1	0	1.34716	0.996	0.621	0	Trans B	BCL7A
UTF1	0	1.34382	0.537	0.016	0	Trans B	UTF1
MIR181A1HG	0	1.33105	0.883	0.196	0	Trans B	MIR181A1HG
SYNGAP1	0	1.32975	0.919	0.3	0	Trans B	SYNGAP1
AC092757.2	0	1.32842	0.586	0.083	0	Trans B	AC092757.2
AC016168.2	0	1.32546	0.56	0.074	0	Trans B	AC016168.2
AC245060.5	0	1.32389	0.932	0.456	0	Trans B	AC245060.5
ITPKB-IT1	0	1.31716	0.969	0.468	0	Trans B	ITPKB-IT1
NFIX	0	1.31004	0.96	0.465	0	Trans B	NFIX
IGLC1	0	1.3061	0.934	0.263	0	Trans B	IGLC1
TUBB3	0	1.30324	0.752	0.079	0	Trans B	TUBB3
PITPNM2	0	1.3007	0.787	0.197	0	Trans B	PITPNM2
TAPT12	0	1.29903	0.98	0.403	0	Trans B	TAPT1
DBNDD11	0	1.29868	0.914	0.27	0	Trans B	DBNDD1
AMOTL1	0	1.29413	0.574	0.046	0	Trans B	AMOTL1
FLT1	0	1.29025	0.857	0.179	0	Trans B	FLT1
MEF2B	0	1.28019	0.979	0.605	0	Trans B	MEF2B
HIST1H2AC	0	1.27921	0.999	0.806	0	Trans B	HIST1H2AC
MMP171	0	1.27295	0.921	0.255	0	Trans B	MMP17
ELL31	0	1.26778	0.909	0.314	0	Trans B	ELL3
IGHV5-78	0	1.26725	0.948	0.533	0	Trans B	IGHV5-78
BAIAP2L1	0	1.26152	0.501	0.058	0	Trans B	BAIAP2L1
HMCES	0	1.26029	0.995	0.472	0	Trans B	HMCES
TTC28	0	1.25304	0.627	0.126	0	Trans B	TTC28
AC004846.1	0	1.25118	0.52	0.039	0	Trans B	AC004846.1
AL096701.4	0	1.23394	0.726	0.164	0	Trans B	AL096701.4
RIMKLB	0	1.22943	0.928	0.479	0	Trans B	RIMKLB
LINC00865	0	1.22751	0.523	0.081	0	Trans B	LINC00865
TSC22D1	0	1.22686	0.937	0.439	0	Trans B	TSC22D1
EPM2A1	0	1.22626	0.97	0.517	0	Trans B	EPM2A
GPSM1	0	1.22535	0.535	0.036	0	Trans B	GPSM1
AC068338.3	0	1.21699	0.755	0.246	0	Trans B	AC068338.3
AL355490.1	0	1.21573	0.672	0.159	0	Trans B	AL355490.1
MCTP2	0	1.21407	0.991	0.647	0	Trans B	MCTP2
MYO1C	0	1.20852	0.837	0.317	0	Trans B	MYO1C
LINC02285	0	1.20384	0.564	0.072	0	Trans B	LINC02285
GCNT11	0	1.19894	0.907	0.29	0	Trans B	GCNT1
SMIM10	0	1.1959	0.554	0.079	0	Trans B	SMIM10
YPEL1	0	1.19482	0.898	0.338	0	Trans B	YPEL1
TNFRSF21	0	1.18804	0.538	0.081	0	Trans B	TNFRSF21
CHML	0	1.17311	0.993	0.691	0	Trans B	CHML
IL21R1	0	1.16793	0.869	0.26	0	Trans B	IL21R
AL357093.2	0	1.16379	0.524	0.065	0	Trans B	AL357093.2
CRIM11	0	1.158	0.754	0.218	0	Trans B	CRIM1
SLC25A25	0	1.15301	0.989	0.626	0	Trans B	SLC25A25
LINC018001	0	1.13801	0.901	0.31	0	Trans B	LINC01800
TSPAN131	0	1.13759	0.98	0.589	0	Trans B	TSPAN13
TBXA2R	0	1.13647	0.709	0.168	0	Trans B	TBXA2R
AC007384.11	0	1.13083	0.997	0.823	0	Trans B	AC007384.1
DUSP61	0	1.11325	0.924	0.409	0	Trans B	DUSP6
AL132709.82	0	1.1124	0.979	0.435	0	Trans B	AL132709.8
PDE7B1	0	1.10779	0.938	0.42	0	Trans B	PDE7B
AGPAT4	0	1.10433	0.888	0.249	0	Trans B	AGPAT4
ADARB11	0	1.09989	0.931	0.374	0	Trans B	ADARB1
C12orf49	0	1.09426	0.967	0.546	0	Trans B	C12orf49
AFF3	0	1.08826	0.997	0.906	0	Trans B	AFF3
ADCK5	0	1.08599	0.976	0.744	0	Trans B	ADCK5
LIX1-AS11	0	1.07905	0.8	0.242	0	Trans B	LIX1-AS1
SLC8B1	0	1.06749	0.992	0.586	0	Trans B	SLC8B1
MYO1B1	0	1.05327	0.777	0.2	0	Trans B	MYO1B
PTPRK	0	1.05285	0.978	0.622	0	Trans B	PTPRK
HIST1H2BK	0	1.04872	0.998	0.735	0	Trans B	HIST1H2BK
CRYM	0	1.04818	0.643	0.155	0	Trans B	CRYM
GNB4	0	1.0481	0.998	0.744	0	Trans B	GNB4
P2RY141	0	1.0477	0.843	0.259	0	Trans B	P2RY14
GPR18	0	1.04038	0.988	0.514	0	Trans B	GPR18
PLEKHA2	0	1.03603	0.99	0.76	0	Trans B	PLEKHA2
H3F3A	0	1.0294	1	0.999	0	Trans B	H3F3A
LBR	0	1.01578	1	0.943	0	Trans B	LBR
ROGDI	0	1.01165	0.939	0.493	0	Trans B	ROGDI
KATNAL1	0	1.01042	0.998	0.756	0	Trans B	KATNAL1
ATP10D	0	0.971344	0.997	0.806	0	Trans B	ATP10D
ETS2	0	0.971025	0.711	0.18	0	Trans B	ETS2
LINC016782	0	0.959936	0.998	0.676	0	Trans B	LINC01678
CDCA7L	0	0.956017	1	0.915	0	Trans B	CDCA7L
TRIB2	0	0.942951	0.98	0.522	0	Trans B	TRIB2
MSI2	0	0.939657	0.999	0.945	0	Trans B	MSI2
CDK6	0	0.934888	0.924	0.32	0	Trans B	CDK6
AC023590.1	0	0.920372	0.658	0.102	0	Trans B	AC023590.1
SUSD1	0	0.918516	0.736	0.189	0	Trans B	SUSD1
DGKD	0	0.908669	1	0.881	0	Trans B	DGKD
PIK3C2B	0	0.89484	0.998	0.823	0	Trans B	PIK3C2B
KDM1B	0	0.892422	1	0.901	0	Trans B	KDM1B
ACER3	0	0.868756	0.999	0.965	0	Trans B	ACER3
UBE2E2	0	0.838617	1	0.995	0	Trans B	UBE2E2
TBC1D1	0	0.836587	1	0.997	0	Trans B	TBC1D1
HOXB2	0	0.824702	0.731	0.183	0	Trans B	HOXB2
ZMAT3	0	0.814577	0.998	0.834	0	Trans B	ZMAT3
LGALS9	0	0.788099	0.998	0.721	0	Trans B	LGALS9
JAKMIP2	0	0.779519	0.512	0.061	0	Trans B	JAKMIP2
CD38	0	0.779154	0.818	0.156	0	Trans B	CD38
RPS24	0	0.700678	1	0.999	0	Trans B	RPS24
TLE6	0	0.665443	0.668	0.122	0	Trans B	TLE6
KHDC1	0	0.665321	0.746	0.211	0	Trans B	KHDC1
TNFSF8	0	0.613296	0.526	0.098	0	Trans B	TNFSF8
NIBAN3	1.51871e-307	1.12251	0.993	0.81	7.66996e-303	Trans B	NIBAN3
DNASE1L31	1.79697e-306	1.16127	0.831	0.303	9.07523e-302	Trans B	DNASE1L3
RCBTB1	3.06225e-306	0.74974	0.998	0.952	1.54653e-301	Trans B	RCBTB1
AL008729.1	6.8675e-306	1.03532	0.614	0.146	3.46829e-301	Trans B	AL008729.1
GALNT61	7.1763e-301	1.12641	0.94	0.474	3.62425e-296	Trans B	GALNT6
EGLN3	1.29956e-300	1.10019	0.597	0.139	6.56318e-296	Trans B	EGLN3
DNMBP1	2.55279e-300	1.1733	0.927	0.437	1.28924e-295	Trans B	DNMBP
OPN3	1.31526e-299	1.08705	0.956	0.661	6.64245e-295	Trans B	OPN3
AC104971.3	1.08203e-298	0.914441	0.977	0.805	5.46455e-294	Trans B	AC104971.3
ST3GAL2	5.03673e-298	0.807152	0.993	0.859	2.5437e-293	Trans B	ST3GAL2
AC104187.1	5.75663e-298	1.10548	0.64	0.168	2.90727e-293	Trans B	AC104187.1
RANBP10	8.52332e-298	0.792837	1	0.947	4.30453e-293	Trans B	RANBP10
SSBP2	4.24736e-297	0.901923	0.995	0.769	2.14504e-292	Trans B	SSBP2
LINC016841	1.66307e-296	1.08811	0.923	0.411	8.39902e-292	Trans B	LINC01684
CD72	1.73711e-296	1.21221	0.933	0.471	8.77295e-292	Trans B	CD72
TSPOAP1-AS1	2.57979e-296	0.788751	0.989	0.745	1.30287e-291	Trans B	TSPOAP1-AS1
DPYD1	2.83847e-296	0.866597	0.988	0.58	1.43351e-291	Trans B	DPYD
KMO	1.19848e-295	1.05469	0.952	0.529	6.05268e-291	Trans B	KMO
NFATC3	1.26611e-294	0.76245	0.997	0.909	6.39422e-290	Trans B	NFATC3
ZNF703	3.62864e-294	1.05749	0.743	0.228	1.83257e-289	Trans B	ZNF703
ABCD1	1.53469e-292	0.98021	0.983	0.696	7.75064e-288	Trans B	ABCD1
SCML4	1.58354e-292	0.941848	0.978	0.635	7.99733e-288	Trans B	SCML4
HIST1H1C	1.75284e-292	0.770926	1	0.995	8.85236e-288	Trans B	HIST1H1C
PHETA1	2.44382e-287	1.15067	0.832	0.339	1.2342e-282	Trans B	PHETA1
GLUL	2.69806e-285	1.09867	0.933	0.457	1.3626e-280	Trans B	GLUL
AC020978.7	7.60309e-285	0.925817	0.573	0.131	3.83979e-280	Trans B	AC020978.7
ZNF1351	9.81469e-285	0.954322	0.822	0.27	4.95671e-280	Trans B	ZNF135
SLC50A1	1.09071e-284	0.770698	0.999	0.969	5.5084e-280	Trans B	SLC50A1
L3MBTL42	5.11458e-284	0.990255	0.854	0.315	2.58302e-279	Trans B	L3MBTL4
AC006230.11	1.09192e-283	1.03958	0.845	0.326	5.51451e-279	Trans B	AC006230.1
HIST1H4H	5.05475e-283	1.05394	0.962	0.592	2.5528e-278	Trans B	HIST1H4H
MYO1E	5.74771e-283	1.05265	0.959	0.55	2.90276e-278	Trans B	MYO1E
HTT	5.8129e-283	0.681575	1	0.975	2.93569e-278	Trans B	HTT
AC093157.1	6.0187e-283	0.967611	0.969	0.658	3.03962e-278	Trans B	AC093157.1
CLEC17A	1.5331e-282	0.899932	0.982	0.654	7.7426e-278	Trans B	CLEC17A
ZBTB22	4.10192e-281	1.03949	0.954	0.69	2.07159e-276	Trans B	ZBTB22
TMEM237	5.36688e-281	1.04863	0.708	0.231	2.71043e-276	Trans B	TMEM237
INAFM1	1.55631e-280	0.811196	0.989	0.835	7.85981e-276	Trans B	INAFM1
SKAP11	5.4474e-280	0.926573	0.908	0.379	2.7511e-275	Trans B	SKAP1
IGHV2-26	1.50729e-279	2.73724	0.631	0.17	7.61229e-275	Trans B	IGHV2-26
FUOM	4.94351e-278	0.854291	0.986	0.848	2.49662e-273	Trans B	FUOM
HECTD4	9.85523e-278	0.761665	0.997	0.873	4.97719e-273	Trans B	HECTD4
TUBB6	6.46704e-277	0.772219	0.797	0.248	3.26605e-272	Trans B	TUBB6
ATP8A1	3.24835e-273	0.761199	0.996	0.766	1.64051e-268	Trans B	ATP8A1
DSP1	4.20156e-272	1.01539	0.847	0.307	2.12192e-267	Trans B	DSP
UBAC2	4.76146e-270	0.642784	1	0.971	2.40468e-265	Trans B	UBAC2
ZBTB44-DT	1.1301e-269	1.23794	0.674	0.207	5.70732e-265	Trans B	ZBTB44-DT
CTNND11	3.73679e-268	0.870645	0.967	0.575	1.88719e-263	Trans B	CTNND1
APLP22	2.19886e-267	0.971334	0.989	0.567	1.11049e-262	Trans B	APLP2
ZNF790-AS1	2.65818e-266	0.769156	0.991	0.888	1.34246e-261	Trans B	ZNF790-AS1
SCMH1	9.49038e-266	0.699897	1	0.992	4.79292e-261	Trans B	SCMH1
SH3TC1	1.23663e-264	0.850843	0.996	0.757	6.24533e-260	Trans B	SH3TC1
APOLD1	1.59422e-264	0.759364	0.999	0.918	8.0513e-260	Trans B	APOLD1
SGSM3	1.77546e-263	0.618645	1	0.991	8.96659e-259	Trans B	SGSM3
RNF144B1	2.84654e-262	1.04056	0.936	0.512	1.43759e-257	Trans B	RNF144B
UBE2W	2.86297e-262	0.614068	0.999	0.978	1.44589e-257	Trans B	UBE2W
AL353759.1	5.96464e-261	0.884633	0.667	0.201	3.01232e-256	Trans B	AL353759.1
ABLIM1	1.8103e-260	0.611726	0.997	0.878	9.14257e-256	Trans B	ABLIM1
TSPAN32	2.55163e-259	0.754576	0.846	0.356	1.28865e-254	Trans B	TSPAN32
ZNF608	8.64508e-259	1.05641	0.848	0.379	4.36602e-254	Trans B	ZNF608
WDR861	1.14419e-258	1.0451	0.773	0.292	5.77851e-254	Trans B	WDR86
INTS9	8.1677e-257	0.650698	0.999	0.976	4.12493e-252	Trans B	INTS9
SMIM14	1.01918e-256	1.13372	0.954	0.678	5.14717e-252	Trans B	SMIM14
ZNF385A	9.91428e-256	1.01774	0.816	0.344	5.00701e-251	Trans B	ZNF385A
RGL2	2.52881e-255	0.832698	0.97	0.775	1.27712e-250	Trans B	RGL2
ZNF3182	4.12536e-255	0.888737	0.98	0.583	2.08343e-250	Trans B	ZNF318
FCRL11	9.51404e-255	0.933257	0.97	0.779	4.80487e-250	Trans B	FCRL1
RMND5A	9.78192e-255	0.699423	0.998	0.925	4.94016e-250	Trans B	RMND5A
SESTD1	1.01668e-254	0.723528	0.998	0.881	5.13453e-250	Trans B	SESTD1
LDB1	3.94536e-254	0.826854	0.963	0.642	1.99252e-249	Trans B	LDB1
RRM2B1	1.14914e-253	0.755834	0.997	0.86	5.80352e-249	Trans B	RRM2B
CD27-AS11	2.35229e-253	0.913149	0.907	0.428	1.18798e-248	Trans B	CD27-AS1
CLEC2B2	2.86779e-253	0.844864	0.984	0.581	1.44832e-248	Trans B	CLEC2B
OLMALINC1	8.65065e-252	0.978955	0.862	0.355	4.36884e-247	Trans B	OLMALINC
RSKR	3.72948e-251	0.938276	0.501	0.112	1.8835e-246	Trans B	RSKR
LAIR11	4.86877e-250	0.98925	0.905	0.514	2.45888e-245	Trans B	LAIR1
AL359643.3	9.54774e-250	1.07967	0.677	0.222	4.8219e-245	Trans B	AL359643.3
ARHGEF71	4.35374e-249	0.693949	0.999	0.973	2.19877e-244	Trans B	ARHGEF7
PIP5K1B	5.81135e-249	0.842086	0.988	0.809	2.93491e-244	Trans B	PIP5K1B
UXS1	6.66902e-248	0.70655	0.989	0.775	3.36805e-243	Trans B	UXS1
AC145285.6	2.37154e-246	1.08157	0.528	0.131	1.1977e-241	Trans B	AC145285.6
FCGBP	3.83868e-246	0.956719	0.577	0.151	1.93865e-241	Trans B	FCGBP
AP001636.31	3.81252e-245	0.945936	0.912	0.482	1.92544e-240	Trans B	AP001636.3
SLC9A7	5.39535e-245	0.712851	0.997	0.831	2.72481e-240	Trans B	SLC9A7
BEND5	4.22698e-240	0.740138	0.978	0.839	2.13475e-235	Trans B	BEND5
SPA17	6.30334e-239	1.04418	0.57	0.159	3.18337e-234	Trans B	SPA17
AC097382.2	2.86855e-237	1.06887	0.543	0.143	1.44871e-232	Trans B	AC097382.2
ZNF678	3.00203e-237	0.838071	0.98	0.773	1.51611e-232	Trans B	ZNF678
RABEP1	5.70149e-236	0.627974	1	0.999	2.87942e-231	Trans B	RABEP1
DTWD2	9.8908e-236	0.78212	0.922	0.617	4.99515e-231	Trans B	DTWD2
HRAS	2.73602e-234	0.704747	0.998	0.95	1.38177e-229	Trans B	HRAS
LINC01353	3.32555e-232	1.12388	0.69	0.244	1.6795e-227	Trans B	LINC01353
HILPDA	6.0475e-232	1.02346	0.852	0.419	3.05417e-227	Trans B	HILPDA
DSEL1	9.64463e-232	0.906829	0.601	0.172	4.87083e-227	Trans B	DSEL
HDAC9	1.55517e-231	0.835545	0.971	0.74	7.85406e-227	Trans B	HDAC9
CRAMP1	3.83624e-231	0.695126	0.987	0.744	1.93742e-226	Trans B	CRAMP1
SH3BP21	8.43639e-231	0.922352	0.926	0.473	4.26063e-226	Trans B	SH3BP2
LINC021321	2.23142e-229	0.850548	0.844	0.328	1.12693e-224	Trans B	LINC02132
WWC31	1.68711e-228	0.70419	0.99	0.789	8.5204e-224	Trans B	WWC3
AC007381.1	2.82286e-227	0.969256	0.87	0.448	1.42563e-222	Trans B	AC007381.1
PTGER41	6.19198e-226	0.839356	0.928	0.501	3.12714e-221	Trans B	PTGER4
PHC1	2.5751e-225	0.765524	0.953	0.664	1.3005e-220	Trans B	PHC1
MCM7	1.11672e-224	0.616996	1	0.995	5.63977e-220	Trans B	MCM7
STRBP	3.98681e-222	0.633956	0.992	0.938	2.01346e-217	Trans B	STRBP
CBLB	5.96105e-222	0.895954	0.971	0.593	3.01051e-217	Trans B	CBLB
AC020765.2	1.2074e-221	0.725369	0.987	0.829	6.09774e-217	Trans B	AC020765.2
FAM200B	3.29455e-219	0.639213	0.985	0.845	1.66385e-214	Trans B	FAM200B
KPTN	6.20218e-219	0.859296	0.856	0.447	3.13229e-214	Trans B	KPTN
ABRACL	1.32634e-218	0.718759	0.911	0.489	6.69843e-214	Trans B	ABRACL
HIST1H3H	1.5383e-218	0.872095	0.931	0.556	7.76888e-214	Trans B	HIST1H3H
CENPP	7.18804e-218	0.807666	0.974	0.79	3.63017e-213	Trans B	CENPP
AC078785.1	9.74377e-218	0.843099	0.92	0.617	4.92089e-213	Trans B	AC078785.1
MZF1-AS1	1.61039e-216	0.980206	0.885	0.514	8.13295e-212	Trans B	MZF1-AS1
NCF1	2.11164e-216	0.786986	0.999	0.989	1.06644e-211	Trans B	NCF1
MTMR10	3.6967e-216	0.607419	0.999	0.926	1.86694e-211	Trans B	MTMR10
SIAH2	5.82693e-216	0.693663	0.974	0.693	2.94278e-211	Trans B	SIAH2
ZNF490	8.0066e-216	0.646509	0.991	0.928	4.04357e-211	Trans B	ZNF490
AC135050.6	1.69718e-215	1.0246	0.578	0.179	8.57124e-211	Trans B	AC135050.6
ZNF596	1.15881e-214	0.765527	0.984	0.84	5.85235e-210	Trans B	ZNF596
ERV3-1	4.13653e-214	0.626322	1	0.969	2.08907e-209	Trans B	ERV3-1
HS2ST1	4.16532e-214	0.709469	0.987	0.832	2.10361e-209	Trans B	HS2ST1
APP	5.59098e-214	0.789934	0.983	0.728	2.82361e-209	Trans B	APP
SLC25A5	4.86955e-213	0.728639	1	0.994	2.45927e-208	Trans B	SLC25A5
BLOC1S2	3.98354e-212	0.613853	0.999	0.976	2.01181e-207	Trans B	BLOC1S2
PAX5	8.12188e-212	0.661237	0.993	0.916	4.10179e-207	Trans B	PAX5
MAGED1	1.22844e-211	0.662872	0.988	0.781	6.20401e-207	Trans B	MAGED1
LAMC1	3.70794e-211	0.83081	0.873	0.439	1.87262e-206	Trans B	LAMC1
CLCN41	4.45328e-211	0.854578	0.83	0.352	2.24904e-206	Trans B	CLCN4
IGHV1-24	5.77231e-211	4.80171	0.636	0.22	2.91519e-206	Trans B	IGHV1-24
ATP6V0A1	9.10546e-210	0.737816	0.974	0.653	4.59853e-205	Trans B	ATP6V0A1
TRDMT1	1.64428e-209	0.64338	0.993	0.903	8.30409e-205	Trans B	TRDMT1
AP001057.11	2.24999e-208	0.835831	0.901	0.422	1.13631e-203	Trans B	AP001057.1
SLC12A2	3.15207e-208	0.708584	0.979	0.825	1.59189e-203	Trans B	SLC12A2
SRBD1	3.64468e-208	0.714	0.975	0.708	1.84067e-203	Trans B	SRBD1
ZNF320	7.95529e-208	1.01931	0.921	0.628	4.01766e-203	Trans B	ZNF320
DBI	1.98485e-207	0.618647	1	0.97	1.00241e-202	Trans B	DBI
MTSS1	2.06284e-207	0.821286	0.991	0.793	1.0418e-202	Trans B	MTSS1
C22orf34	2.2534e-207	0.676419	0.985	0.853	1.13803e-202	Trans B	C22orf34
SNX22	2.32279e-207	0.778261	0.97	0.745	1.17308e-202	Trans B	SNX22
IGKV2-26	1.24056e-206	1.57457	0.652	0.229	6.26518e-202	Trans B	IGKV2-26
WDFY2	2.73817e-205	0.649143	0.996	0.892	1.38286e-200	Trans B	WDFY2
UBE2O	9.38532e-205	0.778401	0.977	0.797	4.73987e-200	Trans B	UBE2O
KCTD3	9.75282e-205	0.852599	0.587	0.181	4.92547e-200	Trans B	KCTD3
FCRL5	5.26363e-204	0.776116	0.841	0.388	2.65829e-199	Trans B	FCRL5
RINL	2.33728e-203	0.751212	0.963	0.754	1.1804e-198	Trans B	RINL
XYLT1	3.23404e-203	0.811012	0.952	0.613	1.63329e-198	Trans B	XYLT1
ALDH4A1	5.11391e-203	0.747574	0.574	0.173	2.58268e-198	Trans B	ALDH4A1
MORF4L2-AS11	2.6365e-202	0.92183	0.72	0.282	1.33151e-197	Trans B	MORF4L2-AS1
IGKV1-8	2.10328e-201	2.70812	0.659	0.231	1.06222e-196	Trans B	IGKV1-8
MYO15B1	3.71746e-201	0.74169	0.997	0.732	1.87743e-196	Trans B	MYO15B
ZKSCAN7	4.62276e-201	1.03606	0.578	0.185	2.33463e-196	Trans B	ZKSCAN7
SERPINI1	1.90215e-200	0.905148	0.852	0.488	9.60644e-196	Trans B	SERPINI1
TM7SF2	4.60116e-200	0.694734	0.972	0.785	2.32372e-195	Trans B	TM7SF2
LIG4	1.02253e-199	0.921486	0.881	0.489	5.16407e-195	Trans B	LIG4
OGG1	1.42193e-199	0.783886	0.953	0.692	7.18116e-195	Trans B	OGG1
AC078846.1	2.92963e-197	0.622003	0.979	0.858	1.47955e-192	Trans B	AC078846.1
KDM4B	5.1347e-197	0.643436	0.999	0.875	2.59318e-192	Trans B	KDM4B
AL355388.2	6.10105e-197	0.902853	0.642	0.232	3.08122e-192	Trans B	AL355388.2
IGHV3-33	1.64067e-196	1.92055	0.975	0.777	8.2859e-192	Trans B	IGHV3-33
DOP1B	5.31421e-196	0.833862	0.973	0.789	2.68383e-191	Trans B	DOP1B
PCOLCE	5.35472e-196	0.827129	0.654	0.233	2.7043e-191	Trans B	PCOLCE
TOB1-AS1	8.33592e-196	0.979576	0.716	0.309	4.20989e-191	Trans B	TOB1-AS1
NSMCE1	1.20611e-195	0.724662	0.951	0.781	6.09122e-191	Trans B	NSMCE1
ADORA2A	1.68731e-195	0.687254	0.974	0.752	8.52142e-191	Trans B	ADORA2A
SNX30	3.93656e-195	0.855203	0.779	0.345	1.98808e-190	Trans B	SNX30
LST1	2.43355e-194	0.790357	0.925	0.667	1.22902e-189	Trans B	LST1
SIAE	3.07589e-194	0.86316	0.717	0.3	1.55342e-189	Trans B	SIAE
TTC241	4.98476e-194	0.866382	0.77	0.325	2.51746e-189	Trans B	TTC24
PNPLA71	1.27074e-193	0.786677	0.912	0.501	6.41764e-189	Trans B	PNPLA7
HIST1H2BF	2.11052e-193	1.07145	0.766	0.351	1.06588e-188	Trans B	HIST1H2BF
AGPAT52	3.66965e-192	0.738315	0.985	0.617	1.85329e-187	Trans B	AGPAT5
TNFSF13	1.7221e-190	0.80369	0.893	0.522	8.69711e-186	Trans B	TNFSF13
FBXO30	1.88516e-190	0.924708	0.869	0.523	9.52064e-186	Trans B	FBXO30
AL022328.3	2.5775e-190	0.926687	0.779	0.358	1.30172e-185	Trans B	AL022328.3
PLCL2	2.69194e-190	0.604681	0.995	0.904	1.35951e-185	Trans B	PLCL2
SLC4A81	2.7875e-190	0.749712	0.964	0.691	1.40777e-185	Trans B	SLC4A8
FANCB	4.86259e-189	0.742434	0.919	0.615	2.45575e-184	Trans B	FANCB
ZNF595	2.81448e-188	0.766753	0.949	0.679	1.4214e-183	Trans B	ZNF595
NFYA	4.01813e-188	0.686749	0.972	0.797	2.02928e-183	Trans B	NFYA
PAIP2	1.09871e-187	0.604808	1	0.998	5.54882e-183	Trans B	PAIP2
CDHR3	1.43898e-187	0.936875	0.556	0.17	7.2673e-183	Trans B	CDHR3
ZNF2851	2.91187e-187	0.857193	0.64	0.232	1.47058e-182	Trans B	ZNF285
TMSB10	3.58008e-187	0.724853	1	0.999	1.80805e-182	Trans B	TMSB10
CR2	3.64797e-187	0.88681	0.792	0.375	1.84233e-182	Trans B	CR2
NMT21	1.18722e-186	0.731894	0.974	0.74	5.99584e-182	Trans B	NMT2
TMEM243	2.10132e-186	0.616803	1	1	1.06123e-181	Trans B	TMEM243
AL353622.1	3.80792e-185	0.829117	0.843	0.46	1.92311e-180	Trans B	AL353622.1
ICOSLG1	1.75967e-184	0.748279	0.97	0.63	8.88686e-180	Trans B	ICOSLG
TMEM263	2.0186e-184	0.606206	0.941	0.511	1.01945e-179	Trans B	TMEM263
HIST1H2BC	9.53404e-184	0.69821	0.983	0.739	4.81498e-179	Trans B	HIST1H2BC
CCDC141	1.12698e-182	0.702304	0.95	0.609	5.69161e-178	Trans B	CCDC141
ZNF701	1.7221e-182	0.625007	0.978	0.866	8.69712e-178	Trans B	ZNF701
ATP2A3	1.0532e-181	0.623935	0.995	0.928	5.31899e-177	Trans B	ATP2A3
CD79B	2.1847e-181	0.951275	0.978	0.889	1.10334e-176	Trans B	CD79B
PLEKHA12	9.79915e-181	0.662887	0.983	0.589	4.94887e-176	Trans B	PLEKHA1
LIMD2	1.23688e-180	0.744803	1	0.999	6.24659e-176	Trans B	LIMD2
EFCAB5	2.16392e-180	0.999327	0.618	0.216	1.09284e-175	Trans B	EFCAB5
COLGALT1	2.51624e-180	0.657559	0.978	0.82	1.27078e-175	Trans B	COLGALT1
PRCP	3.55272e-180	0.651433	0.989	0.823	1.79423e-175	Trans B	PRCP
TIPARP-AS11	3.86096e-180	0.743107	0.746	0.323	1.9499e-175	Trans B	TIPARP-AS1
SOCS7	6.15656e-180	0.931397	0.705	0.301	3.10925e-175	Trans B	SOCS7
TMEM164	7.52156e-179	0.67112	0.964	0.775	3.79861e-174	Trans B	TMEM164
KCNQ5	1.76375e-178	0.720322	0.933	0.656	8.90745e-174	Trans B	KCNQ5
AC004889.1	9.85364e-178	0.823862	0.792	0.375	4.97639e-173	Trans B	AC004889.1
ZSCAN30	1.66572e-177	0.719474	0.954	0.729	8.41239e-173	Trans B	ZSCAN30
AC105285.1	3.86347e-177	0.963929	0.655	0.253	1.95117e-172	Trans B	AC105285.1
VPREB3	4.50839e-177	0.997764	0.911	0.569	2.27687e-172	Trans B	VPREB3
ABAT	9.98841e-177	0.683149	0.859	0.449	5.04445e-172	Trans B	ABAT
KCNMB3	1.11449e-176	0.748593	0.711	0.29	5.62851e-172	Trans B	KCNMB3
UTRN	2.43771e-176	0.619471	0.995	0.871	1.23112e-171	Trans B	UTRN
PMEPA11	6.46259e-176	0.721692	0.727	0.297	3.2638e-171	Trans B	PMEPA1
FYCO1	2.39331e-175	0.637462	0.936	0.648	1.20869e-170	Trans B	FYCO1
RAD18	1.10803e-173	0.690043	0.97	0.785	5.5959e-169	Trans B	RAD18
SCN3A1	3.59624e-173	0.769529	0.735	0.294	1.81621e-168	Trans B	SCN3A
CYB561A3	1.4465e-172	0.728929	0.982	0.861	7.30525e-168	Trans B	CYB561A3
CEP83	3.85649e-172	0.631102	0.975	0.8	1.94764e-167	Trans B	CEP83
POLR3G	5.42103e-172	0.679456	0.533	0.17	2.73779e-167	Trans B	POLR3G
AL118506.1	1.40316e-170	0.872169	0.644	0.254	7.08638e-166	Trans B	AL118506.1
CHD3	2.36102e-170	0.608428	0.874	0.447	1.19239e-165	Trans B	CHD3
AL079338.1	2.71714e-170	0.612101	0.741	0.301	1.37224e-165	Trans B	AL079338.1
C1orf1621	8.75034e-170	0.847594	0.881	0.524	4.41919e-165	Trans B	C1orf162
IGKV2-29	1.26414e-169	1.13634	0.742	0.337	6.3843e-165	Trans B	IGKV2-29
KIAA0040	2.0473e-169	0.748506	0.938	0.677	1.03395e-164	Trans B	KIAA0040
IGHM	7.89175e-169	1.12838	0.978	0.687	3.98557e-164	Trans B	IGHM
ENG1	2.26452e-168	0.769353	0.736	0.327	1.14365e-163	Trans B	ENG
ABCA11	2.62873e-168	0.732883	0.913	0.509	1.32759e-163	Trans B	ABCA1
TRERNA1	4.43593e-168	0.773979	0.655	0.259	2.24028e-163	Trans B	TRERNA1
DCLK2	5.78946e-168	0.936998	0.573	0.2	2.92385e-163	Trans B	DCLK2
STARD9	5.89602e-168	0.873742	0.773	0.395	2.97767e-163	Trans B	STARD9
FOXP11	9.81839e-168	0.763848	0.999	0.862	4.95858e-163	Trans B	FOXP1
TTC9	1.2672e-166	0.749337	0.919	0.671	6.39976e-162	Trans B	TTC9
CRYBG3	3.29353e-166	0.810309	0.707	0.304	1.66333e-161	Trans B	CRYBG3
SLC15A2	2.76033e-165	0.776941	0.852	0.467	1.39405e-160	Trans B	SLC15A2
PPP5D11	1.06498e-164	0.848723	0.808	0.433	5.37845e-160	Trans B	PPP5D1
PTPRE	1.26136e-164	0.632688	0.838	0.417	6.37025e-160	Trans B	PTPRE
RNFT2	7.27056e-164	0.648666	0.779	0.358	3.67185e-159	Trans B	RNFT2
C16orf74	1.54555e-163	0.835416	0.861	0.471	7.80548e-159	Trans B	C16orf74
AC011447.3	3.08341e-163	0.737331	0.859	0.534	1.55721e-158	Trans B	AC011447.3
UCP2	3.47087e-163	0.85769	0.976	0.891	1.75289e-158	Trans B	UCP2
GRAMD4	7.48893e-163	0.731148	0.858	0.487	3.78214e-158	Trans B	GRAMD4
TLE1	2.56666e-162	0.729599	0.99	0.879	1.29624e-157	Trans B	TLE1
NOTCH2NLC	4.65647e-162	0.7346	0.899	0.561	2.35166e-157	Trans B	NOTCH2NLC
ZNF667-AS12	3.01061e-161	0.722175	0.855	0.424	1.52045e-156	Trans B	ZNF667-AS1
LINC00665	3.0359e-161	0.660701	0.959	0.781	1.53322e-156	Trans B	LINC00665
ENTR1	8.75287e-161	0.611939	0.954	0.756	4.42046e-156	Trans B	ENTR1
GPD1L	3.10109e-160	0.647482	0.599	0.228	1.56615e-155	Trans B	GPD1L
ZNF77	1.43865e-159	0.774101	0.802	0.43	7.26563e-155	Trans B	ZNF77
AC107959.1	2.79697e-159	0.728385	0.738	0.329	1.41256e-154	Trans B	AC107959.1
TP53I11	3.32154e-159	0.606647	0.838	0.452	1.67747e-154	Trans B	TP53I11
AP003717.4	4.45253e-159	0.807236	0.832	0.496	2.24866e-154	Trans B	AP003717.4
FBXO5	1.11248e-158	0.802732	0.928	0.682	5.61835e-154	Trans B	FBXO5
RTN4IP1	1.20533e-158	0.721825	0.926	0.683	6.08728e-154	Trans B	RTN4IP1
AC099850.1	3.07781e-158	0.786071	0.803	0.412	1.55439e-153	Trans B	AC099850.1
LINC01003	3.21928e-158	0.696572	0.957	0.77	1.62583e-153	Trans B	LINC01003
PLPP51	3.42019e-158	0.860346	0.899	0.536	1.7273e-153	Trans B	PLPP5
SOX12	1.22734e-157	0.787936	0.713	0.321	6.19843e-153	Trans B	SOX12
ZNF713	8.49961e-156	0.839731	0.574	0.21	4.29256e-151	Trans B	ZNF713
BRI3BP	4.81191e-155	0.657646	0.896	0.588	2.43016e-150	Trans B	BRI3BP
OGFRL1	3.56867e-154	0.618788	0.987	0.806	1.80228e-149	Trans B	OGFRL1
KCNH81	4.09369e-154	0.767551	0.764	0.351	2.06744e-149	Trans B	KCNH8
LAT2	2.18167e-153	0.74317	0.95	0.769	1.10181e-148	Trans B	LAT2
AC016773.1	6.39757e-153	0.720612	0.847	0.493	3.23096e-148	Trans B	AC016773.1
KANSL1L1	4.72167e-151	0.817218	0.63	0.252	2.38458e-146	Trans B	KANSL1L
GSTA4	2.47571e-150	0.768379	0.509	0.167	1.25031e-145	Trans B	GSTA4
AC099524.1	2.23575e-149	0.703702	0.848	0.488	1.12912e-144	Trans B	AC099524.1
ARL11	4.9519e-149	0.643067	0.901	0.655	2.50086e-144	Trans B	ARL11
SNHG25	1.48443e-148	0.633702	0.931	0.693	7.49681e-144	Trans B	SNHG25
TOP2A	1.36546e-147	0.738215	0.607	0.227	6.896e-143	Trans B	TOP2A
HK2	2.54565e-147	0.866391	0.67	0.307	1.28563e-142	Trans B	HK2
ORC6	3.16014e-147	0.755036	0.753	0.367	1.59597e-142	Trans B	ORC6
AL034397.31	1.82517e-146	0.695993	0.805	0.421	9.21768e-142	Trans B	AL034397.3
AC123912.11	6.34704e-146	0.66243	0.584	0.209	3.20545e-141	Trans B	AC123912.1
DZIP3	1.16048e-145	0.63619	0.928	0.676	5.86077e-141	Trans B	DZIP3
LDLRAD41	1.17176e-145	0.875713	0.831	0.489	5.91775e-141	Trans B	LDLRAD4
C11orf21	1.82265e-145	0.684512	0.818	0.477	9.20493e-141	Trans B	C11orf21
ZNF649	2.57413e-145	0.631537	0.945	0.757	1.30001e-140	Trans B	ZNF649
MPP7	5.55629e-143	0.60213	0.566	0.219	2.80609e-138	Trans B	MPP7
ZNF687-AS1	2.63374e-142	0.66585	0.836	0.483	1.33012e-137	Trans B	ZNF687-AS1
PRICKLE1	3.56786e-142	0.730456	0.797	0.439	1.80188e-137	Trans B	PRICKLE1
DROSHA	7.84648e-142	0.64346	0.953	0.736	3.96271e-137	Trans B	DROSHA
CPNE8	1.77974e-141	0.769847	0.533	0.189	8.98821e-137	Trans B	CPNE8
SFMBT2	5.66373e-141	0.650796	0.679	0.292	2.86035e-136	Trans B	SFMBT2
ZNF6651	2.30434e-140	0.666619	0.825	0.507	1.16376e-135	Trans B	ZNF665
TREML21	3.38535e-139	0.698481	0.671	0.279	1.7097e-134	Trans B	TREML2
ZNF4151	2.06308e-138	0.713231	0.636	0.256	1.04192e-133	Trans B	ZNF415
AL138995.11	1.29776e-137	0.710364	0.509	0.168	6.55408e-133	Trans B	AL138995.1
TMEM79	9.18659e-137	0.753631	0.846	0.56	4.6395e-132	Trans B	TMEM79
CLEC2D	2.66014e-136	0.619129	0.92	0.678	1.34345e-131	Trans B	CLEC2D
MIR600HG	9.33784e-136	0.73999	0.626	0.261	4.71589e-131	Trans B	MIR600HG
HDHD2	1.68563e-135	0.627153	0.897	0.679	8.51293e-131	Trans B	HDHD2
CD79A	2.43621e-135	0.659427	1	1	1.23036e-130	Trans B	CD79A
FCER22	7.01876e-135	0.710703	0.918	0.564	3.54468e-130	Trans B	FCER2
LFNG	6.43861e-134	0.662843	0.855	0.507	3.25169e-129	Trans B	LFNG
AC008438.1	9.93511e-134	0.69942	0.798	0.439	5.01753e-129	Trans B	AC008438.1
ZRANB3	2.15285e-133	0.702231	0.837	0.525	1.08726e-128	Trans B	ZRANB3
ZNF561-AS1	3.77636e-133	0.69051	0.832	0.513	1.90717e-128	Trans B	ZNF561-AS1
STX7	4.06214e-133	0.602929	0.962	0.827	2.0515e-128	Trans B	STX7
AC104653.1	7.64717e-133	0.791589	0.685	0.334	3.86205e-128	Trans B	AC104653.1
PELI21	1.29881e-132	0.733276	0.758	0.409	6.55938e-128	Trans B	PELI2
MYADM1	8.32768e-131	0.953257	0.606	0.262	4.20573e-126	Trans B	MYADM
SGCE	1.07118e-130	0.776368	0.58	0.234	5.40976e-126	Trans B	SGCE
PPFIBP11	3.49662e-130	0.625392	0.628	0.235	1.7659e-125	Trans B	PPFIBP1
LINC008861	7.00629e-128	0.75651	0.678	0.323	3.53839e-123	Trans B	LINC00886
AL137796.1	4.67007e-127	0.69999	0.672	0.319	2.35853e-122	Trans B	AL137796.1
GAPT	2.41569e-123	0.613997	0.928	0.738	1.22e-118	Trans B	GAPT
AL138724.1	1.3476e-122	0.615724	0.927	0.719	6.8058e-118	Trans B	AL138724.1
WDHD11	2.9468e-122	0.672087	0.845	0.532	1.48822e-117	Trans B	WDHD1
ACTG1	8.04245e-122	0.640498	0.996	0.952	4.06168e-117	Trans B	ACTG1
AC074044.1	1.02605e-121	0.772478	0.628	0.296	5.18186e-117	Trans B	AC074044.1
IGHV1-69D1	1.92235e-120	1.19251	0.661	0.299	9.70846e-116	Trans B	IGHV1-69D
CD2002	7.71826e-120	0.641863	0.794	0.381	3.89795e-115	Trans B	CD200
IL4R2	9.5937e-120	0.718861	0.793	0.386	4.84511e-115	Trans B	IL4R
FCRLA	2.37507e-119	0.758165	0.89	0.671	1.19948e-114	Trans B	FCRLA
HVCN11	5.65618e-119	0.615907	0.953	0.823	2.85654e-114	Trans B	HVCN1
ATL1	1.95834e-118	0.7224	0.671	0.329	9.89019e-114	Trans B	ATL1
AL360178.1	3.98871e-118	0.669976	0.676	0.332	2.01442e-113	Trans B	AL360178.1
C8orf37	1.3677e-117	0.65499	0.702	0.359	6.90732e-113	Trans B	C8orf37
ZNF354C1	1.67469e-117	0.628276	0.681	0.326	8.45766e-113	Trans B	ZNF354C
PLEKHA4	1.03478e-116	0.762565	0.554	0.237	5.22597e-112	Trans B	PLEKHA4
PHLPP11	1.0947e-116	0.729535	0.517	0.2	5.52858e-112	Trans B	PHLPP1
FMNL31	6.67505e-115	0.700903	0.708	0.36	3.3711e-110	Trans B	FMNL3
NRGN	8.80511e-115	0.766116	0.544	0.227	4.44684e-110	Trans B	NRGN
RPGR1	1.24504e-114	0.662959	0.812	0.457	6.28782e-110	Trans B	RPGR
AC110769.2	4.27684e-114	0.764209	0.508	0.207	2.15993e-109	Trans B	AC110769.2
AC009831.1	4.74644e-112	0.643588	0.77	0.427	2.39709e-107	Trans B	AC009831.1
AL117379.1	1.42738e-111	0.715221	0.544	0.228	7.2087e-107	Trans B	AL117379.1
AL359504.2	1.309e-110	0.680097	0.702	0.363	6.61087e-106	Trans B	AL359504.2
THAP91	2.75078e-110	0.608844	0.641	0.299	1.38922e-105	Trans B	THAP9
SPIB	2.19643e-109	0.635404	0.964	0.754	1.10926e-104	Trans B	SPIB
AC132938.3	1.24973e-103	0.630802	0.841	0.56	6.31154e-99	Trans B	AC132938.3
CFAP201	2.13198e-102	0.617433	0.903	0.707	1.07671e-97	Trans B	CFAP20
MCF2L1	4.24482e-102	0.612076	0.522	0.216	2.14376e-97	Trans B	MCF2L
RPP40	1.24679e-101	0.656873	0.542	0.245	6.29666e-97	Trans B	RPP40
NUDT8	1.01069e-100	0.665995	0.773	0.467	5.10428e-96	Trans B	NUDT8
POP1	2.07399e-100	0.640812	0.745	0.426	1.04743e-95	Trans B	POP1
AC002310.11	8.34502e-99	0.616005	0.82	0.555	4.21449e-94	Trans B	AC002310.1
STOML1	1.24917e-98	0.648907	0.675	0.372	6.3087e-94	Trans B	STOML1
PPP1R13L	3.25722e-98	0.652076	0.634	0.327	1.64499e-93	Trans B	PPP1R13L
DTX41	8.98045e-98	0.698842	0.533	0.22	4.5354e-93	Trans B	DTX4
SLC2A3	3.5727e-97	0.644951	0.951	0.774	1.80432e-92	Trans B	SLC2A3
AP000926.21	8.91652e-97	0.666981	0.659	0.356	4.50311e-92	Trans B	AP000926.2
FOS1	2.52479e-96	1.0241	0.932	0.826	1.2751e-91	Trans B	FOS
ZNF584	8.18669e-96	0.685797	0.611	0.317	4.13452e-91	Trans B	ZNF584
LRRC1	1.2155e-94	0.66699	0.525	0.243	6.13865e-90	Trans B	LRRC1
AC010168.2	3.70521e-94	0.687757	0.537	0.246	1.87124e-89	Trans B	AC010168.2
CARNS1	4.54128e-94	0.689314	0.594	0.291	2.29348e-89	Trans B	CARNS1
FOXO4	4.92039e-93	0.618645	0.838	0.582	2.48494e-88	Trans B	FOXO4
AL590068.4	1.89601e-90	0.618432	0.649	0.343	9.57541e-86	Trans B	AL590068.4
CHI3L21	4.58928e-90	0.651481	0.56	0.261	2.31773e-85	Trans B	CHI3L2
SLAIN1	6.92642e-90	0.607182	0.736	0.464	3.49805e-85	Trans B	SLAIN1
ADNP-AS1	2.40508e-86	0.678607	0.646	0.37	1.21464e-81	Trans B	ADNP-AS1
JUNB1	1.56323e-83	0.618357	1	0.991	7.89479e-79	Trans B	JUNB
IGHV3-11	1.36904e-81	0.888061	0.903	0.735	6.91404e-77	Trans B	IGHV3-11
IGHV5-51	1.53401e-81	2.62904	0.775	0.533	7.74723e-77	Trans B	IGHV5-51
SYT51	3.73234e-81	0.631973	0.723	0.475	1.88494e-76	Trans B	SYT5
WDR12	5.82962e-81	0.60548	0.743	0.487	2.94413e-76	Trans B	WDR12
IGHV3-21	7.02597e-78	0.745053	0.844	0.606	3.54833e-73	Trans B	IGHV3-21
DMD	3.82994e-77	0.648307	0.53	0.254	1.93423e-72	Trans B	DMD
GADD45B1	8.78206e-71	0.692409	0.873	0.689	4.4352e-66	Trans B	GADD45B
IGKV1-27	1.25541e-44	1.88383	0.689	0.488	6.34018e-40	Trans B	IGKV1-27
IGHV1-3	7.73093e-13	0.659119	0.72	0.608	3.90435e-08	Trans B	IGHV1-3
CRIP1	0	2.39356	1	0.686	0	Late Act SMB	CRIP1
S100A10	0	2.23889	1	0.53	0	Late Act SMB	S100A10
CRIP2	0	2.09238	0.958	0.127	0	Late Act SMB	CRIP2
ITGB1	0	2.01209	0.987	0.349	0	Late Act SMB	ITGB1
COCH1	0	1.96258	0.928	0.147	0	Late Act SMB	COCH
BAIAP3	0	1.91942	0.994	0.168	0	Late Act SMB	BAIAP3
GRAMD1C1	0	1.9089	0.979	0.214	0	Late Act SMB	GRAMD1C
EPHA4	0	1.85114	0.993	0.201	0	Late Act SMB	EPHA4
AK8	0	1.84682	0.944	0.067	0	Late Act SMB	AK8
TIAM2	0	1.78097	0.967	0.101	0	Late Act SMB	TIAM2
EBI3	0	1.76713	0.954	0.161	0	Late Act SMB	EBI3
AC092821.3	0	1.76691	0.988	0.374	0	Late Act SMB	AC092821.3
MIAT	0	1.7506	0.971	0.102	0	Late Act SMB	MIAT
TEX91	0	1.73917	0.961	0.165	0	Late Act SMB	TEX9
BCAT1	0	1.73146	0.973	0.201	0	Late Act SMB	BCAT1
HTR3A	0	1.72609	0.896	0.107	0	Late Act SMB	HTR3A
MSC	0	1.72478	0.957	0.103	0	Late Act SMB	MSC
CHAD	0	1.72297	0.877	0.103	0	Late Act SMB	CHAD
GSN	0	1.71485	0.991	0.208	0	Late Act SMB	GSN
SMAGP1	0	1.71225	0.985	0.308	0	Late Act SMB	SMAGP
S100A4	0	1.70239	0.959	0.479	0	Late Act SMB	S100A4
SULT1A3	0	1.68318	0.964	0.261	0	Late Act SMB	SULT1A3
PTK6	0	1.68012	0.881	0.159	0	Late Act SMB	PTK6
ATP1B1	0	1.67852	0.977	0.132	0	Late Act SMB	ATP1B1
FUT7	0	1.67038	0.926	0.12	0	Late Act SMB	FUT7
PTAFR	0	1.66526	0.842	0.08	0	Late Act SMB	PTAFR
CPNE5	0	1.65945	0.993	0.598	0	Late Act SMB	CPNE5
LYPLAL11	0	1.65717	0.987	0.401	0	Late Act SMB	LYPLAL1
HOMER3	0	1.65671	0.959	0.109	0	Late Act SMB	HOMER3
PIK3R2	0	1.65313	1	0.333	0	Late Act SMB	PIK3R2
DAAM1	0	1.65313	0.975	0.425	0	Late Act SMB	DAAM1
SNED11	0	1.6514	0.99	0.362	0	Late Act SMB	SNED1
TESC	0	1.64478	0.883	0.139	0	Late Act SMB	TESC
AC008691.1	0	1.64024	0.994	0.219	0	Late Act SMB	AC008691.1
CLIP2	0	1.63725	0.973	0.229	0	Late Act SMB	CLIP2
LINC01410	0	1.63699	0.995	0.336	0	Late Act SMB	LINC01410
AC016745.1	0	1.63523	0.955	0.155	0	Late Act SMB	AC016745.1
SNTA1	0	1.6337	0.965	0.304	0	Late Act SMB	SNTA1
MAP7	0	1.63359	0.909	0.098	0	Late Act SMB	MAP7
ACSF2	0	1.63314	0.999	0.439	0	Late Act SMB	ACSF2
CRACR2B	0	1.62823	0.992	0.234	0	Late Act SMB	CRACR2B
PDE4D1	0	1.62541	0.833	0.246	0	Late Act SMB	PDE4D
C9orf139	0	1.62162	0.952	0.168	0	Late Act SMB	C9orf139
TGM2	0	1.61947	0.946	0.09	0	Late Act SMB	TGM2
MYL9	0	1.6165	0.936	0.247	0	Late Act SMB	MYL9
HOPX	0	1.61429	0.865	0.125	0	Late Act SMB	HOPX
CD70	0	1.61367	0.992	0.419	0	Late Act SMB	CD70
AL590550.1	0	1.61335	0.954	0.11	0	Late Act SMB	AL590550.1
FOLR2	0	1.613	0.988	0.264	0	Late Act SMB	FOLR2
NIBAN1	0	1.60719	0.985	0.157	0	Late Act SMB	NIBAN1
PIK3R5	0	1.60513	0.999	0.488	0	Late Act SMB	PIK3R5
CNTLN	0	1.6041	0.738	0.06	0	Late Act SMB	CNTLN
SSPN	0	1.60404	0.916	0.257	0	Late Act SMB	SSPN
ZNF296	0	1.59821	0.998	0.565	0	Late Act SMB	ZNF296
AC244502.1	0	1.59525	0.82	0.049	0	Late Act SMB	AC244502.1
PVT1	0	1.59218	0.998	0.439	0	Late Act SMB	PVT1
PRR11	0	1.59151	0.973	0.2	0	Late Act SMB	PRR11
CHAF1A	0	1.58993	0.997	0.431	0	Late Act SMB	CHAF1A
TBXAS11	0	1.58832	0.919	0.209	0	Late Act SMB	TBXAS1
AC025569.1	0	1.58585	0.899	0.183	0	Late Act SMB	AC025569.1
ANXA2	0	1.58428	0.981	0.418	0	Late Act SMB	ANXA2
BRIP1	0	1.58182	0.822	0.094	0	Late Act SMB	BRIP1
ILDR1	0	1.57522	0.889	0.082	0	Late Act SMB	ILDR1
F8	0	1.57153	0.92	0.265	0	Late Act SMB	F8
CD86	0	1.57138	0.997	0.401	0	Late Act SMB	CD86
LINC00539	0	1.57082	0.952	0.127	0	Late Act SMB	LINC00539
MAPK12	0	1.57074	0.866	0.12	0	Late Act SMB	MAPK12
NR1D1	0	1.56376	0.979	0.247	0	Late Act SMB	NR1D1
KIF11	0	1.56356	0.898	0.096	0	Late Act SMB	KIF11
CDCA7	0	1.55641	0.932	0.094	0	Late Act SMB	CDCA7
TRIB3	0	1.55174	0.999	0.412	0	Late Act SMB	TRIB3
SLX1B	0	1.53822	0.926	0.259	0	Late Act SMB	SLX1B
AL355312.4	0	1.53089	0.881	0.044	0	Late Act SMB	AL355312.4
TRIM47	0	1.52987	0.947	0.195	0	Late Act SMB	TRIM47
LINC00426	0	1.52402	0.976	0.292	0	Late Act SMB	LINC00426
CR1	0	1.52391	0.977	0.467	0	Late Act SMB	CR1
JPT1	0	1.52227	0.996	0.533	0	Late Act SMB	JPT1
CBR31	0	1.52078	0.979	0.315	0	Late Act SMB	CBR3
PIK3R6	0	1.51983	0.971	0.153	0	Late Act SMB	PIK3R6
PLA2G2D	0	1.51374	0.857	0.157	0	Late Act SMB	PLA2G2D
C1orf54	0	1.51363	0.992	0.492	0	Late Act SMB	C1orf54
NEK61	0	1.51285	0.988	0.374	0	Late Act SMB	NEK6
AC026904.1	0	1.50931	0.955	0.151	0	Late Act SMB	AC026904.1
S100Z1	0	1.50845	0.915	0.169	0	Late Act SMB	S100Z
RAB31	0	1.50056	1	0.561	0	Late Act SMB	RAB31
USP46	0	1.50021	0.998	0.483	0	Late Act SMB	USP46
GDPD5	0	1.49571	0.982	0.286	0	Late Act SMB	GDPD5
VWA7	0	1.49445	0.927	0.096	0	Late Act SMB	VWA7
ARHGAP6	0	1.49147	0.927	0.188	0	Late Act SMB	ARHGAP6
DNM3	0	1.49049	0.823	0.072	0	Late Act SMB	DNM3
DOK7	0	1.4895	0.962	0.317	0	Late Act SMB	DOK7
MXD3	0	1.48933	0.993	0.282	0	Late Act SMB	MXD3
CD58	0	1.48827	1	0.414	0	Late Act SMB	CD58
SMKR1	0	1.48778	0.878	0.135	0	Late Act SMB	SMKR1
TERF2	0	1.48722	1	0.601	0	Late Act SMB	TERF2
TRAC	0	1.48474	0.874	0.173	0	Late Act SMB	TRAC
POF1B1	0	1.48353	0.925	0.227	0	Late Act SMB	POF1B
AL512625.31	0	1.48194	0.979	0.424	0	Late Act SMB	AL512625.3
LYPLAL1-DT	0	1.47942	0.772	0.089	0	Late Act SMB	LYPLAL1-DT
AC010969.2	0	1.47806	0.863	0.273	0	Late Act SMB	AC010969.2
MUC16	0	1.47734	0.57	0.03	0	Late Act SMB	MUC16
C12orf741	0	1.47286	0.986	0.261	0	Late Act SMB	C12orf74
TCF7L1	0	1.4718	0.873	0.075	0	Late Act SMB	TCF7L1
AC073332.1	0	1.46772	0.999	0.527	0	Late Act SMB	AC073332.1
GCLC	0	1.4673	0.986	0.366	0	Late Act SMB	GCLC
AC021188.1	0	1.46515	0.911	0.186	0	Late Act SMB	AC021188.1
ITGAM	0	1.46135	0.989	0.316	0	Late Act SMB	ITGAM
GPR25	0	1.46037	0.979	0.127	0	Late Act SMB	GPR25
EYA2	0	1.45858	0.855	0.063	0	Late Act SMB	EYA2
AIM2	0	1.45601	0.932	0.375	0	Late Act SMB	AIM2
SPACA9	0	1.45524	0.937	0.37	0	Late Act SMB	SPACA9
DAPK2	0	1.45033	0.859	0.182	0	Late Act SMB	DAPK2
ANXA4	0	1.44869	0.931	0.387	0	Late Act SMB	ANXA4
BCAS1	0	1.44831	0.876	0.117	0	Late Act SMB	BCAS1
SCIMP1	0	1.4476	0.916	0.446	0	Late Act SMB	SCIMP
LMCD1	0	1.44728	0.608	0.091	0	Late Act SMB	LMCD1
CYFIP1	0	1.44376	0.914	0.255	0	Late Act SMB	CYFIP1
TMEM273	0	1.44236	0.988	0.378	0	Late Act SMB	TMEM273
ZYG11A	0	1.44037	0.765	0.058	0	Late Act SMB	ZYG11A
CBR3-AS1	0	1.43777	0.903	0.404	0	Late Act SMB	CBR3-AS1
EHD3	0	1.43598	0.982	0.358	0	Late Act SMB	EHD3
WWTR1	0	1.43572	0.744	0.034	0	Late Act SMB	WWTR1
LINC01320	0	1.43522	0.689	0.047	0	Late Act SMB	LINC01320
ENO3	0	1.43474	0.969	0.433	0	Late Act SMB	ENO3
PHETA2	0	1.42928	0.767	0.081	0	Late Act SMB	PHETA2
GCSAM	0	1.42344	0.805	0.228	0	Late Act SMB	GCSAM
ZYX	0	1.42232	1	0.488	0	Late Act SMB	ZYX
RMI2	0	1.42209	0.627	0.112	0	Late Act SMB	RMI2
ZSWIM4	0	1.42079	0.802	0.257	0	Late Act SMB	ZSWIM4
CEND1	0	1.41946	0.762	0.036	0	Late Act SMB	CEND1
EHD1	0	1.41891	0.999	0.649	0	Late Act SMB	EHD1
SERPINB61	0	1.41477	0.988	0.465	0	Late Act SMB	SERPINB6
DNAH8	0	1.41403	0.842	0.074	0	Late Act SMB	DNAH8
SOWAHD	0	1.41253	0.9	0.259	0	Late Act SMB	SOWAHD
ITGA3	0	1.40413	0.919	0.131	0	Late Act SMB	ITGA3
PDLIM7	0	1.40412	0.994	0.621	0	Late Act SMB	PDLIM7
AHNAK	0	1.40074	0.947	0.544	0	Late Act SMB	AHNAK
WEE1	0	1.39887	1	0.496	0	Late Act SMB	WEE1
MSC-AS1	0	1.39857	0.885	0.108	0	Late Act SMB	MSC-AS1
HOXB7	0	1.39794	0.909	0.126	0	Late Act SMB	HOXB7
AC092145.1	0	1.39701	0.719	0.084	0	Late Act SMB	AC092145.1
TCTEX1D2	0	1.39414	0.989	0.526	0	Late Act SMB	TCTEX1D2
SCARB1	0	1.39352	0.925	0.327	0	Late Act SMB	SCARB1
CCR1	0	1.39256	0.767	0.053	0	Late Act SMB	CCR1
SLC19A1	0	1.38684	0.926	0.295	0	Late Act SMB	SLC19A1
CPTP	0	1.38528	0.993	0.513	0	Late Act SMB	CPTP
AC097534.2	0	1.38301	0.864	0.301	0	Late Act SMB	AC097534.2
COL4A4	0	1.38264	0.998	0.426	0	Late Act SMB	COL4A4
PPP1R18	0	1.38245	1	0.732	0	Late Act SMB	PPP1R18
FBXL14	0	1.3818	0.771	0.124	0	Late Act SMB	FBXL14
ARHGAP31	0	1.38065	0.971	0.284	0	Late Act SMB	ARHGAP31
NCKIPSD	0	1.37674	0.942	0.394	0	Late Act SMB	NCKIPSD
MYO1G	0	1.37586	1	0.88	0	Late Act SMB	MYO1G
TGFB1I1	0	1.37582	0.705	0.055	0	Late Act SMB	TGFB1I1
TKT	0	1.3758	0.999	0.853	0	Late Act SMB	TKT
ANKLE1	0	1.37447	0.88	0.287	0	Late Act SMB	ANKLE1
SLX1A	0	1.37285	0.841	0.227	0	Late Act SMB	SLX1A
VSIG1	0	1.37201	0.916	0.167	0	Late Act SMB	VSIG1
AL355076.2	0	1.3718	0.943	0.357	0	Late Act SMB	AL355076.2
ACTL10	0	1.37083	0.827	0.224	0	Late Act SMB	ACTL10
AC008083.3	0	1.36634	0.959	0.386	0	Late Act SMB	AC008083.3
CD80	0	1.36331	0.854	0.127	0	Late Act SMB	CD80
TEDC1	0	1.36272	0.966	0.541	0	Late Act SMB	TEDC1
TTC39C	0	1.36242	0.975	0.445	0	Late Act SMB	TTC39C
UBE2N	0	1.36198	1	0.959	0	Late Act SMB	UBE2N
FAIM	0	1.36167	0.998	0.547	0	Late Act SMB	FAIM
ADD21	0	1.36164	0.945	0.41	0	Late Act SMB	ADD2
AC021678.2	0	1.36152	0.997	0.596	0	Late Act SMB	AC021678.2
AC006369.1	0	1.36081	0.906	0.074	0	Late Act SMB	AC006369.1
AC022239.1	0	1.3587	0.938	0.401	0	Late Act SMB	AC022239.1
DPYSL2	0	1.3529	0.936	0.417	0	Late Act SMB	DPYSL2
NECAB3	0	1.35052	0.96	0.309	0	Late Act SMB	NECAB3
GAPDH	0	1.34954	1	0.992	0	Late Act SMB	GAPDH
STK38	0	1.3491	0.994	0.642	0	Late Act SMB	STK38
KCNN4	0	1.34744	0.999	0.591	0	Late Act SMB	KCNN4
ETV7	0	1.3473	0.772	0.056	0	Late Act SMB	ETV7
NOL4L	0	1.34691	0.909	0.169	0	Late Act SMB	NOL4L
INKA11	0	1.34469	0.964	0.357	0	Late Act SMB	INKA1
DNAAF4	0	1.34455	0.682	0.049	0	Late Act SMB	DNAAF4
CENPK	0	1.34412	0.959	0.461	0	Late Act SMB	CENPK
FAM83D	0	1.34271	0.684	0.08	0	Late Act SMB	FAM83D
AC010883.1	0	1.34008	0.721	0.206	0	Late Act SMB	AC010883.1
2023-03-21	0	1.33893	0.847	0.203	0	Late Act SMB	2023-03-02
PDCD2L	0	1.3389	0.99	0.549	0	Late Act SMB	PDCD2L
HYAL3	0	1.33797	0.814	0.151	0	Late Act SMB	HYAL3
SSBP3	0	1.33594	0.961	0.249	0	Late Act SMB	SSBP3
TNFRSF8	0	1.33512	0.698	0.033	0	Late Act SMB	TNFRSF8
R3HDM4	0	1.33399	1	0.947	0	Late Act SMB	R3HDM4
ACTG11	0	1.3328	1	0.95	0	Late Act SMB	ACTG1
RACGAP1	0	1.33249	0.781	0.229	0	Late Act SMB	RACGAP1
CASTOR1	0	1.32971	0.94	0.546	0	Late Act SMB	CASTOR1
BBC3	0	1.3287	0.915	0.303	0	Late Act SMB	BBC3
SDR16C5	0	1.32716	0.695	0.026	0	Late Act SMB	SDR16C5
HIST3H2A	0	1.32662	0.984	0.446	0	Late Act SMB	HIST3H2A
ADPRH1	0	1.32631	0.985	0.441	0	Late Act SMB	ADPRH
AC093495.1	0	1.32434	0.835	0.138	0	Late Act SMB	AC093495.1
MAPK11	0	1.32019	0.723	0.047	0	Late Act SMB	MAPK11
ADGRB2	0	1.31951	0.759	0.068	0	Late Act SMB	ADGRB2
PRDM8	0	1.31883	0.675	0.187	0	Late Act SMB	PRDM8
TMEM156	0	1.31841	0.998	0.892	0	Late Act SMB	TMEM156
AC022210.2	0	1.3166	0.842	0.289	0	Late Act SMB	AC022210.2
KLF8	0	1.31658	0.977	0.651	0	Late Act SMB	KLF8
SLC25A42	0	1.30857	0.972	0.582	0	Late Act SMB	SLC25A42
CAPN2	0	1.30516	1	0.519	0	Late Act SMB	CAPN2
IGF2BP3	0	1.3012	0.664	0.074	0	Late Act SMB	IGF2BP3
TMEM231	0	1.30042	0.962	0.398	0	Late Act SMB	TMEM231
UBL4A	0	1.29989	0.999	0.633	0	Late Act SMB	UBL4A
MFGE8	0	1.29796	0.845	0.178	0	Late Act SMB	MFGE8
PPM1M	0	1.29368	0.938	0.432	0	Late Act SMB	PPM1M
FAS	0	1.29321	0.765	0.102	0	Late Act SMB	FAS
CYSTM1	0	1.29287	0.983	0.566	0	Late Act SMB	CYSTM1
LBX2-AS1	0	1.29175	0.719	0.064	0	Late Act SMB	LBX2-AS1
RARG	0	1.29065	0.958	0.31	0	Late Act SMB	RARG
BLVRA	0	1.2899	0.992	0.372	0	Late Act SMB	BLVRA
HOTAIRM1	0	1.28987	1	0.614	0	Late Act SMB	HOTAIRM1
PLD6	0	1.28958	0.922	0.298	0	Late Act SMB	PLD6
SMIM13	0	1.28951	0.918	0.314	0	Late Act SMB	SMIM13
SYNPO	0	1.2883	0.936	0.342	0	Late Act SMB	SYNPO
TAGLN2	0	1.28811	1	0.951	0	Late Act SMB	TAGLN2
GPR55	0	1.2879	0.752	0.12	0	Late Act SMB	GPR55
NINJ2	0	1.28645	0.985	0.467	0	Late Act SMB	NINJ2
EEPD1	0	1.28467	0.703	0.04	0	Late Act SMB	EEPD1
EPS8L2	0	1.28358	0.996	0.6	0	Late Act SMB	EPS8L2
VPS9D1	0	1.28335	0.974	0.47	0	Late Act SMB	VPS9D1
FAHD2B	0	1.28291	0.976	0.484	0	Late Act SMB	FAHD2B
KYNU	0	1.27991	0.998	0.647	0	Late Act SMB	KYNU
RAB33A	0	1.27926	0.826	0.089	0	Late Act SMB	RAB33A
CALHM2	0	1.27904	0.9	0.281	0	Late Act SMB	CALHM2
CD99	0	1.279	1	0.919	0	Late Act SMB	CD99
PITPNC1	0	1.27846	0.969	0.148	0	Late Act SMB	PITPNC1
PLSCR3	0	1.27764	0.998	0.803	0	Late Act SMB	PLSCR3
ZBED2	0	1.27721	0.662	0.057	0	Late Act SMB	ZBED2
IATPR	0	1.27601	0.787	0.049	0	Late Act SMB	IATPR
ATP6V1G2	0	1.27335	0.751	0.125	0	Late Act SMB	ATP6V1G2
MBOAT1	0	1.27199	0.914	0.34	0	Late Act SMB	MBOAT1
AGMAT	0	1.27179	0.904	0.327	0	Late Act SMB	AGMAT
RASGRP1	0	1.2712	0.969	0.387	0	Late Act SMB	RASGRP1
C3orf14	0	1.27068	0.919	0.274	0	Late Act SMB	C3orf14
PAQR7	0	1.26846	0.807	0.052	0	Late Act SMB	PAQR7
SLC16A3	0	1.26418	0.944	0.388	0	Late Act SMB	SLC16A3
COA7	0	1.26293	0.929	0.325	0	Late Act SMB	COA7
LINC02802	0	1.26096	0.938	0.306	0	Late Act SMB	LINC02802
LINC01825	0	1.26026	0.69	0.091	0	Late Act SMB	LINC01825
AL049830.3	0	1.26002	0.616	0.082	0	Late Act SMB	AL049830.3
GSTK1	0	1.25757	1	0.987	0	Late Act SMB	GSTK1
LGMN	0	1.25663	0.977	0.369	0	Late Act SMB	LGMN
MAP1LC3A	0	1.25594	0.975	0.508	0	Late Act SMB	MAP1LC3A
ABHD5	0	1.25278	0.986	0.562	0	Late Act SMB	ABHD5
C16orf54	0	1.25207	0.981	0.44	0	Late Act SMB	C16orf54
SAMD12	0	1.25055	0.969	0.309	0	Late Act SMB	SAMD12
PCGF1	0	1.24895	0.998	0.781	0	Late Act SMB	PCGF1
HOXC4	0	1.24853	0.848	0.207	0	Late Act SMB	HOXC4
NUDT19	0	1.24801	0.872	0.352	0	Late Act SMB	NUDT19
CCDC78	0	1.24741	0.876	0.223	0	Late Act SMB	CCDC78
E2F2	0	1.2468	0.83	0.113	0	Late Act SMB	E2F2
CAPG	0	1.24376	0.998	0.762	0	Late Act SMB	CAPG
TRIB21	0	1.23622	0.932	0.513	0	Late Act SMB	TRIB2
DBP	0	1.23483	0.972	0.547	0	Late Act SMB	DBP
MGLL	0	1.23416	0.942	0.129	0	Late Act SMB	MGLL
CDCA4	0	1.23104	0.984	0.464	0	Late Act SMB	CDCA4
ZFAND6	0	1.22753	1	0.934	0	Late Act SMB	ZFAND6
AL139042.1	0	1.22748	0.674	0.14	0	Late Act SMB	AL139042.1
GPER1	0	1.22709	0.71	0.139	0	Late Act SMB	GPER1
MTHFD1	0	1.22697	0.982	0.626	0	Late Act SMB	MTHFD1
ACTA2	0	1.22693	0.765	0.092	0	Late Act SMB	ACTA2
FLNB	0	1.22594	0.998	0.577	0	Late Act SMB	FLNB
CSRP1	0	1.22592	1	0.695	0	Late Act SMB	CSRP1
ALKAL2	0	1.22496	0.602	0.037	0	Late Act SMB	ALKAL2
VSIG10L	0	1.22462	0.733	0.16	0	Late Act SMB	VSIG10L
NEK3	0	1.22436	0.997	0.673	0	Late Act SMB	NEK3
HSDL2	0	1.22076	0.982	0.663	0	Late Act SMB	HSDL2
AL133477.2	0	1.22066	0.754	0.274	0	Late Act SMB	AL133477.2
FHOD1	0	1.22018	0.945	0.416	0	Late Act SMB	FHOD1
C4orf48	0	1.2199	1	0.732	0	Late Act SMB	C4orf48
KCTD7	0	1.2193	0.998	0.651	0	Late Act SMB	KCTD7
TRERF1	0	1.21819	0.946	0.143	0	Late Act SMB	TRERF1
NAA80	0	1.21655	1	0.808	0	Late Act SMB	NAA80
ST6GALNAC2	0	1.21585	0.512	0.016	0	Late Act SMB	ST6GALNAC2
FSD1L	0	1.21305	0.784	0.29	0	Late Act SMB	FSD1L
MFSD10	0	1.21295	1	0.944	0	Late Act SMB	MFSD10
KRTAP5-AS1	0	1.21292	0.657	0.088	0	Late Act SMB	KRTAP5-AS1
PARP3	0	1.21272	1	0.707	0	Late Act SMB	PARP3
BEST4	0	1.21258	0.621	0.113	0	Late Act SMB	BEST4
FAM102A	0	1.21141	0.948	0.449	0	Late Act SMB	FAM102A
LMO2	0	1.2109	0.506	0.06	0	Late Act SMB	LMO2
CHAF1B	0	1.21049	0.688	0.112	0	Late Act SMB	CHAF1B
TFRC	0	1.21018	0.999	0.661	0	Late Act SMB	TFRC
TAFA2	0	1.21016	0.846	0.385	0	Late Act SMB	TAFA2
PRR5	0	1.20769	0.925	0.132	0	Late Act SMB	PRR5
FGD61	0	1.20644	0.696	0.118	0	Late Act SMB	FGD6
CIDEB	0	1.20631	0.951	0.429	0	Late Act SMB	CIDEB
C1orf216	0	1.20555	0.904	0.223	0	Late Act SMB	C1orf216
NRN1	0	1.20519	0.7	0.031	0	Late Act SMB	NRN1
CDC42EP3	0	1.20458	0.999	0.542	0	Late Act SMB	CDC42EP3
AC002091.2	0	1.20393	0.802	0.301	0	Late Act SMB	AC002091.2
LINC00944	0	1.20334	0.906	0.322	0	Late Act SMB	LINC00944
TEC	0	1.20325	0.996	0.698	0	Late Act SMB	TEC
S100A11	0	1.20319	0.867	0.297	0	Late Act SMB	S100A11
NTHL1	0	1.20078	0.942	0.417	0	Late Act SMB	NTHL1
AC005944.1	0	1.20035	0.525	0.116	0	Late Act SMB	AC005944.1
AC017104.1	0	1.19989	0.973	0.603	0	Late Act SMB	AC017104.1
NQO1	0	1.19966	0.707	0.081	0	Late Act SMB	NQO1
TLE5	0	1.19861	0.997	0.871	0	Late Act SMB	TLE5
NPAS1	0	1.19821	0.722	0.171	0	Late Act SMB	NPAS1
AL589693.1	0	1.19582	0.611	0.049	0	Late Act SMB	AL589693.1
ARHGAP11A	0	1.19285	0.802	0.165	0	Late Act SMB	ARHGAP11A
S1PR4	0	1.19221	0.959	0.636	0	Late Act SMB	S1PR4
AC048382.5	0	1.19216	0.758	0.231	0	Late Act SMB	AC048382.5
PPM1L	0	1.1915	0.902	0.217	0	Late Act SMB	PPM1L
TOR4A	0	1.1912	0.793	0.268	0	Late Act SMB	TOR4A
CD151	0	1.19088	0.974	0.418	0	Late Act SMB	CD151
SGCA	0	1.19038	0.891	0.312	0	Late Act SMB	SGCA
PBX4	0	1.19034	0.822	0.127	0	Late Act SMB	PBX4
RDX	0	1.18745	0.996	0.609	0	Late Act SMB	RDX
KIAA1841	0	1.18714	0.795	0.273	0	Late Act SMB	KIAA1841
2023-03-02	0	1.18649	0.979	0.606	0	Late Act SMB	2023-03-02
PDSS1	0	1.18648	0.979	0.474	0	Late Act SMB	PDSS1
PCYT2	0	1.18486	0.936	0.548	0	Late Act SMB	PCYT2
DUSP14	0	1.18294	0.978	0.503	0	Late Act SMB	DUSP14
S100A6	0	1.18285	0.994	0.798	0	Late Act SMB	S100A6
PUS7	0	1.18206	0.9	0.389	0	Late Act SMB	PUS7
TMEM44	0	1.18193	0.58	0.09	0	Late Act SMB	TMEM44
DOK3	0	1.17946	0.985	0.573	0	Late Act SMB	DOK3
PPP1R9A	0	1.17859	0.507	0.058	0	Late Act SMB	PPP1R9A
FRY-AS1	0	1.17742	0.567	0.057	0	Late Act SMB	FRY-AS1
SHROOM1	0	1.17671	0.605	0.058	0	Late Act SMB	SHROOM1
NQO2	0	1.17544	0.991	0.543	0	Late Act SMB	NQO2
PBXIP1	0	1.17409	0.977	0.616	0	Late Act SMB	PBXIP1
NEK11	0	1.17325	0.896	0.492	0	Late Act SMB	NEK11
LINC02413	0	1.17312	0.999	0.682	0	Late Act SMB	LINC02413
TANGO2	0	1.17311	0.995	0.853	0	Late Act SMB	TANGO2
FES	0	1.17293	0.863	0.339	0	Late Act SMB	FES
TUBB1	0	1.17121	0.998	0.856	0	Late Act SMB	TUBB
TRIM35	0	1.16971	0.831	0.33	0	Late Act SMB	TRIM35
AC079209.1	0	1.16944	0.678	0.034	0	Late Act SMB	AC079209.1
AC015871.1	0	1.16892	0.989	0.73	0	Late Act SMB	AC015871.1
MAP3K7CL	0	1.16877	0.919	0.364	0	Late Act SMB	MAP3K7CL
L1CAM	0	1.16849	0.683	0.178	0	Late Act SMB	L1CAM
AC087500.11	0	1.16806	0.888	0.371	0	Late Act SMB	AC087500.1
TRIM59	0	1.1678	0.995	0.75	0	Late Act SMB	TRIM59
EED	0	1.16773	0.998	0.788	0	Late Act SMB	EED
AC104078.1	0	1.16765	0.551	0.063	0	Late Act SMB	AC104078.1
BTNL91	0	1.16547	0.724	0.141	0	Late Act SMB	BTNL9
CPPED1	0	1.16465	0.942	0.442	0	Late Act SMB	CPPED1
BLK	0	1.16451	1	0.981	0	Late Act SMB	BLK
AC005083.1	0	1.16387	0.865	0.225	0	Late Act SMB	AC005083.1
SAC3D1	0	1.16385	0.822	0.245	0	Late Act SMB	SAC3D1
PAG1	0	1.16385	0.932	0.304	0	Late Act SMB	PAG1
MEAK7	0	1.16316	0.611	0.127	0	Late Act SMB	MEAK7
PAQR4	0	1.16234	0.713	0.127	0	Late Act SMB	PAQR4
HORMAD2-AS1	0	1.16155	0.796	0.055	0	Late Act SMB	HORMAD2-AS1
COL18A1	0	1.1611	0.907	0.103	0	Late Act SMB	COL18A1
ECT2	0	1.16064	0.746	0.219	0	Late Act SMB	ECT2
CLIP4	0	1.15957	0.926	0.262	0	Late Act SMB	CLIP4
DHCR24	0	1.15685	0.776	0.232	0	Late Act SMB	DHCR24
LOXL3	0	1.15563	0.541	0.04	0	Late Act SMB	LOXL3
ACAP3	0	1.15543	0.992	0.562	0	Late Act SMB	ACAP3
PRKCD	0	1.15522	0.988	0.738	0	Late Act SMB	PRKCD
CAMKK2	0	1.15362	0.96	0.454	0	Late Act SMB	CAMKK2
MYO1F	0	1.15269	0.975	0.382	0	Late Act SMB	MYO1F
TAS1R3	0	1.15266	0.822	0.158	0	Late Act SMB	TAS1R3
THEM4	0	1.15255	0.998	0.585	0	Late Act SMB	THEM4
SEPTIN11	0	1.1525	0.987	0.505	0	Late Act SMB	SEPTIN11
MARCKS	0	1.1506	0.965	0.446	0	Late Act SMB	MARCKS
CORO2A	0	1.14997	0.849	0.062	0	Late Act SMB	CORO2A
RTN4RL2	0	1.14991	0.599	0.079	0	Late Act SMB	RTN4RL2
NUDT4	0	1.14991	1	0.881	0	Late Act SMB	NUDT4
PLEKHB11	0	1.14959	0.878	0.322	0	Late Act SMB	PLEKHB1
SNTB1	0	1.14778	0.913	0.308	0	Late Act SMB	SNTB1
NBEAL2	0	1.14778	0.991	0.508	0	Late Act SMB	NBEAL2
GLUL1	0	1.14759	0.897	0.446	0	Late Act SMB	GLUL
AP002851.1	0	1.1472	0.881	0.165	0	Late Act SMB	AP002851.1
HMOX1	0	1.14455	0.861	0.255	0	Late Act SMB	HMOX1
RIC8B	0	1.14433	0.831	0.26	0	Late Act SMB	RIC8B
MED20	0	1.14233	0.757	0.266	0	Late Act SMB	MED20
DGKE	0	1.14198	0.998	0.567	0	Late Act SMB	DGKE
TSTD3	0	1.14182	0.977	0.506	0	Late Act SMB	TSTD3
BIN2	0	1.14181	0.979	0.653	0	Late Act SMB	BIN2
TOX	0	1.14143	0.777	0.14	0	Late Act SMB	TOX
TMCC2	0	1.14139	0.703	0.111	0	Late Act SMB	TMCC2
PLP2	0	1.14117	0.987	0.806	0	Late Act SMB	PLP2
PARM1	0	1.14034	0.943	0.277	0	Late Act SMB	PARM1
AC025048.2	0	1.1385	0.722	0.135	0	Late Act SMB	AC025048.2
AC009133.3	0	1.13797	0.941	0.256	0	Late Act SMB	AC009133.3
IL5RA1	0	1.13795	0.774	0.177	0	Late Act SMB	IL5RA
PSMG1	0	1.1378	0.971	0.561	0	Late Act SMB	PSMG1
RBPMS	0	1.13722	0.504	0.029	0	Late Act SMB	RBPMS
PYCARD	0	1.13722	0.968	0.683	0	Late Act SMB	PYCARD
UBAC1	0	1.13648	0.998	0.792	0	Late Act SMB	UBAC1
RHBDL1	0	1.13622	0.705	0.122	0	Late Act SMB	RHBDL1
ARPC1B	0	1.13606	0.993	0.892	0	Late Act SMB	ARPC1B
ZKSCAN4	0	1.13572	0.857	0.408	0	Late Act SMB	ZKSCAN4
ZBTB38	0	1.13477	1	0.499	0	Late Act SMB	ZBTB38
HIPK2	0	1.13423	0.99	0.305	0	Late Act SMB	HIPK2
MGAT4A	0	1.13317	0.971	0.312	0	Late Act SMB	MGAT4A
CTSA	0	1.13058	0.998	0.677	0	Late Act SMB	CTSA
AL627422.2	0	1.13045	0.813	0.293	0	Late Act SMB	AL627422.2
FAM161A1	0	1.12806	0.84	0.362	0	Late Act SMB	FAM161A
LGALS1	0	1.12765	0.945	0.405	0	Late Act SMB	LGALS1
AL512625.2	0	1.12761	0.639	0.198	0	Late Act SMB	AL512625.2
VCL	0	1.1273	0.949	0.582	0	Late Act SMB	VCL
AC009065.4	0	1.12615	0.766	0.225	0	Late Act SMB	AC009065.4
FOCAD	0	1.12392	0.884	0.341	0	Late Act SMB	FOCAD
CD96	0	1.12384	0.894	0.249	0	Late Act SMB	CD96
SMC4	0	1.12374	0.999	0.839	0	Late Act SMB	SMC4
MRPS6	0	1.123	0.998	0.759	0	Late Act SMB	MRPS6
PDCD6IP	0	1.12292	1	0.998	0	Late Act SMB	PDCD6IP
ACP5	0	1.12225	0.998	0.679	0	Late Act SMB	ACP5
REM2	0	1.12206	0.988	0.711	0	Late Act SMB	REM2
SLC25A20	0	1.12114	0.936	0.454	0	Late Act SMB	SLC25A20
HOXA7	0	1.12093	0.525	0.039	0	Late Act SMB	HOXA7
GALE	0	1.11814	0.847	0.372	0	Late Act SMB	GALE
FBXO10	0	1.11773	0.999	0.618	0	Late Act SMB	FBXO10
IRF5	0	1.11762	0.996	0.714	0	Late Act SMB	IRF5
UBE2I	0	1.11685	1	0.999	0	Late Act SMB	UBE2I
DOK1	0	1.11637	0.982	0.628	0	Late Act SMB	DOK1
RNFT1-DT	0	1.11618	0.643	0.153	0	Late Act SMB	RNFT1-DT
ARMT1	0	1.11593	0.999	0.842	0	Late Act SMB	ARMT1
CFAP70	0	1.11586	0.662	0.122	0	Late Act SMB	CFAP70
CARM1	0	1.11533	0.992	0.544	0	Late Act SMB	CARM1
TNFRSF14-AS1	0	1.11455	0.995	0.719	0	Late Act SMB	TNFRSF14-AS1
CXCR3	0	1.11366	0.866	0.23	0	Late Act SMB	CXCR3
FAM214B	0	1.11164	0.802	0.344	0	Late Act SMB	FAM214B
MICU2	0	1.11074	1	0.988	0	Late Act SMB	MICU2
TICAM1	0	1.11052	1	0.901	0	Late Act SMB	TICAM1
HRK1	0	1.10968	0.64	0.165	0	Late Act SMB	HRK
GGT1.1	0	1.10931	0.931	0.117	0	Late Act SMB	GGT1.1
RNF32	0	1.1091	0.753	0.28	0	Late Act SMB	RNF32
HSPA8	0	1.10881	1	0.919	0	Late Act SMB	HSPA8
CD82	0	1.10874	0.988	0.66	0	Late Act SMB	CD82
RAI14	0	1.10874	0.554	0.014	0	Late Act SMB	RAI14
PPARGC1B	0	1.1066	0.931	0.384	0	Late Act SMB	PPARGC1B
AGAP2	0	1.10199	0.847	0.417	0	Late Act SMB	AGAP2
PCED1B	0	1.10154	0.993	0.56	0	Late Act SMB	PCED1B
IL23A1	0	1.10109	0.796	0.199	0	Late Act SMB	IL23A
ZDHHC141	0	1.10083	0.973	0.596	0	Late Act SMB	ZDHHC14
MLKL	0	1.10041	0.971	0.426	0	Late Act SMB	MLKL
ELOA	0	1.09939	1	0.878	0	Late Act SMB	ELOA
STK38L	0	1.09839	0.999	0.803	0	Late Act SMB	STK38L
TNFRSF13B	0	1.09764	0.982	0.57	0	Late Act SMB	TNFRSF13B
HS1BP3	0	1.09748	0.995	0.786	0	Late Act SMB	HS1BP3
BATF	0	1.09721	0.98	0.354	0	Late Act SMB	BATF
DDAH2	0	1.09713	0.998	0.846	0	Late Act SMB	DDAH2
ASL	0	1.097	1	0.915	0	Late Act SMB	ASL
MTMR14	0	1.0964	1	0.99	0	Late Act SMB	MTMR14
SMTN	0	1.09619	0.797	0.244	0	Late Act SMB	SMTN
TTLL12	0	1.09442	0.928	0.601	0	Late Act SMB	TTLL12
NCF2	0	1.09308	0.981	0.566	0	Late Act SMB	NCF2
CCR9	0	1.09155	0.643	0.089	0	Late Act SMB	CCR9
TBC1D2	0	1.09105	0.929	0.474	0	Late Act SMB	TBC1D2
PRELID3A1	0	1.09091	0.817	0.291	0	Late Act SMB	PRELID3A
CCDC28B	0	1.0903	0.716	0.204	0	Late Act SMB	CCDC28B
MSANTD3	0	1.08966	0.875	0.454	0	Late Act SMB	MSANTD3
MIIP	0	1.089	1	0.97	0	Late Act SMB	MIIP
FBXL8	0	1.08806	0.905	0.192	0	Late Act SMB	FBXL8
RAB37	0	1.08401	0.963	0.659	0	Late Act SMB	RAB37
LINC01934	0	1.08353	0.834	0.074	0	Late Act SMB	LINC01934
FBXL18	0	1.08212	0.918	0.357	0	Late Act SMB	FBXL18
ZWILCH	0	1.08146	0.954	0.639	0	Late Act SMB	ZWILCH
CAPN12	0	1.08051	0.949	0.656	0	Late Act SMB	CAPN12
C12orf75	0	1.08044	0.928	0.241	0	Late Act SMB	C12orf75
C11orf68	0	1.07944	0.827	0.381	0	Late Act SMB	C11orf68
CLDN15	0	1.07862	0.858	0.429	0	Late Act SMB	CLDN15
LGALS3	0	1.07851	0.946	0.105	0	Late Act SMB	LGALS3
ANXA5	0	1.07788	0.995	0.799	0	Late Act SMB	ANXA5
PREX1	0	1.07596	0.998	0.747	0	Late Act SMB	PREX1
ATF5	0	1.07222	0.943	0.32	0	Late Act SMB	ATF5
PSMA8	0	1.07187	0.803	0.353	0	Late Act SMB	PSMA8
THAP3	0	1.0713	0.991	0.66	0	Late Act SMB	THAP3
MCOLN2	0	1.07067	0.97	0.405	0	Late Act SMB	MCOLN2
ANXA7	0	1.06796	0.998	0.874	0	Late Act SMB	ANXA7
AP1S2	0	1.06791	1	0.896	0	Late Act SMB	AP1S2
SYT11	0	1.0663	0.807	0.174	0	Late Act SMB	SYT11
AL592183.1	0	1.06547	0.9	0.542	0	Late Act SMB	AL592183.1
LRRC75B	0	1.06289	0.617	0.028	0	Late Act SMB	LRRC75B
SLC12A9	0	1.06162	0.995	0.785	0	Late Act SMB	SLC12A9
HYAL2	0	1.05991	0.608	0.068	0	Late Act SMB	HYAL2
DLL3	0	1.0597	0.764	0.235	0	Late Act SMB	DLL3
CAPZB	0	1.05941	1	0.992	0	Late Act SMB	CAPZB
HACD4	0	1.05885	0.998	0.814	0	Late Act SMB	HACD4
FAM219B	0	1.05815	0.999	0.799	0	Late Act SMB	FAM219B
RNFT21	0	1.0579	0.84	0.34	0	Late Act SMB	RNFT2
ILK	0	1.05724	0.998	0.863	0	Late Act SMB	ILK
ZC2HC1A	0	1.05641	0.985	0.605	0	Late Act SMB	ZC2HC1A
BLM	0	1.05555	1	0.894	0	Late Act SMB	BLM
ANKRD24	0	1.0555	0.536	0.027	0	Late Act SMB	ANKRD24
DYNLL1	0	1.05536	0.94	0.65	0	Late Act SMB	DYNLL1
AC004812.2	0	1.0551	0.906	0.418	0	Late Act SMB	AC004812.2
FAM117A	0	1.05217	0.968	0.752	0	Late Act SMB	FAM117A
RAD17	0	1.0509	1	0.977	0	Late Act SMB	RAD17
IMPDH1	0	1.05085	0.998	0.806	0	Late Act SMB	IMPDH1
PFKP	0	1.05067	0.998	0.938	0	Late Act SMB	PFKP
UQCRH	0	1.05048	1	0.995	0	Late Act SMB	UQCRH
PLIN2	0	1.04917	0.947	0.519	0	Late Act SMB	PLIN2
UQCRHL	0	1.04812	0.997	0.784	0	Late Act SMB	UQCRHL
STAT5B	0	1.04616	0.992	0.658	0	Late Act SMB	STAT5B
PIP4K2C	0	1.04605	1	0.825	0	Late Act SMB	PIP4K2C
KLF10	0	1.04561	0.948	0.426	0	Late Act SMB	KLF10
SLC30A1	0	1.04535	0.928	0.443	0	Late Act SMB	SLC30A1
C16orf87	0	1.04398	0.999	0.822	0	Late Act SMB	C16orf87
SND1	0	1.04289	1	0.877	0	Late Act SMB	SND1
AL158832.2	0	1.0422	0.517	0.046	0	Late Act SMB	AL158832.2
SH2B2	0	1.04117	0.8	0.289	0	Late Act SMB	SH2B2
RNASE4	0	1.04099	0.882	0.167	0	Late Act SMB	RNASE4
AL139220.2	0	1.04081	0.709	0.111	0	Late Act SMB	AL139220.2
BMPR1A1	0	1.04014	0.833	0.307	0	Late Act SMB	BMPR1A
IFI30	0	1.04001	0.946	0.59	0	Late Act SMB	IFI30
CDC14A	0	1.03968	0.996	0.635	0	Late Act SMB	CDC14A
FXYD1	0	1.03936	0.968	0.539	0	Late Act SMB	FXYD1
PLPP2	0	1.03843	0.5	0.031	0	Late Act SMB	PLPP2
LINC01765	0	1.03751	0.55	0.031	0	Late Act SMB	LINC01765
AC141424.1	0	1.03587	0.628	0.086	0	Late Act SMB	AC141424.1
OR52A11	0	1.03525	0.779	0.307	0	Late Act SMB	OR52A1
CHEK1	0	1.035	0.717	0.206	0	Late Act SMB	CHEK1
LINC017811	0	1.03478	0.881	0.358	0	Late Act SMB	LINC01781
AC004847.1	0	1.03457	0.877	0.372	0	Late Act SMB	AC004847.1
PRORP	0	1.03251	1	0.913	0	Late Act SMB	PRORP
LSP1	0	1.03185	1	0.923	0	Late Act SMB	LSP1
AMPD2	0	1.03141	0.973	0.628	0	Late Act SMB	AMPD2
SUMO1	0	1.03099	1	0.993	0	Late Act SMB	SUMO1
TMTC2	0	1.03094	0.858	0.344	0	Late Act SMB	TMTC2
PODXL2	0	1.03065	0.955	0.595	0	Late Act SMB	PODXL2
LRRC56	0	1.03053	0.967	0.638	0	Late Act SMB	LRRC56
BRICD5	0	1.03024	0.774	0.306	0	Late Act SMB	BRICD5
RASSF3	0	1.02997	0.995	0.774	0	Late Act SMB	RASSF3
ADCK2	0	1.02991	0.995	0.677	0	Late Act SMB	ADCK2
ACTB	0	1.02966	1	0.999	0	Late Act SMB	ACTB
RASGRP2	0	1.02915	1	0.988	0	Late Act SMB	RASGRP2
CCNF	0	1.029	0.611	0.155	0	Late Act SMB	CCNF
AFAP1L2	0	1.02763	0.642	0.18	0	Late Act SMB	AFAP1L2
DUS2	0	1.02542	0.975	0.639	0	Late Act SMB	DUS2
RILPL2	0	1.02483	0.999	0.643	0	Late Act SMB	RILPL2
NLK	0	1.02414	0.82	0.316	0	Late Act SMB	NLK
JHY	0	1.02391	0.892	0.418	0	Late Act SMB	JHY
CAPN1	0	1.02312	0.985	0.789	0	Late Act SMB	CAPN1
CCDC167	0	1.0229	0.955	0.293	0	Late Act SMB	CCDC167
FAM110A	0	1.02195	1	0.824	0	Late Act SMB	FAM110A
PTTG1	0	1.02155	0.887	0.328	0	Late Act SMB	PTTG1
TMBIM1	0	1.02059	0.959	0.798	0	Late Act SMB	TMBIM1
GEMIN8	0	1.0205	0.96	0.566	0	Late Act SMB	GEMIN8
TRIP6	0	1.01866	0.967	0.442	0	Late Act SMB	TRIP6
TMEM244	0	1.01845	0.566	0.016	0	Late Act SMB	TMEM244
TRPV2	0	1.01729	0.962	0.665	0	Late Act SMB	TRPV2
STK39	0	1.01654	0.845	0.247	0	Late Act SMB	STK39
PLCXD2	0	1.01604	0.594	0.135	0	Late Act SMB	PLCXD2
ARID3A	0	1.01567	0.886	0.257	0	Late Act SMB	ARID3A
MREG	0	1.01497	0.724	0.221	0	Late Act SMB	MREG
ATP2B4	0	1.0143	0.874	0.17	0	Late Act SMB	ATP2B4
TWF2	0	1.01429	0.99	0.718	0	Late Act SMB	TWF2
TET1	0	1.01366	0.613	0.098	0	Late Act SMB	TET1
C3orf18	0	1.01299	0.913	0.426	0	Late Act SMB	C3orf18
FAM92A	0	1.01212	0.56	0.027	0	Late Act SMB	FAM92A
XXYLT1-AS2	0	1.01165	0.514	0.091	0	Late Act SMB	XXYLT1-AS2
TP53I3	0	1.01126	0.798	0.131	0	Late Act SMB	TP53I3
AFMID	0	1.01109	0.97	0.318	0	Late Act SMB	AFMID
PRSS53	0	1.01081	0.831	0.366	0	Late Act SMB	PRSS53
TMEM250	0	1.01046	0.804	0.273	0	Late Act SMB	TMEM250
SNX15	0	1.009	0.975	0.645	0	Late Act SMB	SNX15
BTN1A1	0	1.00848	0.622	0.038	0	Late Act SMB	BTN1A1
TSR3	0	1.00847	0.96	0.56	0	Late Act SMB	TSR3
KREMEN2	0	1.00813	0.56	0.077	0	Late Act SMB	KREMEN2
KLHL42	0	1.00757	0.996	0.826	0	Late Act SMB	KLHL42
EGLN1	0	1.00701	0.999	0.794	0	Late Act SMB	EGLN1
PYCARD-AS1	0	1.00658	0.865	0.46	0	Late Act SMB	PYCARD-AS1
MIS18BP1	0	1.00221	1	0.947	0	Late Act SMB	MIS18BP1
RHOF	0	1.00182	1	0.758	0	Late Act SMB	RHOF
TES	0	0.999568	1	0.998	0	Late Act SMB	TES
TRADD	0	0.998902	0.951	0.646	0	Late Act SMB	TRADD
AC005618.1	0	0.998148	0.5	0.089	0	Late Act SMB	AC005618.1
PLXNA3	0	0.996584	0.962	0.658	0	Late Act SMB	PLXNA3
PTP4A3	0	0.996385	0.901	0.418	0	Late Act SMB	PTP4A3
VIM-AS1	0	0.995841	0.973	0.824	0	Late Act SMB	VIM-AS1
PTPN6	0	0.995377	0.999	0.902	0	Late Act SMB	PTPN6
OPTN	0	0.99457	1	0.753	0	Late Act SMB	OPTN
SLC16A10	0	0.994434	0.523	0.025	0	Late Act SMB	SLC16A10
KSR1	0	0.994388	0.976	0.622	0	Late Act SMB	KSR1
NTAN1	0	0.993613	0.98	0.505	0	Late Act SMB	NTAN1
PTCH1	0	0.993162	0.762	0.155	0	Late Act SMB	PTCH1
YWHAH	0	0.993114	0.986	0.644	0	Late Act SMB	YWHAH
CPT1A	0	0.992891	0.995	0.598	0	Late Act SMB	CPT1A
AL009179.1	0	0.99168	0.804	0.344	0	Late Act SMB	AL009179.1
DNASE1L1	0	0.99025	0.999	0.886	0	Late Act SMB	DNASE1L1
PSEN2	0	0.988729	0.951	0.541	0	Late Act SMB	PSEN2
PMVK	0	0.98789	0.992	0.661	0	Late Act SMB	PMVK
HELLS	0	0.987348	0.991	0.72	0	Late Act SMB	HELLS
AC103702.2	0	0.986827	0.696	0.024	0	Late Act SMB	AC103702.2
CCR5AS	0	0.986683	0.521	0.066	0	Late Act SMB	CCR5AS
SLC5A3	0	0.985872	0.875	0.418	0	Late Act SMB	SLC5A3
HDHD3	0	0.984934	0.996	0.911	0	Late Act SMB	HDHD3
FURIN	0	0.984784	0.969	0.438	0	Late Act SMB	FURIN
GLRX3	0	0.98435	1	0.944	0	Late Act SMB	GLRX3
ATAD3C	0	0.983314	0.919	0.09	0	Late Act SMB	ATAD3C
PLEK	0	0.980323	0.983	0.629	0	Late Act SMB	PLEK
LMNB1	0	0.979016	0.995	0.776	0	Late Act SMB	LMNB1
HK1	0	0.978264	1	0.855	0	Late Act SMB	HK1
NCAPH	0	0.977488	0.614	0.075	0	Late Act SMB	NCAPH
VAV2	0	0.976582	1	0.947	0	Late Act SMB	VAV2
PDCD5	0	0.976056	1	0.882	0	Late Act SMB	PDCD5
TARBP1	0	0.975495	0.926	0.522	0	Late Act SMB	TARBP1
AC090152.1	0	0.975261	0.724	0.104	0	Late Act SMB	AC090152.1
PITPNA	0	0.975233	0.947	0.479	0	Late Act SMB	PITPNA
SNX11	0	0.975145	0.993	0.763	0	Late Act SMB	SNX11
FAM167A	0	0.974375	0.757	0.248	0	Late Act SMB	FAM167A
VARS	0	0.973933	0.979	0.657	0	Late Act SMB	VARS
SCPEP1	0	0.972413	0.985	0.669	0	Late Act SMB	SCPEP1
MRPL15	0	0.97176	0.99	0.761	0	Late Act SMB	MRPL15
PUSL1	0	0.970911	1	0.942	0	Late Act SMB	PUSL1
NAAA	0	0.970658	1	0.842	0	Late Act SMB	NAAA
LINC02384	0	0.969612	0.928	0.13	0	Late Act SMB	LINC02384
HDGFL2	0	0.968048	0.989	0.666	0	Late Act SMB	HDGFL2
C1RL-AS1	0	0.967204	0.949	0.649	0	Late Act SMB	C1RL-AS1
LY96	0	0.965711	0.948	0.487	0	Late Act SMB	LY96
PFDN4	0	0.965062	1	0.973	0	Late Act SMB	PFDN4
FBLN5	0	0.964625	0.707	0.042	0	Late Act SMB	FBLN5
CES1	0	0.964468	0.649	0.055	0	Late Act SMB	CES1
DCTPP1	0	0.963542	0.995	0.769	0	Late Act SMB	DCTPP1
PCK2	0	0.963288	0.922	0.666	0	Late Act SMB	PCK2
AC005220.1	0	0.962918	0.605	0.035	0	Late Act SMB	AC005220.1
ZMIZ1	0	0.962189	0.985	0.462	0	Late Act SMB	ZMIZ1
CHRNA11	0	0.961379	0.582	0.114	0	Late Act SMB	CHRNA1
PDLIM1	0	0.961069	1	0.972	0	Late Act SMB	PDLIM1
ZNF513	0	0.959047	0.983	0.703	0	Late Act SMB	ZNF513
FBXL16	0	0.959029	0.607	0.033	0	Late Act SMB	FBXL16
PPP1R13B	0	0.958439	0.948	0.479	0	Late Act SMB	PPP1R13B
RIPK3	0	0.958246	0.959	0.765	0	Late Act SMB	RIPK3
SLFN13	0	0.957904	0.965	0.274	0	Late Act SMB	SLFN13
PGLS	0	0.956978	1	0.989	0	Late Act SMB	PGLS
PDZD11	0	0.956941	0.998	0.767	0	Late Act SMB	PDZD11
CIPC	0	0.954533	0.888	0.477	0	Late Act SMB	CIPC
CALM2	0	0.954053	0.997	0.967	0	Late Act SMB	CALM2
GTSF1	0	0.953725	0.87	0.326	0	Late Act SMB	GTSF1
CAPNS1	0	0.953107	0.992	0.744	0	Late Act SMB	CAPNS1
RALB	0	0.952807	0.962	0.774	0	Late Act SMB	RALB
HAGHL	0	0.952744	0.988	0.56	0	Late Act SMB	HAGHL
CBX8	0	0.952618	0.675	0.147	0	Late Act SMB	CBX8
SLC7A6	0	0.95164	0.999	0.87	0	Late Act SMB	SLC7A6
ATXN7L1	0	0.950902	0.921	0.553	0	Late Act SMB	ATXN7L1
RNH1	0	0.949189	0.999	0.963	0	Late Act SMB	RNH1
ITGB2-AS1	0	0.948529	0.809	0.338	0	Late Act SMB	ITGB2-AS1
PANK2	0	0.948418	1	0.942	0	Late Act SMB	PANK2
AL121935.2	0	0.948061	0.52	0.028	0	Late Act SMB	AL121935.2
RAB3C	0	0.947077	0.586	0.069	0	Late Act SMB	RAB3C
BLMH	0	0.946106	0.925	0.369	0	Late Act SMB	BLMH
SUB1	0	0.945	1	0.998	0	Late Act SMB	SUB1
AC105402.4	0	0.944489	0.505	0.11	0	Late Act SMB	AC105402.4
AL035701.1	0	0.944465	0.644	0.155	0	Late Act SMB	AL035701.1
ACVR1	0	0.944319	0.695	0.196	0	Late Act SMB	ACVR1
KAT2A	0	0.944232	1	0.739	0	Late Act SMB	KAT2A
TRIM46	0	0.943458	0.563	0.071	0	Late Act SMB	TRIM46
TMEM154	0	0.942619	0.993	0.85	0	Late Act SMB	TMEM154
C9orf16	0	0.942213	0.999	0.988	0	Late Act SMB	C9orf16
BAG2	0	0.941921	0.999	0.88	0	Late Act SMB	BAG2
ZBTB14	0	0.941024	1	0.937	0	Late Act SMB	ZBTB14
SH3BP1	0	0.940894	0.969	0.589	0	Late Act SMB	SH3BP1
RAB34	0	0.940526	0.955	0.606	0	Late Act SMB	RAB34
TXNDC9	0	0.939192	0.999	0.861	0	Late Act SMB	TXNDC9
NFE2L1	0	0.938233	1	0.856	0	Late Act SMB	NFE2L1
ARHGAP21	0	0.938149	0.83	0.294	0	Late Act SMB	ARHGAP21
MPZL3	0	0.937841	0.721	0.194	0	Late Act SMB	MPZL3
RAP1GAP2	0	0.937565	0.933	0.348	0	Late Act SMB	RAP1GAP2
PPP1R35	0	0.937154	0.989	0.795	0	Late Act SMB	PPP1R35
THAP11	0	0.937078	0.975	0.6	0	Late Act SMB	THAP11
PGD	0	0.936943	1	0.854	0	Late Act SMB	PGD
ARPC2	0	0.936898	1	0.999	0	Late Act SMB	ARPC2
TPX2	0	0.935967	0.519	0.073	0	Late Act SMB	TPX2
SLC25A23	0	0.935696	0.949	0.35	0	Late Act SMB	SLC25A23
TAF1B	0	0.935646	1	0.919	0	Late Act SMB	TAF1B
CORO1A	0	0.932829	1	1	0	Late Act SMB	CORO1A
OSTN-AS1	0	0.932749	0.545	0.131	0	Late Act SMB	OSTN-AS1
VASP	0	0.932699	0.984	0.767	0	Late Act SMB	VASP
UBXN11	0	0.932123	0.992	0.854	0	Late Act SMB	UBXN11
PPARA	0	0.932042	0.996	0.565	0	Late Act SMB	PPARA
POU2AF1	0	0.931826	0.992	0.809	0	Late Act SMB	POU2AF1
SFXN3	0	0.931697	0.889	0.44	0	Late Act SMB	SFXN3
MAP3K6	0	0.931463	0.975	0.541	0	Late Act SMB	MAP3K6
LINC02541	0	0.929554	0.696	0.169	0	Late Act SMB	LINC02541
CARD19	0	0.929232	1	0.847	0	Late Act SMB	CARD19
B3GALT4	0	0.928827	0.975	0.771	0	Late Act SMB	B3GALT4
RGS14	0	0.927486	0.948	0.744	0	Late Act SMB	RGS14
SYBU1	0	0.927446	0.715	0.226	0	Late Act SMB	SYBU
ADAM8	0	0.927379	0.995	0.716	0	Late Act SMB	ADAM8
CLIC1	0	0.927195	0.998	0.947	0	Late Act SMB	CLIC1
ARL14	0	0.927074	0.518	0.02	0	Late Act SMB	ARL14
GLRX	0	0.924882	0.957	0.464	0	Late Act SMB	GLRX
IPO13	0	0.924529	0.957	0.589	0	Late Act SMB	IPO13
SURF2	0	0.924468	1	0.958	0	Late Act SMB	SURF2
EFCAB11	0	0.923608	0.978	0.765	0	Late Act SMB	EFCAB11
MPI	0	0.922056	0.962	0.723	0	Late Act SMB	MPI
PLIN3	0	0.921058	0.997	0.863	0	Late Act SMB	PLIN3
SQOR	0	0.920973	0.969	0.712	0	Late Act SMB	SQOR
CLUH	0	0.920888	0.958	0.558	0	Late Act SMB	CLUH
GPR15	0	0.920725	0.799	0.089	0	Late Act SMB	GPR15
CACYBP	0	0.916554	1	0.884	0	Late Act SMB	CACYBP
TRIM69	0	0.915869	0.914	0.604	0	Late Act SMB	TRIM69
SKA2	0	0.915489	0.995	0.769	0	Late Act SMB	SKA2
AL162253.2	0	0.915169	0.99	0.793	0	Late Act SMB	AL162253.2
RRP36	0	0.913906	0.96	0.415	0	Late Act SMB	RRP36
SLC27A3	0	0.913882	0.915	0.302	0	Late Act SMB	SLC27A3
IL27RA	0	0.913482	1	0.901	0	Late Act SMB	IL27RA
MED16	0	0.913239	0.959	0.702	0	Late Act SMB	MED16
PPA1	0	0.912293	0.997	0.825	0	Late Act SMB	PPA1
RELL2	0	0.911911	0.991	0.747	0	Late Act SMB	RELL2
SNAI3	0	0.910907	0.939	0.47	0	Late Act SMB	SNAI3
MCM2	0	0.910594	0.988	0.832	0	Late Act SMB	MCM2
KISS1R	0	0.909672	0.612	0.111	0	Late Act SMB	KISS1R
CORO1B	0	0.909318	1	0.857	0	Late Act SMB	CORO1B
ARPC5L	0	0.908974	0.996	0.769	0	Late Act SMB	ARPC5L
AL451165.2	0	0.908329	0.929	0.52	0	Late Act SMB	AL451165.2
ZSCAN9	0	0.908151	0.985	0.765	0	Late Act SMB	ZSCAN9
VDAC1	0	0.907527	1	0.968	0	Late Act SMB	VDAC1
TTLL1	0	0.907016	0.786	0.302	0	Late Act SMB	TTLL1
EPS15L1	0	0.906857	1	0.989	0	Late Act SMB	EPS15L1
AHR	0	0.904609	0.918	0.413	0	Late Act SMB	AHR
TUBA1C	0	0.903781	0.942	0.487	0	Late Act SMB	TUBA1C
YWHAB	0	0.902402	1	1	0	Late Act SMB	YWHAB
TIFA	0	0.902238	0.987	0.683	0	Late Act SMB	TIFA
ESRRA	0	0.901804	0.992	0.725	0	Late Act SMB	ESRRA
AC006064.4	0	0.901785	0.701	0.182	0	Late Act SMB	AC006064.4
SLC4A7	0	0.901559	0.999	0.854	0	Late Act SMB	SLC4A7
GMNN	0	0.899859	0.991	0.721	0	Late Act SMB	GMNN
TOMM40L	0	0.899426	0.992	0.791	0	Late Act SMB	TOMM40L
MRPL58	0	0.896937	1	0.957	0	Late Act SMB	MRPL58
MYL12A	0	0.896561	0.998	0.967	0	Late Act SMB	MYL12A
WDYHV1	0	0.895018	0.995	0.883	0	Late Act SMB	WDYHV1
CLECL1	0	0.894805	0.976	0.534	0	Late Act SMB	CLECL1
CMC4	0	0.894299	1	0.988	0	Late Act SMB	CMC4
ARNTL2	0	0.893722	0.569	0.078	0	Late Act SMB	ARNTL2
EMB	0	0.893704	1	0.981	0	Late Act SMB	EMB
HSPBP1	0	0.893416	0.993	0.856	0	Late Act SMB	HSPBP1
HOMEZ	0	0.890878	0.922	0.616	0	Late Act SMB	HOMEZ
GTF3C6	0	0.890381	0.999	0.962	0	Late Act SMB	GTF3C6
[truncated: 17,060 more rows]

## Sheet: S3_eMS_only_Subset_Markers_RNA
	p_val	avg_log2FC	pct.1	pct.2	p_val_adj	cluster	gene
TCL1A	0	1.35227	0.621	0.153	0	Rest NB	TCL1A
FCER2	0	1.28388	0.721	0.351	0	Rest NB	FCER2
IL4R	0	1.25028	0.507	0.156	0	Rest NB	IL4R
BACH2	2.99002e-199	0.837289	0.546	0.299	1.51005e-194	Rest NB	BACH2
LINC00926	2.72913e-185	0.697559	0.812	0.669	1.37829e-180	Rest NB	LINC00926
BTG1	1.38518e-159	0.526638	0.963	0.932	6.99555e-155	Rest NB	BTG1
COL19A1	2.16994e-137	0.644878	0.269	0.103	1.09588e-132	Rest NB	COL19A1
LAPTM5	1.2004e-124	0.428251	0.987	0.962	6.0624e-120	Rest NB	LAPTM5
HVCN1	3.03039e-104	0.679211	0.551	0.413	1.53044e-99	Rest NB	HVCN1
CXCR4	3.79643e-102	0.468592	0.872	0.792	1.91731e-97	Rest NB	CXCR4
CCR7	8.72654e-100	0.639941	0.347	0.188	4.40716e-95	Rest NB	CCR7
CD200	1.13293e-97	0.430148	0.153	0.046	5.72162e-93	Rest NB	CD200
APLP2	3.33968e-91	0.549009	0.266	0.127	1.68664e-86	Rest NB	APLP2
AFF3	2.3687e-82	0.529356	0.633	0.528	1.19627e-77	Rest NB	AFF3
ADAM28	9.05876e-77	0.586496	0.517	0.393	4.57494e-72	Rest NB	ADAM28
SKAP1	2.27738e-75	0.458124	0.177	0.072	1.15015e-70	Rest NB	SKAP1
NCF1	1.96797e-68	0.468385	0.743	0.713	9.93886e-64	Rest NB	NCF1
MEF2C	9.31917e-68	0.568562	0.632	0.581	4.70646e-63	Rest NB	MEF2C
TSPAN13	1.07387e-64	0.509148	0.278	0.159	5.42337e-60	Rest NB	TSPAN13
YBX3	2.85043e-64	0.445863	0.199	0.093	1.43955e-59	Rest NB	YBX3
STAG3	3.00482e-62	0.515873	0.174	0.078	1.51752e-57	Rest NB	STAG3
ADK	4.52937e-62	0.565499	0.389	0.278	2.28747e-57	Rest NB	ADK
FOXP1	2.65266e-61	0.403032	0.709	0.621	1.33967e-56	Rest NB	FOXP1
PIK3IP1	5.84943e-58	0.545679	0.314	0.202	2.95414e-53	Rest NB	PIK3IP1
SELL	1.02327e-54	0.5219	0.56	0.472	5.16781e-50	Rest NB	SELL
TXNIP	3.80278e-52	0.408796	0.836	0.797	1.92052e-47	Rest NB	TXNIP
AGPAT5	5.50574e-48	0.420305	0.232	0.136	2.78056e-43	Rest NB	AGPAT5
FCRL1	2.49462e-47	0.486036	0.358	0.261	1.25986e-42	Rest NB	FCRL1
BTLA	6.16378e-45	0.40184	0.191	0.106	3.11289e-40	Rest NB	BTLA
C12orf57	2.18425e-44	0.417158	0.617	0.585	1.10311e-39	Rest NB	C12orf57
C1orf162	8.80389e-44	0.420434	0.304	0.203	4.44623e-39	Rest NB	C1orf162
ITPR1	2.95841e-42	0.426535	0.262	0.173	1.49408e-37	Rest NB	ITPR1
POLD4	9.6154e-42	0.412169	0.611	0.58	4.85607e-37	Rest NB	POLD4
BCL7A	1.00804e-40	0.413087	0.303	0.208	5.09088e-36	Rest NB	BCL7A
CCND3	8.33632e-38	0.411559	0.422	0.346	4.21009e-33	Rest NB	CCND3
SNX29	2.35853e-37	0.427023	0.301	0.22	1.19113e-32	Rest NB	SNX29
TMEM123	6.61265e-37	0.442414	0.362	0.281	3.33959e-32	Rest NB	TMEM123
STK17A	6.56982e-30	0.422096	0.438	0.39	3.31796e-25	Rest NB	STK17A
EIF1B	4.31697e-26	0.406322	0.549	0.537	2.1802e-21	Rest NB	EIF1B
MTRNR2L8	0.000771202	0.711594	0.289	0.284	1	Rest NB	MTRNR2L8
GPR183	2.20188e-187	0.70473	0.626	0.35	1.11201e-182	Rest MB	GPR183
ZFP36	7.68916e-166	0.714712	0.941	0.833	3.88326e-161	Rest MB	ZFP36
JUNB	3.25937e-108	0.404709	0.98	0.914	1.64608e-103	Rest MB	JUNB
ARHGAP24	4.45735e-95	0.463819	0.531	0.331	2.2511e-90	Rest MB	ARHGAP24
NR4A2	1.79652e-92	0.4966	0.65	0.457	9.07294e-88	Rest MB	NR4A2
ZNF331	2.44996e-88	0.524955	0.472	0.283	1.2373e-83	Rest MB	ZNF331
RGS2	1.45981e-87	0.410895	0.604	0.401	7.37246e-83	Rest MB	RGS2
SAT1	5.02686e-73	0.404423	0.795	0.651	2.53871e-68	Rest MB	SAT1
LY9	5.91052e-66	0.415692	0.552	0.389	2.98499e-61	Rest MB	LY9
CDKN1A	4.80482e-43	0.408729	0.314	0.201	2.42658e-38	Rest MB	CDKN1A
RPS4Y1	7.53138e-36	0.401539	0.335	0.226	3.80357e-31	Rest MB	RPS4Y1
CD83	1.25041e-306	1.25267	0.953	0.688	6.31493e-302	Homeo NB	CD83
CD69	8.7756e-300	1.42345	0.929	0.639	4.43194e-295	Homeo NB	CD69
FOS	6.72987e-291	1.31697	0.986	0.779	3.39879e-286	Homeo NB	FOS
FTH1	5.4006e-224	0.900275	0.999	0.995	2.72746e-219	Homeo NB	FTH1
DUSP1	1.14831e-218	0.951269	0.972	0.882	5.79933e-214	Homeo NB	DUSP1
EIF1	1.62818e-209	0.624143	0.999	0.995	8.22278e-205	Homeo NB	EIF1
TSC22D3	7.51945e-190	0.803086	0.993	0.936	3.79755e-185	Homeo NB	TSC22D3
SNX9	1.27973e-185	1.2441	0.558	0.251	6.46304e-181	Homeo NB	SNX9
NFKBIA	1.54491e-156	0.856895	0.895	0.706	7.80227e-152	Homeo NB	NFKBIA
JUN	2.70383e-150	1.0512	0.926	0.778	1.36552e-145	Homeo NB	JUN
YPEL5	4.081e-118	0.729656	0.77	0.568	2.06103e-113	Homeo NB	YPEL5
H3F3B	3.12769e-97	0.60045	0.992	0.974	1.57958e-92	Homeo NB	H3F3B
IER2	2.20361e-85	0.738381	0.813	0.675	1.11289e-80	Homeo NB	IER2
CIRBP	1.64254e-83	0.470611	0.951	0.906	8.2953e-79	Homeo NB	CIRBP
TUBA1A	3.89657e-82	0.762627	0.662	0.487	1.96788e-77	Homeo NB	TUBA1A
AREG	6.19417e-74	0.731505	0.368	0.186	3.12824e-69	Homeo NB	AREG
CYTIP	1.13279e-70	0.64153	0.612	0.449	5.72091e-66	Homeo NB	CYTIP
HIF1A	1.20238e-70	0.654055	0.544	0.364	6.07236e-66	Homeo NB	HIF1A
NFKBID	1.97274e-67	0.68954	0.466	0.285	9.96292e-63	Homeo NB	NFKBID
EZR	1.62225e-64	0.660997	0.85	0.783	8.19283e-60	Homeo NB	EZR
TAGAP	5.40859e-64	0.578177	0.653	0.503	2.7315e-59	Homeo NB	TAGAP
BTG2	2.01986e-63	0.582028	0.68	0.533	1.02009e-58	Homeo NB	BTG2
RHOH	5.70439e-63	0.529251	0.737	0.602	2.88089e-58	Homeo NB	RHOH
PPP1R15A	7.42613e-59	0.552223	0.823	0.714	3.75042e-54	Homeo NB	PPP1R15A
MANBA	8.93084e-59	0.637145	0.461	0.303	4.51034e-54	Homeo NB	MANBA
REL	9.53601e-57	0.494004	0.724	0.607	4.81597e-52	Homeo NB	REL
RFTN1	1.13538e-54	0.572471	0.353	0.2	5.73399e-50	Homeo NB	RFTN1
CHMP1B	1.38419e-53	0.659248	0.299	0.159	6.99056e-49	Homeo NB	CHMP1B
PHACTR1	2.08065e-53	0.606329	0.355	0.202	1.05079e-48	Homeo NB	PHACTR1
CLEC2B	3.3611e-53	0.579445	0.31	0.162	1.69746e-48	Homeo NB	CLEC2B
ZFP36L2	3.98945e-53	0.653611	0.761	0.691	2.01479e-48	Homeo NB	ZFP36L2
IRS2	7.57237e-53	0.427284	0.183	0.071	3.82428e-48	Homeo NB	IRS2
MYADM	9.34069e-52	0.827307	0.274	0.14	4.71733e-47	Homeo NB	MYADM
IRF2BP2	2.49271e-50	0.621691	0.387	0.241	1.25889e-45	Homeo NB	IRF2BP2
ARID5A	9.46198e-49	0.678627	0.348	0.21	4.77859e-44	Homeo NB	ARID5A
CSRNP1	1.51883e-48	0.583046	0.419	0.277	7.67054e-44	Homeo NB	CSRNP1
GADD45B	3.83489e-48	0.555632	0.651	0.514	1.93674e-43	Homeo NB	GADD45B
GABPB1	1.97668e-47	0.536574	0.241	0.119	9.98285e-43	Homeo NB	GABPB1
IRF1	3.49749e-46	0.502964	0.62	0.49	1.76634e-41	Homeo NB	IRF1
FOSB	1.6833e-45	0.582085	0.466	0.323	8.50115e-41	Homeo NB	FOSB
KDM6B	2.91017e-45	0.535488	0.284	0.156	1.46972e-40	Homeo NB	KDM6B
PDE4B	3.09859e-45	0.476342	0.609	0.483	1.56488e-40	Homeo NB	PDE4B
STK17B	5.38614e-42	0.46815	0.666	0.582	2.72016e-37	Homeo NB	STK17B
ZFP36L1	1.96086e-40	0.511035	0.775	0.69	9.90294e-36	Homeo NB	ZFP36L1
ELF1	3.91894e-38	0.512814	0.533	0.428	1.97918e-33	Homeo NB	ELF1
CYCS	5.84232e-37	0.467451	0.586	0.496	2.95055e-32	Homeo NB	CYCS
GRASP	1.26488e-35	0.416757	0.223	0.117	6.38802e-31	Homeo NB	GRASP
GALNT2	9.89522e-35	0.501551	0.24	0.134	4.99739e-30	Homeo NB	GALNT2
LDLRAD4	1.36886e-34	0.448875	0.212	0.111	6.91315e-30	Homeo NB	LDLRAD4
CENPC	1.51982e-34	0.465427	0.338	0.223	7.67555e-30	Homeo NB	CENPC
CAMK2D	2.1101e-34	0.425064	0.294	0.175	1.06566e-29	Homeo NB	CAMK2D
ARL4A	2.16188e-34	0.467436	0.399	0.279	1.09182e-29	Homeo NB	ARL4A
RBM3	6.47925e-34	0.416956	0.813	0.786	3.27222e-29	Homeo NB	RBM3
RAB30	4.58625e-33	0.440241	0.377	0.263	2.31619e-28	Homeo NB	RAB30
JARID2	9.98198e-33	0.460513	0.226	0.123	5.0412e-28	Homeo NB	JARID2
CLK1	1.18839e-32	0.460044	0.432	0.324	6.00171e-28	Homeo NB	CLK1
SLC2A3	5.58145e-32	0.432913	0.591	0.482	2.8188e-27	Homeo NB	SLC2A3
SKIL	1.07774e-31	0.415369	0.194	0.101	5.44291e-27	Homeo NB	SKIL
PELI1	1.32111e-31	0.524232	0.471	0.365	6.67201e-27	Homeo NB	PELI1
IFRD1	2.39992e-31	0.46527	0.36	0.25	1.21203e-26	Homeo NB	IFRD1
DDX21	5.8133e-31	0.462841	0.529	0.432	2.93589e-26	Homeo NB	DDX21
NEIL1	9.66764e-30	0.408606	0.18	0.091	4.88245e-25	Homeo NB	NEIL1
ARID4B	1.06743e-29	0.487233	0.468	0.376	5.39084e-25	Homeo NB	ARID4B
NR4A1	1.51134e-29	0.467055	0.281	0.173	7.63272e-25	Homeo NB	NR4A1
BZW1	6.21926e-29	0.471035	0.432	0.336	3.14091e-24	Homeo NB	BZW1
CD55	6.50824e-29	0.452824	0.509	0.425	3.28686e-24	Homeo NB	CD55
NGRN	6.99251e-29	0.470085	0.349	0.248	3.53143e-24	Homeo NB	NGRN
SECISBP2L	1.1132e-28	0.435293	0.382	0.282	5.622e-24	Homeo NB	SECISBP2L
DDIT3	1.80258e-27	0.451254	0.339	0.238	9.10355e-23	Homeo NB	DDIT3
TNFAIP3	3.93927e-27	0.484934	0.22	0.131	1.98945e-22	Homeo NB	TNFAIP3
SSH2	1.77237e-26	0.455058	0.457	0.369	8.95102e-22	Homeo NB	SSH2
ZEB1	3.09029e-26	0.413015	0.197	0.111	1.56069e-21	Homeo NB	ZEB1
AMD1	1.57895e-25	0.400529	0.361	0.265	7.97416e-21	Homeo NB	AMD1
ALG13	1.90085e-25	0.42382	0.305	0.21	9.59988e-21	Homeo NB	ALG13
CHRAC1	2.23876e-25	0.415788	0.293	0.198	1.13064e-20	Homeo NB	CHRAC1
SRSF10	2.39464e-25	0.411493	0.523	0.452	1.20937e-20	Homeo NB	SRSF10
MAPK1IP1L	9.05198e-25	0.41207	0.475	0.397	4.57152e-20	Homeo NB	MAPK1IP1L
EIF5	1.92983e-24	0.413045	0.58	0.519	9.74621e-20	Homeo NB	EIF5
IDI1	3.40041e-24	0.400905	0.443	0.349	1.71731e-19	Homeo NB	IDI1
SQSTM1	1.81756e-23	0.421686	0.62	0.573	9.17921e-19	Homeo NB	SQSTM1
VPS37B	1.97796e-23	0.420922	0.336	0.247	9.9893e-19	Homeo NB	VPS37B
BACH1	7.68097e-23	0.412511	0.326	0.236	3.87912e-18	Homeo NB	BACH1
PMAIP1	1.28665e-22	0.423835	0.386	0.295	6.49796e-18	Homeo NB	PMAIP1
DBF4	4.29393e-21	0.411392	0.266	0.185	2.16856e-16	Homeo NB	DBF4
GNG2	2.92368e-19	0.410829	0.268	0.192	1.47654e-14	Homeo NB	GNG2
SERTAD1	1.34388e-16	0.449109	0.287	0.213	6.78701e-12	Homeo NB	SERTAD1
DUSP2	1.12752e-13	0.519176	0.324	0.251	5.6943e-09	Homeo NB	DUSP2
RPS14	1.22717e-275	0.408724	1	0.997	6.19757e-271	Act SMB	RPS14
RPS12	2.00045e-261	0.409399	1	0.999	1.01029e-256	Act SMB	RPS12
COCH	5.19457e-244	0.781342	0.292	0.055	2.62341e-239	Act SMB	COCH
PDE4D	4.137e-120	0.61097	0.341	0.123	2.08931e-115	Act SMB	PDE4D
SCIMP	1.55183e-78	0.544364	0.381	0.185	7.83721e-74	Act SMB	SCIMP
HSPA8	1.92949e-73	0.471434	0.821	0.636	9.74449e-69	Act SMB	HSPA8
LTB	1.95226e-73	0.408965	0.964	0.83	9.85948e-69	Act SMB	LTB
TUBB	1.25997e-65	0.504826	0.556	0.359	6.36323e-61	Act SMB	TUBB
HOPX	9.57724e-54	0.441823	0.193	0.077	4.83679e-49	Act SMB	HOPX
BLK	2.06143e-44	0.400002	0.705	0.544	1.04109e-39	Act SMB	BLK
ARID5B	5.94646e-40	0.442683	0.532	0.381	3.00314e-35	Act SMB	ARID5B
PLP2	1.0874e-37	0.404579	0.619	0.476	5.49167e-33	Act SMB	PLP2
RPS24	1.29387e-198	0.561039	1	0.997	6.53445e-194	Trans B	RPS24
TMSB10	1.0389e-154	0.655811	0.995	0.988	5.24675e-150	Trans B	TMSB10
PLD4	1.34868e-154	1.09632	0.485	0.161	6.81126e-150	Trans B	PLD4
SOX4	4.7664e-148	0.88567	0.318	0.073	2.40717e-143	Trans B	SOX4
CD9	7.36441e-148	0.553088	0.148	0.015	3.71925e-143	Trans B	CD9
MACROD2	1.04251e-136	0.732383	0.286	0.062	5.26501e-132	Trans B	MACROD2
MYO7B	7.86228e-126	0.466752	0.154	0.02	3.97069e-121	Trans B	MYO7B
PCDH9	3.11544e-121	0.633128	0.264	0.058	1.57339e-116	Trans B	PCDH9
H3F3A	8.369e-118	0.62992	0.98	0.945	4.2266e-113	Trans B	H3F3A
LIMS2	6.9194e-115	0.772308	0.298	0.08	3.4945e-110	Trans B	LIMS2
PPP1R14A	6.91791e-113	0.933318	0.413	0.144	3.49375e-108	Trans B	PPP1R14A
HRK	3.33489e-99	0.63203	0.197	0.042	1.68422e-94	Trans B	HRK
SMIM14	1.94183e-98	0.851406	0.589	0.299	9.80685e-94	Trans B	SMIM14
CD79B	3.10699e-98	0.835655	0.873	0.696	1.56912e-93	Trans B	CD79B
TNFRSF18	1.72091e-93	0.416982	0.11	0.013	8.69113e-89	Trans B	TNFRSF18
CD38	1.01511e-92	0.512151	0.257	0.068	5.12663e-88	Trans B	CD38
CD72	1.58241e-88	0.804281	0.482	0.211	7.99166e-84	Trans B	CD72
MID1IP1	1.53815e-75	0.561576	0.234	0.068	7.7681e-71	Trans B	MID1IP1
ACTG1	1.34414e-71	0.524707	0.926	0.809	6.78832e-67	Trans B	ACTG1
UCP2	2.04278e-69	0.708885	0.859	0.679	1.03167e-64	Trans B	UCP2
CD79A	3.84488e-69	0.449204	0.982	0.973	1.94178e-64	Trans B	CD79A
STMN1	4.74947e-69	0.586001	0.253	0.084	2.39862e-64	Trans B	STMN1
JUP	2.30019e-67	0.575176	0.261	0.089	1.16166e-62	Trans B	JUP
VPREB3	3.118e-67	0.786359	0.608	0.357	1.57468e-62	Trans B	VPREB3
TUBB6	2.53468e-62	0.539435	0.251	0.086	1.28009e-57	Trans B	TUBB6
ACTB	2.60605e-61	0.463196	0.996	0.986	1.31613e-56	Trans B	ACTB
GNG3	1.81975e-60	0.401748	0.124	0.026	9.19027e-56	Trans B	GNG3
FCRLA	1.72073e-48	0.676754	0.563	0.37	8.69021e-44	Trans B	FCRLA
LGALS9	7.26452e-46	0.548584	0.373	0.19	3.6688e-41	Trans B	LGALS9
DUSP11	2.97378e-44	0.546414	0.934	0.889	1.50185e-39	Trans B	DUSP1
LIMD2	1.07526e-43	0.411308	0.948	0.898	5.43036e-39	Trans B	LIMD2
CDCA7L	1.45399e-42	0.511489	0.4	0.218	7.34309e-38	Trans B	CDCA7L
GPR18	2.14729e-41	0.430935	0.275	0.122	1.08444e-36	Trans B	GPR18
C16orf74	8.21861e-40	0.483182	0.32	0.157	4.15064e-35	Trans B	C16orf74
PLEKHA2	6.46764e-39	0.539103	0.373	0.203	3.26635e-34	Trans B	PLEKHA2
SLC25A5	2.04577e-38	0.513815	0.762	0.634	1.03318e-33	Trans B	SLC25A5
SPIB	2.99953e-36	0.626299	0.61	0.449	1.51485e-31	Trans B	SPIB
CYB561A3	4.89637e-36	0.513935	0.592	0.425	2.47281e-31	Trans B	CYB561A3
HCK	4.25728e-35	0.478187	0.236	0.108	2.15005e-30	Trans B	HCK
MTSS1	3.20816e-33	0.450171	0.478	0.298	1.62022e-28	Trans B	MTSS1
FCRL5	9.44411e-33	0.455669	0.296	0.153	4.76956e-28	Trans B	FCRL5
CNN2	1.58217e-32	0.463734	0.739	0.609	7.99041e-28	Trans B	CNN2
HIST1H2AC	1.53542e-31	0.416195	0.191	0.082	7.75431e-27	Trans B	HIST1H2AC
ALOX5	4.90709e-31	0.461035	0.422	0.26	2.47823e-26	Trans B	ALOX5
ABRACL	6.42887e-30	0.417286	0.289	0.155	3.24677e-25	Trans B	ABRACL
FKBP1A	3.74241e-28	0.471003	0.503	0.367	1.89003e-23	Trans B	FKBP1A
KIAA0040	8.57771e-28	0.462249	0.289	0.161	4.332e-23	Trans B	KIAA0040
HIST1H2BK	2.07134e-27	0.43416	0.234	0.119	1.04609e-22	Trans B	HIST1H2BK
LBR	2.29838e-27	0.484646	0.319	0.187	1.16075e-22	Trans B	LBR
SCML4	5.35932e-26	0.42834	0.251	0.133	2.70662e-21	Trans B	SCML4
RPL22L1	1.47703e-25	0.404964	0.73	0.608	7.45943e-21	Trans B	RPL22L1
CLEC2D	3.32704e-25	0.403091	0.35	0.212	1.68025e-20	Trans B	CLEC2D
LAT2	1.22622e-24	0.42242	0.465	0.324	6.19278e-20	Trans B	LAT2
DBI	2.16622e-19	0.427838	0.538	0.433	1.09401e-14	Trans B	DBI
CRIP1	0	1.99482	0.98	0.573	0	Late Act SMB	CRIP1
S100A10	0	1.96818	0.887	0.306	0	Late Act SMB	S100A10
ITGB1	0	1.50292	0.625	0.165	0	Late Act SMB	ITGB1
GAPDH	0	1.28167	0.992	0.8	0	Late Act SMB	GAPDH
CRIP2	0	1.0871	0.377	0.034	0	Late Act SMB	CRIP2
AK8	0	0.681673	0.257	0.009	0	Late Act SMB	AK8
BAIAP3	0	0.628389	0.274	0.024	0	Late Act SMB	BAIAP3
ANXA2	3.78998e-300	1.08395	0.613	0.183	1.91405e-295	Late Act SMB	ANXA2
CPNE5	7.95316e-294	1.11932	0.712	0.255	4.01658e-289	Late Act SMB	CPNE5
CD99	2.79751e-282	1.14701	0.864	0.439	1.41283e-277	Late Act SMB	CD99
CHAD	4.31926e-274	0.593772	0.2	0.017	2.18136e-269	Late Act SMB	CHAD
GSN	1.74437e-270	0.624061	0.272	0.035	8.80959e-266	Late Act SMB	GSN
TEX9	5.34734e-265	0.575206	0.262	0.033	2.70057e-260	Late Act SMB	TEX9
TESC	1.40773e-249	0.637457	0.295	0.046	7.10945e-245	Late Act SMB	TESC
SMAGP	3.48728e-241	0.695946	0.406	0.09	1.76118e-236	Late Act SMB	SMAGP
TAGLN2	1.35529e-240	1.05631	0.974	0.795	6.84461e-236	Late Act SMB	TAGLN2
FUT7	7.63183e-240	0.414474	0.172	0.013	3.8543e-235	Late Act SMB	FUT7
GRAMD1C	2.76973e-237	0.610104	0.305	0.051	1.3988e-232	Late Act SMB	GRAMD1C
PFN1	3.48419e-216	0.78803	0.991	0.913	1.75962e-211	Late Act SMB	PFN1
S100A4	5.35195e-211	1.38847	0.698	0.333	2.7029e-206	Late Act SMB	S100A4
FAS	7.48229e-199	0.444481	0.206	0.027	3.77878e-194	Late Act SMB	FAS
GSTK1	2.65843e-197	0.958532	0.804	0.415	1.34259e-192	Late Act SMB	GSTK1
LGALS3	6.73135e-197	0.483173	0.214	0.03	3.39953e-192	Late Act SMB	LGALS3
CAPN2	4.27429e-195	0.661302	0.438	0.123	2.15864e-190	Late Act SMB	CAPN2
LYPLAL1	5.92901e-195	0.617179	0.363	0.086	2.99433e-190	Late Act SMB	LYPLAL1
LSP1	1.62416e-193	0.834798	0.952	0.712	8.20251e-189	Late Act SMB	LSP1
PPP1R18	5.01536e-193	0.783237	0.595	0.218	2.53291e-188	Late Act SMB	PPP1R18
TKT	1.52732e-188	0.987483	0.691	0.323	7.71341e-184	Late Act SMB	TKT
CORO1A	3.61845e-179	0.802785	0.96	0.775	1.82743e-174	Late Act SMB	CORO1A
LGALS1	5.27615e-177	0.903188	0.589	0.225	2.66461e-172	Late Act SMB	LGALS1
UBE2N	7.58893e-172	0.809355	0.675	0.304	3.83264e-167	Late Act SMB	UBE2N
ZYX	3.22763e-171	0.597873	0.371	0.1	1.63005e-166	Late Act SMB	ZYX
DAAM1	1.39906e-168	0.566105	0.31	0.073	7.06567e-164	Late Act SMB	DAAM1
AIM2	1.32203e-167	0.646759	0.401	0.118	6.67666e-163	Late Act SMB	AIM2
S100A6	8.93888e-164	0.910267	0.84	0.514	4.5144e-159	Late Act SMB	S100A6
AHNAK	4.10534e-163	0.899131	0.721	0.357	2.07332e-158	Late Act SMB	AHNAK
CAPZB	6.2444e-159	0.816758	0.783	0.452	3.15361e-154	Late Act SMB	CAPZB
ARPC1B	8.1486e-158	0.907928	0.882	0.61	4.11529e-153	Late Act SMB	ARPC1B
SUB1	1.36178e-155	0.794015	0.902	0.641	6.87738e-151	Late Act SMB	SUB1
CAPG	3.17887e-155	0.761265	0.665	0.305	1.60543e-150	Late Act SMB	CAPG
MGAT4A	2.28683e-154	0.557153	0.337	0.09	1.15492e-149	Late Act SMB	MGAT4A
MYO1G	3.68781e-152	0.700798	0.573	0.233	1.86246e-147	Late Act SMB	MYO1G
CLIC1	4.24457e-152	0.817861	0.884	0.634	2.14363e-147	Late Act SMB	CLIC1
C12orf75	3.55822e-149	0.521571	0.354	0.1	1.79701e-144	Late Act SMB	C12orf75
C4orf48	1.25274e-147	0.648036	0.507	0.19	6.3267e-143	Late Act SMB	C4orf48
CD86	3.54552e-147	0.508506	0.299	0.075	1.79059e-142	Late Act SMB	CD86
EBI3	8.92696e-147	0.479408	0.192	0.033	4.50838e-142	Late Act SMB	EBI3
ANXA4	1.54432e-145	0.622044	0.366	0.109	7.7993e-141	Late Act SMB	ANXA4
SSPN	4.1382e-144	0.523904	0.242	0.053	2.08991e-139	Late Act SMB	SSPN
S100A11	5.52831e-144	0.598156	0.36	0.108	2.79196e-139	Late Act SMB	S100A11
SND1	3.01967e-143	0.639149	0.497	0.187	1.52502e-138	Late Act SMB	SND1
ZNF296	4.02928e-143	0.54838	0.322	0.088	2.03491e-138	Late Act SMB	ZNF296
PPIA	2.5726e-140	0.544074	0.992	0.938	1.29924e-135	Late Act SMB	PPIA
SH3BGRL3	2.9527e-138	0.56928	0.982	0.879	1.4912e-133	Late Act SMB	SH3BGRL3
HCST	8.90159e-138	0.644673	0.376	0.12	4.49557e-133	Late Act SMB	HCST
HLA-C	8.19685e-137	0.506794	0.998	0.976	4.13965e-132	Late Act SMB	HLA-C
UBE2J1	2.96107e-135	0.693745	0.746	0.392	1.49543e-130	Late Act SMB	UBE2J1
ARHGDIB	6.47569e-133	0.624795	0.978	0.852	3.27042e-128	Late Act SMB	ARHGDIB
ACP5	8.26995e-129	0.669599	0.606	0.28	4.17657e-124	Late Act SMB	ACP5
MYO1F	1.55696e-126	0.414089	0.261	0.065	7.86313e-122	Late Act SMB	MYO1F
TUBB1	3.47426e-126	0.706228	0.691	0.351	1.7546e-121	Late Act SMB	TUBB
TNFRSF13B	2.79489e-121	0.670823	0.566	0.257	1.4115e-116	Late Act SMB	TNFRSF13B
HLA-A	1.94699e-118	0.479996	0.992	0.959	9.83289e-114	Late Act SMB	HLA-A
MYL12A	2.43831e-118	0.710631	0.883	0.646	1.23142e-113	Late Act SMB	MYL12A
CD70	2.07871e-116	0.539743	0.295	0.088	1.04981e-111	Late Act SMB	CD70
CD52	2.51068e-116	0.479982	0.999	0.977	1.26797e-111	Late Act SMB	CD52
R3HDM4	7.28622e-115	0.616375	0.575	0.263	3.67976e-110	Late Act SMB	R3HDM4
UBE2I	1.90383e-114	0.642458	0.813	0.503	9.61491e-110	Late Act SMB	UBE2I
VIM	5.20046e-114	0.597833	0.914	0.67	2.62639e-109	Late Act SMB	VIM
EHD1	5.91065e-114	0.51477	0.403	0.147	2.98506e-109	Late Act SMB	EHD1
CD27	1.20112e-113	0.530644	0.509	0.211	6.06604e-109	Late Act SMB	CD27
ARPC2	1.53684e-112	0.590458	0.936	0.766	7.76149e-108	Late Act SMB	ARPC2
ZBTB38	4.35831e-110	0.47235	0.303	0.095	2.20108e-105	Late Act SMB	ZBTB38
MFSD10	2.73786e-109	0.5728	0.483	0.202	1.3827e-104	Late Act SMB	MFSD10
DYNLL1	4.77342e-109	0.63733	0.533	0.24	2.41072e-104	Late Act SMB	DYNLL1
CD53	8.20892e-109	0.77155	0.721	0.446	4.14575e-104	Late Act SMB	CD53
CD82	5.26176e-108	0.664494	0.736	0.422	2.65735e-103	Late Act SMB	CD82
PTPN6	1.18938e-107	0.661533	0.801	0.507	6.00674e-103	Late Act SMB	PTPN6
NEK6	2.16303e-107	0.407891	0.249	0.068	1.09239e-102	Late Act SMB	NEK6
ANXA5	1.17408e-106	0.529505	0.45	0.183	5.92947e-102	Late Act SMB	ANXA5
ARL6IP5	1.52268e-106	0.609707	0.666	0.348	7.68997e-102	Late Act SMB	ARL6IP5
BIN2	8.85781e-106	0.565589	0.477	0.202	4.47346e-101	Late Act SMB	BIN2
UQCRH	2.68918e-104	0.591767	0.901	0.684	1.35812e-99	Late Act SMB	UQCRH
IFI30	2.79907e-103	0.712237	0.573	0.287	1.41361e-98	Late Act SMB	IFI30
PYCARD	5.34003e-102	0.551919	0.454	0.192	2.69687e-97	Late Act SMB	PYCARD
ANXA7	1.4542e-101	0.504714	0.482	0.206	7.34413e-97	Late Act SMB	ANXA7
ZFAND6	2.51421e-101	0.494708	0.456	0.189	1.26975e-96	Late Act SMB	ZFAND6
DDAH2	1.03483e-100	0.537946	0.476	0.205	5.22621e-96	Late Act SMB	DDAH2
KYNU	1.02245e-99	0.416647	0.295	0.094	5.16367e-95	Late Act SMB	KYNU
MRPS6	1.98966e-98	0.474079	0.39	0.15	1.00484e-93	Late Act SMB	MRPS6
POU2AF1	6.8144e-97	0.576152	0.665	0.356	3.44148e-92	Late Act SMB	POU2AF1
TPI1	2.22397e-96	0.581412	0.716	0.417	1.12317e-91	Late Act SMB	TPI1
OAZ1	5.03865e-94	0.498563	0.955	0.843	2.54467e-89	Late Act SMB	OAZ1
CTSA	4.17861e-93	0.403065	0.299	0.102	2.11032e-88	Late Act SMB	CTSA
NME2	1.1429e-90	0.526219	0.913	0.69	5.77198e-86	Late Act SMB	NME2
ITGB2-AS1	3.04824e-90	0.464005	0.345	0.128	1.53945e-85	Late Act SMB	ITGB2-AS1
PDLIM1	3.85169e-89	0.575127	0.724	0.434	1.94522e-84	Late Act SMB	PDLIM1
TWF2	2.53912e-87	0.439705	0.397	0.164	1.28233e-82	Late Act SMB	TWF2
ALDOA	3.57361e-87	0.554531	0.753	0.476	1.80478e-82	Late Act SMB	ALDOA
PLEK	4.01666e-86	0.498439	0.493	0.232	2.02853e-81	Late Act SMB	PLEK
PBXIP1	6.40325e-86	0.480858	0.365	0.146	3.23383e-81	Late Act SMB	PBXIP1
TMEM156	2.30426e-85	0.576783	0.527	0.261	1.16372e-80	Late Act SMB	TMEM156
HLA-E	1.63089e-83	0.426302	0.985	0.931	8.23647e-79	Late Act SMB	HLA-E
AP1S2	5.60542e-83	0.449552	0.384	0.159	2.83091e-78	Late Act SMB	AP1S2
PDCD5	2.39636e-82	0.420059	0.434	0.189	1.21023e-77	Late Act SMB	PDCD5
TMSB4X	2.62268e-82	0.484638	0.999	0.984	1.32453e-77	Late Act SMB	TMSB4X
CALM2	8.91492e-82	0.550618	0.786	0.527	4.5023e-77	Late Act SMB	CALM2
PSMB9	1.17348e-81	0.530734	0.753	0.473	5.92642e-77	Late Act SMB	PSMB9
RASGRP2	2.05109e-81	0.525634	0.698	0.407	1.03586e-76	Late Act SMB	RASGRP2
RAC2	3.14994e-80	0.548667	0.901	0.712	1.59081e-75	Late Act SMB	RAC2
YWHAB	3.15042e-80	0.501064	0.874	0.657	1.59106e-75	Late Act SMB	YWHAB
COX5A	1.79316e-79	0.519221	0.663	0.384	9.05599e-75	Late Act SMB	COX5A
RHOF	2.1298e-79	0.457839	0.503	0.242	1.07561e-74	Late Act SMB	RHOF
ARPC3	5.26312e-79	0.435396	0.962	0.853	2.65803e-74	Late Act SMB	ARPC3
ARPC5L	1.23138e-78	0.456457	0.53	0.263	6.21882e-74	Late Act SMB	ARPC5L
LDHB	1.53347e-78	0.522051	0.749	0.469	7.74449e-74	Late Act SMB	LDHB
PPA1	4.33162e-78	0.468197	0.493	0.241	2.1876e-73	Late Act SMB	PPA1
TXN	4.83123e-78	0.418038	0.408	0.177	2.43992e-73	Late Act SMB	TXN
PPP1CA	5.30273e-78	0.531158	0.729	0.465	2.67804e-73	Late Act SMB	PPP1CA
SUMO1	7.32664e-78	0.511606	0.593	0.32	3.70017e-73	Late Act SMB	SUMO1
EVI2B	3.54711e-77	0.524911	0.803	0.556	1.7914e-72	Late Act SMB	EVI2B
CCDC167	4.58196e-77	0.426011	0.235	0.078	2.31403e-72	Late Act SMB	CCDC167
CFL1	1.62457e-76	0.452117	0.975	0.878	8.20457e-72	Late Act SMB	CFL1
MAP4K1	1.37583e-75	0.435851	0.469	0.22	6.94835e-71	Late Act SMB	MAP4K1
CTSH	1.28143e-74	0.505563	0.631	0.352	6.47158e-70	Late Act SMB	CTSH
PRELID1	8.16358e-74	0.458148	0.678	0.387	4.12285e-69	Late Act SMB	PRELID1
TPM3	9.38735e-74	0.466428	0.899	0.689	4.74089e-69	Late Act SMB	TPM3
TRADD	1.13734e-73	0.422012	0.333	0.137	5.7439e-69	Late Act SMB	TRADD
COTL1	1.20091e-72	0.528909	0.58	0.32	6.06498e-68	Late Act SMB	COTL1
ITGB7	1.2435e-72	0.429093	0.417	0.191	6.28006e-68	Late Act SMB	ITGB7
VASP	8.58543e-72	0.466561	0.484	0.243	4.3359e-67	Late Act SMB	VASP
ANXA6	9.58714e-68	0.505079	0.665	0.404	4.84179e-63	Late Act SMB	ANXA6
FLNA	1.63391e-66	0.453326	0.534	0.285	8.25173e-62	Late Act SMB	FLNA
PDCD6IP	3.49034e-66	0.403765	0.446	0.214	1.76273e-61	Late Act SMB	PDCD6IP
HSH2D	1.91819e-65	0.45065	0.563	0.309	9.68744e-61	Late Act SMB	HSH2D
PGLS	3.07118e-65	0.452735	0.579	0.326	1.55104e-60	Late Act SMB	PGLS
RNH1	3.40913e-64	0.424551	0.489	0.253	1.72171e-59	Late Act SMB	RNH1
NT5C	9.08347e-63	0.449398	0.635	0.381	4.58742e-58	Late Act SMB	NT5C
TOR3A	9.33819e-63	0.405365	0.441	0.22	4.71607e-58	Late Act SMB	TOR3A
LY86	4.67888e-62	0.443139	0.659	0.392	2.36298e-57	Late Act SMB	LY86
CUTA	1.29021e-61	0.44766	0.728	0.458	6.51596e-57	Late Act SMB	CUTA
C9orf16	1.42777e-60	0.463611	0.731	0.492	7.21069e-56	Late Act SMB	C9orf16
ATF5	1.49932e-60	0.559723	0.19	0.064	7.57202e-56	Late Act SMB	ATF5
SEC11A	7.95283e-59	0.400604	0.527	0.29	4.01642e-54	Late Act SMB	SEC11A
PKM	2.88669e-58	0.42227	0.665	0.415	1.45787e-53	Late Act SMB	PKM
CALM1	1.01571e-57	0.400079	0.925	0.77	5.12962e-53	Late Act SMB	CALM1
LCP1	5.38567e-56	0.455588	0.612	0.376	2.71992e-51	Late Act SMB	LCP1
MYL12B	4.9686e-54	0.427697	0.755	0.539	2.50929e-49	Late Act SMB	MYL12B
GABARAPL2	3.84657e-53	0.420584	0.609	0.371	1.94263e-48	Late Act SMB	GABARAPL2
ARPC5	3.83277e-50	0.451424	0.462	0.262	1.93566e-45	Late Act SMB	ARPC5
MYH9	3.96522e-50	0.407112	0.594	0.361	2.00256e-45	Late Act SMB	MYH9
HMGA1	5.14145e-50	0.408642	0.517	0.297	2.59659e-45	Late Act SMB	HMGA1
FXYD1	8.69447e-48	0.432128	0.308	0.147	4.39097e-43	Late Act SMB	FXYD1
PTPRCAP	2.2022e-45	0.409294	0.819	0.616	1.11218e-40	Late Act SMB	PTPRCAP
ENC1	0	1.04223	0.363	0.04	0	ABC 1	ENC1
FGR	1.37216e-276	1.45969	0.589	0.137	6.92983e-272	ABC 1	FGR
TNFRSF1B	3.79449e-270	1.35615	0.515	0.106	1.91633e-265	ABC 1	TNFRSF1B
ARL4D	2.37634e-266	0.827463	0.26	0.023	1.20012e-261	ABC 1	ARL4D
LILRB2	2.39695e-207	0.451315	0.129	0.005	1.21053e-202	ABC 1	LILRB2
ITGAX	2.39392e-199	0.62865	0.209	0.02	1.209e-194	ABC 1	ITGAX
SOX5	9.04857e-194	0.571627	0.192	0.017	4.5698e-189	ABC 1	SOX5
CD74	1.83561e-177	0.626795	1	0.999	9.27036e-173	ABC 1	CD74
SLC11A1	9.15651e-176	0.440382	0.144	0.01	4.62431e-171	ABC 1	SLC11A1
GPR137B	1.48568e-172	0.606893	0.184	0.018	7.50314e-168	ABC 1	GPR137B
LITAF	1.18418e-169	1.46864	0.78	0.414	5.98048e-165	ABC 1	LITAF
MAP3K8	1.43193e-166	1.39078	0.861	0.527	7.23169e-162	ABC 1	MAP3K8
CIB1	2.14967e-153	1.33063	0.802	0.469	1.08565e-148	ABC 1	CIB1
MALAT1	9.33375e-150	0.687765	1	1	4.71382e-145	ABC 1	MALAT1
MS4A1	6.89312e-149	0.955872	0.974	0.876	3.48123e-144	ABC 1	MS4A1
SERTAD3	1.96635e-147	0.858969	0.343	0.076	9.93065e-143	ABC 1	SERTAD3
RHOB	3.81074e-147	1.24924	0.559	0.196	1.92454e-142	ABC 1	RHOB
RGS21	3.2624e-146	1.25005	0.808	0.424	1.64761e-141	ABC 1	RGS2
HLA-DPB1	1.16567e-142	0.623713	1	0.971	5.887e-138	ABC 1	HLA-DPB1
SYT1	5.51667e-133	0.456269	0.147	0.015	2.78608e-128	ABC 1	SYT1
MPP6	3.1313e-128	0.751157	0.249	0.045	1.5814e-123	ABC 1	MPP6
HLA-DPA1	1.47988e-126	0.703393	0.997	0.973	7.47381e-122	ABC 1	HLA-DPA1
NEAT1	1.29112e-124	1.11242	0.651	0.302	6.52056e-120	ABC 1	NEAT1
EMP3	1.8217e-121	1.14516	0.863	0.634	9.20014e-117	ABC 1	EMP3
B2M	2.39642e-121	0.520415	1	1	1.21026e-116	ABC 1	B2M
METRNL	3.89181e-121	0.510906	0.192	0.029	1.96548e-116	ABC 1	METRNL
SRGN	2.41742e-120	1.23215	0.549	0.225	1.22087e-115	ABC 1	SRGN
SPON2	2.7408e-120	0.409037	0.125	0.012	1.38419e-115	ABC 1	SPON2
ZEB2	1.36767e-118	0.969136	0.535	0.199	6.90716e-114	ABC 1	ZEB2
PSAP	7.69808e-116	1.08944	0.764	0.466	3.88776e-111	ABC 1	PSAP
LY6E	2.60923e-115	1.22514	0.848	0.569	1.31774e-110	ABC 1	LY6E
ITGB2	2.46507e-98	0.979746	0.577	0.271	1.24494e-93	ABC 1	ITGB2
DUSP4	3.13357e-97	0.767849	0.223	0.047	1.58255e-92	ABC 1	DUSP4
ZBTB32	1.58257e-95	0.723786	0.287	0.077	7.99244e-91	ABC 1	ZBTB32
NKG7	3.56696e-94	0.449802	0.119	0.014	1.80142e-89	ABC 1	NKG7
FCRL3	7.38142e-93	0.863203	0.406	0.142	3.72784e-88	ABC 1	FCRL3
THEMIS2	7.8674e-88	0.723597	0.39	0.14	3.97327e-83	ABC 1	THEMIS2
MCL1	1.77216e-83	0.964013	0.584	0.298	8.94995e-79	ABC 1	MCL1
BCL2A1	3.61524e-82	0.84453	0.515	0.235	1.82581e-77	ABC 1	BCL2A1
CD68	7.45744e-79	0.570757	0.256	0.071	3.76623e-74	ABC 1	CD68
HLA-DRB1	4.17787e-78	0.618378	0.991	0.965	2.10995e-73	ABC 1	HLA-DRB1
LRMP	9.6648e-78	0.78844	0.477	0.212	4.88101e-73	ABC 1	LRMP
HLA-DQB1	1.60682e-77	0.675504	0.969	0.893	8.11493e-73	ABC 1	HLA-DQB1
RIN3	1.11274e-76	0.735782	0.448	0.186	5.61966e-72	ABC 1	RIN3
NR4A3	6.46368e-72	0.776479	0.272	0.083	3.26435e-67	ABC 1	NR4A3
SIGLEC6	7.91987e-72	0.403002	0.143	0.026	3.99977e-67	ABC 1	SIGLEC6
MS4A7	1.09669e-71	0.462256	0.195	0.046	5.53863e-67	ABC 1	MS4A7
CD19	5.20168e-70	0.816027	0.688	0.433	2.627e-65	ABC 1	CD19
KPNA2	6.64585e-70	0.628454	0.298	0.1	3.35636e-65	ABC 1	KPNA2
TP53I11	9.9449e-70	0.567067	0.24	0.068	5.02247e-65	ABC 1	TP53I11
HSPE1	1.81122e-68	0.956441	0.677	0.448	9.14719e-64	ABC 1	HSPE1
GRB2	1.09567e-67	0.694903	0.818	0.596	5.53348e-63	ABC 1	GRB2
SYK	2.72816e-67	0.827648	0.604	0.356	1.3778e-62	ABC 1	SYK
HLA-DRA	1.03617e-65	0.432076	0.999	0.981	5.23299e-61	ABC 1	HLA-DRA
NRROS	8.69423e-64	0.732761	0.481	0.235	4.39085e-59	ABC 1	NRROS
CREM	2.58887e-63	0.684266	0.329	0.123	1.30746e-58	ABC 1	CREM
HLA-DRB5	2.43754e-62	0.759032	0.928	0.831	1.23103e-57	ABC 1	HLA-DRB5
B4GALT1	2.67038e-61	0.716537	0.531	0.283	1.34862e-56	ABC 1	B4GALT1
DAPP1	7.85453e-61	0.661817	0.403	0.179	3.96677e-56	ABC 1	DAPP1
UBC	9.60641e-60	0.607229	0.965	0.915	4.85153e-55	ABC 1	UBC
FCGR2B	8.98867e-58	0.64175	0.463	0.227	4.53955e-53	ABC 1	FCGR2B
FAM49A	2.43021e-57	0.612974	0.34	0.14	1.22733e-52	ABC 1	FAM49A
MEF2A	3.19008e-56	0.63765	0.473	0.238	1.61109e-51	ABC 1	MEF2A
RHOA	3.87848e-56	0.538159	0.903	0.816	1.95875e-51	ABC 1	RHOA
CYTH4	2.84835e-55	0.561006	0.309	0.12	1.4385e-50	ABC 1	CYTH4
TSPAN3	8.23568e-54	0.745681	0.59	0.364	4.15926e-49	ABC 1	TSPAN3
PPDPF	2.17238e-51	0.486215	0.966	0.915	1.09711e-46	ABC 1	PPDPF
MT2A	6.06447e-51	0.699429	0.253	0.092	3.06274e-46	ABC 1	MT2A
HSPB1	6.23741e-48	0.857814	0.387	0.187	3.15008e-43	ABC 1	HSPB1
ARHGAP25	1.22155e-46	0.537201	0.534	0.303	6.16918e-42	ABC 1	ARHGAP25
SEC61B	5.1067e-46	0.574113	0.723	0.512	2.57904e-41	ABC 1	SEC61B
POU2F2	1.34371e-45	0.636447	0.666	0.468	6.78611e-41	ABC 1	POU2F2
GRN	2.95887e-45	0.6393	0.425	0.227	1.49432e-40	ABC 1	GRN
TTN	4.1567e-45	0.602583	0.352	0.163	2.09926e-40	ABC 1	TTN
HLA-DQA1	2.21322e-43	0.451274	0.946	0.861	1.11774e-38	ABC 1	HLA-DQA1
PIKFYVE	3.14746e-43	0.521475	0.387	0.193	1.58956e-38	ABC 1	PIKFYVE
KLF2	4.54071e-42	0.657687	0.659	0.463	2.29319e-37	ABC 1	KLF2
IQSEC1	2.24029e-41	0.515125	0.411	0.211	1.13141e-36	ABC 1	IQSEC1
CBLB	5.74447e-41	0.474403	0.334	0.152	2.90113e-36	ABC 1	CBLB
TFEB	1.54223e-40	0.549369	0.326	0.154	7.78872e-36	ABC 1	TFEB
STAT3	4.23989e-40	0.532064	0.468	0.262	2.14127e-35	ABC 1	STAT3
LBH	5.14892e-40	0.692871	0.543	0.354	2.60036e-35	ABC 1	LBH
MYO9B	1.38438e-39	0.453756	0.273	0.116	6.99151e-35	ABC 1	MYO9B
ARL4C	3.49098e-39	0.647638	0.307	0.143	1.76305e-34	ABC 1	ARL4C
FCRL2	2.51178e-38	0.490844	0.36	0.174	1.26853e-33	ABC 1	FCRL2
JAZF1	6.19163e-38	0.457079	0.327	0.152	3.12696e-33	ABC 1	JAZF1
TCIRG1	4.06871e-37	0.515863	0.365	0.191	2.05482e-32	ABC 1	TCIRG1
P2RX5	1.83297e-36	0.572131	0.631	0.436	9.25705e-32	ABC 1	P2RX5
AKT2	5.43829e-36	0.529741	0.352	0.181	2.7465e-31	ABC 1	AKT2
KLF3	8.06876e-36	0.483852	0.349	0.173	4.07496e-31	ABC 1	KLF3
MAP1LC3B	5.3295e-35	0.592802	0.655	0.475	2.69156e-30	ABC 1	MAP1LC3B
PLAC8	3.61989e-34	0.629607	0.594	0.419	1.82816e-29	ABC 1	PLAC8
DUSP21	4.90115e-33	0.783707	0.421	0.249	2.47523e-28	ABC 1	DUSP2
KLF6	1.40109e-32	0.496485	0.862	0.759	7.07591e-28	ABC 1	KLF6
JUND	2.24668e-32	0.505512	0.584	0.39	1.13464e-27	ABC 1	JUND
CD164	4.09633e-32	0.547507	0.427	0.255	2.06877e-27	ABC 1	CD164
SEMA4B	4.98987e-32	0.418853	0.289	0.138	2.52004e-27	ABC 1	SEMA4B
RASGEF1B	1.36585e-31	0.473028	0.295	0.145	6.89794e-27	ABC 1	RASGEF1B
TUBA4A	1.55464e-30	0.543577	0.521	0.345	7.85138e-26	ABC 1	TUBA4A
IL10RA	1.88962e-30	0.510983	0.427	0.251	9.54315e-26	ABC 1	IL10RA
CYP51A1	2.42744e-30	0.424333	0.214	0.092	1.22593e-25	ABC 1	CYP51A1
IDS	1.02074e-29	0.534341	0.581	0.404	5.15502e-25	ABC 1	IDS
MX1	1.57458e-29	0.559489	0.305	0.16	7.9521e-25	ABC 1	MX1
C7orf50	1.89645e-28	0.575813	0.47	0.306	9.57763e-24	ABC 1	C7orf50
DBNL	9.87638e-28	0.494223	0.522	0.36	4.98787e-23	ABC 1	DBNL
CLECL1	4.40108e-27	0.438317	0.308	0.167	2.22268e-22	ABC 1	CLECL1
ALOX5AP	5.20867e-26	0.483151	0.37	0.215	2.63054e-21	ABC 1	ALOX5AP
IFITM2	5.88087e-26	0.504333	0.649	0.486	2.97002e-21	ABC 1	IFITM2
PPP3CC	9.88975e-26	0.452808	0.523	0.367	4.99462e-21	ABC 1	PPP3CC
UPF2	2.81346e-25	0.451133	0.461	0.303	1.42088e-20	ABC 1	UPF2
RGS1	3.71111e-25	0.416873	0.285	0.149	1.87422e-20	ABC 1	RGS1
MAPRE2	6.3688e-25	0.408017	0.427	0.264	3.21643e-20	ABC 1	MAPRE2
ASAH1	1.91262e-24	0.456682	0.421	0.268	9.65929e-20	ABC 1	ASAH1
MIDN	4.39428e-24	0.411092	0.294	0.16	2.21925e-19	ABC 1	MIDN
GGA2	6.71163e-24	0.495129	0.438	0.286	3.38957e-19	ABC 1	GGA2
AKAP13	4.57613e-21	0.414485	0.497	0.352	2.31109e-16	ABC 1	AKAP13
ISG15	3.7922e-20	0.654189	0.281	0.164	1.91518e-15	ABC 1	ISG15
SNHG15	4.05708e-20	0.407335	0.388	0.25	2.04895e-15	ABC 1	SNHG15
SERPINB1	7.43015e-20	0.414592	0.387	0.251	3.75245e-15	ABC 1	SERPINB1
EMD	9.2718e-20	0.422545	0.554	0.416	4.68254e-15	ABC 1	EMD
SLBP	5.11578e-19	0.469898	0.338	0.215	2.58362e-14	ABC 1	SLBP
ATP6V0C	3.90966e-18	0.416768	0.771	0.673	1.9745e-13	ABC 1	ATP6V0C
DYNC1H1	7.34481e-17	0.400353	0.278	0.169	3.70935e-12	ABC 1	DYNC1H1
H2AFZ	1.07702e-16	0.414166	0.476	0.348	5.43928e-12	ABC 1	H2AFZ
HSPD1	3.04987e-16	0.490383	0.388	0.276	1.54027e-11	ABC 1	HSPD1
TGFB1	1.93798e-15	0.408424	0.347	0.236	9.7874e-11	ABC 1	TGFB1
CDC37	3.05745e-15	0.432442	0.572	0.465	1.5441e-10	ABC 1	CDC37
RNF213	3.71452e-11	0.422986	0.37	0.277	1.87594e-06	ABC 1	RNF213
IFI6	4.65244e-07	0.525131	0.146	0.096	0.0234962	ABC 1	IFI6
IFITM1	0.000750095	0.576097	0.402	0.356	1	ABC 1	IFITM1
CD1C	0	1.17803	0.556	0.112	0	MZ/NSM B	CD1C
KLK1	3.91267e-226	0.871551	0.345	0.059	1.97601e-221	MZ/NSM B	KLK1
CCDC50	8.47182e-129	0.7221	0.674	0.295	4.27853e-124	MZ/NSM B	CCDC50
LILRA4	1.26022e-114	0.495421	0.171	0.028	6.36449e-110	MZ/NSM B	LILRA4
VOPP1	1.56823e-79	0.559522	0.613	0.302	7.92002e-75	MZ/NSM B	VOPP1
MRPL40	2.87739e-71	0.435835	0.399	0.163	1.45317e-66	MZ/NSM B	MRPL40
NBPF14	1.16736e-62	0.4232	0.424	0.183	5.89553e-58	MZ/NSM B	NBPF14
SMARCB1	1.01561e-60	0.499804	0.707	0.419	5.12912e-56	MZ/NSM B	SMARCB1
AP2S1	4.49269e-60	0.421269	0.479	0.225	2.26894e-55	MZ/NSM B	AP2S1
PLEK2	1.60198e-53	0.425785	0.485	0.238	8.09048e-49	MZ/NSM B	PLEK
MYC	1.46171e-46	0.461144	0.405	0.197	7.38206e-42	MZ/NSM B	MYC
ATP6V0B	4.5506e-43	0.41951	0.676	0.422	2.29819e-38	MZ/NSM B	ATP6V0B
LGALS12	1.30271e-42	0.493542	0.455	0.244	6.5791e-38	MZ/NSM B	LGALS1
TRAF4	6.06923e-41	0.42709	0.356	0.173	3.06514e-36	MZ/NSM B	TRAF4
IFI44L	0	2.09527	0.621	0.045	0	ISG B	IFI44L
IFIT3	0	1.91364	0.561	0.019	0	ISG B	IFIT3
CMPK2	1.47928e-268	0.803224	0.253	0.008	7.4708e-264	ISG B	CMPK2
OAS3	6.34362e-253	1.04199	0.32	0.015	3.20372e-248	ISG B	OAS3
OASL	1.67796e-237	0.824446	0.206	0.006	8.47418e-233	ISG B	OASL
IFIT1	5.28503e-209	0.61392	0.19	0.006	2.6691e-204	ISG B	IFIT1
PLSCR1	9.37299e-163	1.47495	0.474	0.059	4.73364e-158	ISG B	PLSCR1
XAF1	1.54078e-141	1.6577	0.636	0.127	7.7814e-137	ISG B	XAF1
USP18	7.72423e-138	0.504929	0.17	0.008	3.90097e-133	ISG B	USP18
EIF2AK2	1.0553e-136	1.61877	0.66	0.143	5.3296e-132	ISG B	EIF2AK2
STAT1	4.63817e-126	1.3747	0.522	0.091	2.34241e-121	ISG B	STAT1
IRF7	7.46438e-124	1.8031	0.731	0.208	3.76973e-119	ISG B	IRF7
MX2	1.89973e-123	1.26441	0.514	0.089	9.59421e-119	ISG B	MX2
IFI44	1.51027e-94	0.59733	0.202	0.017	7.62733e-90	ISG B	IFI44
HERC5	4.0304e-93	1.07154	0.32	0.045	2.03547e-88	ISG B	HERC5
EPSTI1	2.95705e-92	1.13736	0.486	0.102	1.4934e-87	ISG B	EPSTI1
ISG20	4.05731e-90	1.52043	0.953	0.643	2.04906e-85	ISG B	ISG20
TRIM22	3.24016e-83	1.4334	0.704	0.255	1.63638e-78	ISG B	TRIM22
PARP9	5.64061e-80	0.831084	0.328	0.053	2.84868e-75	ISG B	PARP9
IFITM3	1.46452e-62	0.982232	0.391	0.09	7.39628e-58	ISG B	IFITM3
HLA-B	3.38785e-59	0.732409	1	0.995	1.71097e-54	ISG B	HLA-B
UBE2L6	4.42635e-58	1.217	0.597	0.233	2.23544e-53	ISG B	UBE2L6
SAMD9L	2.84178e-53	0.867531	0.391	0.102	1.43519e-48	ISG B	SAMD9L
DRAP1	5.9206e-49	1.10064	0.688	0.339	2.99008e-44	ISG B	DRAP1
IFI35	4.10675e-44	0.811287	0.36	0.101	2.07403e-39	ISG B	IFI35
OAS1	3.86556e-43	0.830954	0.36	0.103	1.95223e-38	ISG B	OAS1
IFIT2	4.08827e-41	0.608598	0.178	0.03	2.0647e-36	ISG B	IFIT2
HELZ2	4.53492e-40	0.716588	0.209	0.041	2.29027e-35	ISG B	HELZ2
OAS2	1.24125e-39	0.570923	0.229	0.048	6.26868e-35	ISG B	OAS2
LAP3	5.16453e-39	0.735614	0.34	0.099	2.60824e-34	ISG B	LAP3
PML	2.61848e-38	0.827892	0.364	0.116	1.32241e-33	ISG B	PML
DDX60	2.56487e-34	0.414061	0.138	0.022	1.29533e-29	ISG B	DDX60
CHST12	1.01239e-33	0.774422	0.292	0.085	5.11287e-29	ISG B	CHST12
BST2	3.79885e-33	1.01199	0.573	0.286	1.91853e-28	ISG B	BST2
IRF9	2.29135e-31	0.883522	0.553	0.268	1.1572e-26	ISG B	IRF9
GBP4	2.74337e-31	0.531443	0.186	0.039	1.38548e-26	ISG B	GBP4
ADAR	1.16404e-30	0.851842	0.553	0.275	5.87877e-26	ISG B	ADAR
PSME2	1.38535e-30	0.903327	0.652	0.39	6.99646e-26	ISG B	PSME2
APOL6	8.41917e-30	0.474294	0.15	0.028	4.25193e-25	ISG B	APOL6
STAT2	1.05956e-29	0.609454	0.257	0.073	5.35108e-25	ISG B	STAT2
TYMP	3.02342e-28	0.893546	0.387	0.156	1.52692e-23	ISG B	TYMP
NUB1	7.77594e-28	0.671198	0.443	0.186	3.92708e-23	ISG B	NUB1
RTCB	2.39263e-25	0.846938	0.383	0.161	1.20835e-20	ISG B	RTCB
DDX60L	8.52116e-24	0.408773	0.158	0.037	4.30344e-19	ISG B	DDX60L
IFI16	9.71229e-24	0.767647	0.49	0.248	4.905e-19	ISG B	IFI16
MNDA	5.31432e-23	0.509669	0.209	0.06	2.68389e-18	ISG B	MNDA
PSME1	6.85573e-23	0.671036	0.842	0.729	3.46235e-18	ISG B	PSME1
PPM1K	7.74015e-23	0.737659	0.549	0.302	3.90901e-18	ISG B	PPM1K
SP110	3.83291e-22	0.717119	0.66	0.425	1.93573e-17	ISG B	SP110
ZBP1	1.30137e-21	0.782253	0.423	0.2	6.5723e-17	ISG B	ZBP1
NAPA	8.08368e-21	0.751162	0.466	0.25	4.0825e-16	ISG B	NAPA
TRAFD1	1.67578e-20	0.562413	0.257	0.091	8.46318e-16	ISG B	TRAFD1
C5orf56	2.19519e-20	0.572497	0.324	0.135	1.10864e-15	ISG B	C5orf56
DTX3L	2.38261e-20	0.433954	0.19	0.055	1.20329e-15	ISG B	DTX3L
PHF11	8.3854e-20	0.608347	0.383	0.177	4.23488e-15	ISG B	PHF11
TAP1	3.22284e-18	0.720345	0.423	0.227	1.62763e-13	ISG B	TAP1
PNPT1	4.99409e-18	0.569815	0.194	0.062	2.52217e-13	ISG B	PNPT1
NT5C3A	4.45612e-17	0.610137	0.439	0.24	2.25047e-12	ISG B	NT5C3A
TNFSF10	4.90539e-16	0.431795	0.162	0.05	2.47737e-11	ISG B	TNFSF10
NMI	5.73078e-16	0.541519	0.237	0.094	2.89421e-11	ISG B	NMI
SP100	2.92573e-15	0.533901	0.755	0.61	1.47758e-10	ISG B	SP100
PARP12	2.18272e-13	0.437922	0.209	0.084	1.10234e-08	ISG B	PARP12
SMCHD1	3.61558e-13	0.627023	0.688	0.549	1.82597e-08	ISG B	SMCHD1
ZNFX1	1.686e-12	0.426212	0.221	0.094	8.5148e-08	ISG B	ZNFX1
PARP14	1.86231e-12	0.618153	0.352	0.195	9.40522e-08	ISG B	PARP14
RBCK1	4.49991e-12	0.571496	0.443	0.275	2.27259e-07	ISG B	RBCK1
SHISA5	1.48972e-11	0.587278	0.494	0.348	7.52353e-07	ISG B	SHISA5
EIF5A	3.05401e-11	0.442505	0.735	0.621	1.54237e-06	ISG B	EIF5A
DUSP12	3.29529e-11	0.522045	0.949	0.891	1.66422e-06	ISG B	DUSP1
FCHSD2	2.6783e-10	0.460624	0.372	0.218	1.35262e-05	ISG B	FCHSD2
USP15	7.8345e-10	0.473003	0.502	0.354	3.95666e-05	ISG B	USP15
NLRC5	8.37788e-10	0.411512	0.253	0.129	4.23108e-05	ISG B	NLRC5
CCDC85B	1.06631e-09	0.472082	0.514	0.358	5.38518e-05	ISG B	CCDC85B
ODF3B	1.66203e-09	0.427886	0.182	0.081	8.39373e-05	ISG B	ODF3B
RGS22	1.82659e-09	0.532903	0.581	0.442	9.2248e-05	ISG B	RGS2
CYBA	3.06845e-09	0.409923	0.779	0.696	0.000154966	ISG B	CYBA
MYD88	6.34424e-09	0.465118	0.217	0.111	0.000320403	ISG B	MYD88
BAG1	1.3336e-08	0.428965	0.261	0.146	0.000673508	ISG B	BAG1
PSMB10	1.47795e-08	0.484841	0.494	0.367	0.000746409	ISG B	PSMB10
PIM2	3.52427e-08	0.45067	0.53	0.388	0.00177986	ISG B	PIM2
KPNB1	1.55327e-07	0.400741	0.466	0.338	0.00784446	ISG B	KPNB1
CFLAR	1.67208e-07	0.405005	0.364	0.237	0.00844449	ISG B	CFLAR
DEK	3.74302e-07	0.431101	0.407	0.282	0.0189034	ISG B	DEK
EVL	4.96492e-07	0.446675	0.593	0.492	0.0250744	ISG B	EVL
WARS	1.97283e-06	0.489663	0.166	0.087	0.099634	ISG B	WARS
TAP2	5.38963e-06	0.422209	0.316	0.216	0.272193	ISG B	TAP2
BCL11B	0	0.616501	0.324	0.003	0	CD5+ B	BCL11B
CD7	4.0764e-303	0.98815	0.423	0.007	2.05871e-298	CD5+ B	CD7
CD3E	2.77307e-294	1.28578	0.549	0.013	1.40048e-289	CD5+ B	CD3E
CD3D	1.85391e-267	0.723572	0.366	0.006	9.36279e-263	CD5+ B	CD3D
CD2	2.53117e-207	0.497726	0.254	0.003	1.27832e-202	CD5+ B	CD2
CD8B	1.29696e-203	0.695452	0.183	0.002	6.55002e-199	CD5+ B	CD8B
GZMH	6.21451e-190	0.491039	0.211	0.003	3.13851e-185	CD5+ B	GZMH
CD8A	4.05767e-188	0.481117	0.197	0.002	2.04925e-183	CD5+ B	CD8A
CD3G	8.501e-172	0.445175	0.239	0.004	4.29326e-167	CD5+ B	CD3G
GIMAP7	1.04476e-166	0.41577	0.239	0.004	5.27637e-162	CD5+ B	GIMAP7
GZMM	1.57259e-141	0.440178	0.254	0.006	7.94208e-137	CD5+ B	GZMM
GZMA	2.19426e-137	0.625301	0.183	0.003	1.10817e-132	CD5+ B	GZMA
ZAP70	1.35186e-127	0.414169	0.282	0.008	6.8273e-123	CD5+ B	ZAP70
IL32	1.24054e-123	1.4992	0.38	0.016	6.26511e-119	CD5+ B	IL32
FGFBP2	2.3267e-121	0.471916	0.155	0.002	1.17505e-116	CD5+ B	FGFBP2
LAT	1.00671e-107	0.547719	0.31	0.012	5.08419e-103	CD5+ B	LAT
GZMB	7.87559e-100	0.467363	0.155	0.003	3.97741e-95	CD5+ B	GZMB
CST7	1.3058e-93	0.873085	0.254	0.009	6.59466e-89	CD5+ B	CST7
IL7R	1.47648e-92	1.03072	0.268	0.01	7.45669e-88	CD5+ B	IL7R
ANXA1	2.36773e-86	0.69292	0.282	0.012	1.19577e-81	CD5+ B	ANXA1
CTSW	3.02382e-81	0.656824	0.282	0.013	1.52712e-76	CD5+ B	CTSW
AQP3	6.9421e-69	1.08523	0.437	0.036	3.50597e-64	CD5+ B	AQP3
AAK1	4.84601e-63	0.630738	0.352	0.026	2.44738e-58	CD5+ B	AAK1
ABCB9	7.73819e-62	0.688282	0.338	0.024	3.90802e-57	CD5+ B	ABCB9
SLAMF7	3.31815e-54	0.710422	0.394	0.037	1.67576e-49	CD5+ B	SLAMF7
ID2	2.30563e-52	0.545015	0.31	0.024	1.16441e-47	CD5+ B	ID2
PERP	7.88488e-51	0.422758	0.282	0.02	3.9821e-46	CD5+ B	PERP
GNLY	2.27484e-50	1.66492	0.225	0.014	1.14886e-45	CD5+ B	GNLY
SELPLG	1.7626e-48	0.615765	0.324	0.028	8.90168e-44	CD5+ B	SELPLG
ERN1	3.96802e-47	0.709961	0.38	0.039	2.00397e-42	CD5+ B	ERN1
PRDM1	6.17929e-47	0.863099	0.38	0.039	3.12072e-42	CD5+ B	PRDM1
CCL4	6.43535e-47	0.655642	0.211	0.013	3.25004e-42	CD5+ B	CCL4
TNFRSF17	1.0337e-43	0.907012	0.437	0.054	5.22051e-39	CD5+ B	TNFRSF17
TXNDC5	5.89982e-42	1.46006	0.507	0.077	2.97958e-37	CD5+ B	TXNDC5
FNDC3B	1.64228e-40	0.527773	0.282	0.025	8.294e-36	CD5+ B	FNDC3B
TRIB1	2.52753e-37	0.452199	0.254	0.022	1.27648e-32	CD5+ B	TRIB1
CHPF	4.5708e-37	0.556447	0.268	0.025	2.30839e-32	CD5+ B	CHPF
NUCB2	2.45058e-36	0.663466	0.366	0.045	1.23761e-31	CD5+ B	NUCB2
SPN	4.2905e-35	0.400812	0.225	0.019	2.16683e-30	CD5+ B	SPN
FKBP11	3.40282e-32	1.15423	0.507	0.095	1.71852e-27	CD5+ B	FKBP11
CD59	4.41613e-32	0.747067	0.423	0.066	2.23028e-27	CD5+ B	CD59
ITM2A	1.85575e-31	0.511433	0.352	0.047	9.3721e-27	CD5+ B	ITM2A
SDF2L1	4.99031e-31	1.21759	0.507	0.1	2.52026e-26	CD5+ B	SDF2L1
SPATS2	2.39416e-30	0.61427	0.394	0.061	1.20912e-25	CD5+ B	SPATS2
LCK	2.54132e-30	0.405588	0.324	0.041	1.28344e-25	CD5+ B	LCK
SLC44A1	3.08477e-30	0.477879	0.282	0.033	1.5579e-25	CD5+ B	SLC44A1
PDIA4	1.27426e-29	1.27269	0.535	0.117	6.43542e-25	CD5+ B	PDIA4
CCL5	3.75791e-27	1.71578	0.31	0.046	1.89786e-22	CD5+ B	CCL5
DERL3	6.20144e-27	1.29261	0.521	0.118	3.13191e-22	CD5+ B	DERL3
LIME1	2.3533e-26	1.15871	0.577	0.147	1.18849e-21	CD5+ B	LIME1
XBP1	3.73834e-26	1.37226	0.535	0.13	1.88797e-21	CD5+ B	XBP1
PIK3CG	3.201e-25	0.511228	0.394	0.068	1.6166e-20	CD5+ B	PIK3CG
RRBP1	7.03531e-24	0.48875	0.338	0.055	3.55304e-19	CD5+ B	RRBP1
ANKRD28	1.26414e-23	0.472358	0.282	0.04	6.38428e-19	CD5+ B	ANKRD28
CCL3	2.17913e-23	0.881981	0.141	0.011	1.10053e-18	CD5+ B	CCL3
HDLBP	2.288e-23	0.683723	0.437	0.089	1.15551e-18	CD5+ B	HDLBP
HM13	2.91195e-22	0.997125	0.563	0.155	1.47062e-17	CD5+ B	HM13
SSR3	4.5491e-21	1.09925	0.606	0.197	2.29743e-16	CD5+ B	SSR3
OSTC	7.60781e-21	0.932724	0.648	0.199	3.84217e-16	CD5+ B	OSTC
SEC61A1	4.33018e-20	0.68691	0.493	0.122	2.18687e-15	CD5+ B	SEC61A1
ITM2C	7.87098e-19	1.61185	0.662	0.252	3.97508e-14	CD5+ B	ITM2C
LMAN1	1.86068e-18	0.750841	0.493	0.131	9.39698e-14	CD5+ B	LMAN1
P4HB	3.8529e-18	1.21589	0.662	0.284	1.94583e-13	CD5+ B	P4HB
SRPRB	4.03046e-18	0.413641	0.338	0.068	2.0355e-13	CD5+ B	SRPRB
TXNDC11	5.60321e-18	0.670666	0.479	0.126	2.82979e-13	CD5+ B	TXNDC11
MZB1	6.89382e-18	1.98614	0.634	0.263	3.48158e-13	CD5+ B	MZB1
SLC9A3R1	3.26292e-17	0.742853	0.521	0.155	1.64787e-12	CD5+ B	SLC9A3R1
LEPROTL1	6.25834e-17	0.562137	0.451	0.116	3.16065e-12	CD5+ B	LEPROTL1
SLC35B1	6.64702e-17	0.475419	0.352	0.077	3.35695e-12	CD5+ B	SLC35B1
LMAN2	6.05422e-16	0.789871	0.634	0.227	3.05756e-11	CD5+ B	LMAN2
SEC11C	1.6399e-15	1.43173	0.62	0.263	8.28197e-11	CD5+ B	SEC11C
TMED9	2.28855e-15	0.761939	0.648	0.236	1.15579e-10	CD5+ B	TMED9
HSP90B1	2.33244e-15	1.6877	0.775	0.444	1.17795e-10	CD5+ B	HSP90B1
MANF	3.04331e-15	0.503064	0.352	0.084	1.53696e-10	CD5+ B	MANF
EDEM1	3.12435e-15	0.430817	0.352	0.082	1.57789e-10	CD5+ B	EDEM1
SURF4	7.64683e-15	0.541488	0.408	0.108	3.86188e-10	CD5+ B	SURF4
PABPC4	8.30656e-15	0.774201	0.549	0.178	4.19506e-10	CD5+ B	PABPC4
SPCS3	4.29837e-14	0.761418	0.549	0.194	2.17081e-09	CD5+ B	SPCS3
PPIB	1.52196e-13	1.90755	0.831	0.587	7.68636e-09	CD5+ B	PPIB
CITED2	2.07831e-13	0.542654	0.479	0.147	1.04961e-08	CD5+ B	CITED2
CRELD2	2.74414e-13	0.566231	0.408	0.116	1.38587e-08	CD5+ B	CRELD2
CANX	5.75914e-13	0.699555	0.549	0.196	2.90854e-08	CD5+ B	CANX
B4GALT3	6.14547e-13	0.57843	0.408	0.121	3.10365e-08	CD5+ B	B4GALT3
NOSIP	6.87006e-13	0.646735	0.535	0.188	3.46959e-08	CD5+ B	NOSIP
MDM2	1.00028e-12	0.409699	0.338	0.086	5.05173e-08	CD5+ B	MDM2
TYROBP	2.40575e-12	0.499266	0.169	0.029	1.21498e-07	CD5+ B	TYROBP
ARF4	2.86124e-12	0.424061	0.577	0.198	1.44501e-07	CD5+ B	ARF4
DDOST	3.02028e-12	0.809291	0.662	0.294	1.52533e-07	CD5+ B	DDOST
DNAJC1	9.60656e-12	0.406998	0.352	0.098	4.8516e-07	CD5+ B	DNAJC1
RPN2	1.99506e-11	0.804523	0.549	0.225	1.00756e-06	CD5+ B	RPN2
TMED10	2.22953e-11	0.689062	0.704	0.325	1.12598e-06	CD5+ B	TMED10
PRDX4	2.3905e-11	0.488119	0.352	0.103	1.20728e-06	CD5+ B	PRDX4
SSR1	3.67407e-11	0.411803	0.493	0.168	1.85552e-06	CD5+ B	SSR1
AC007952.4	4.37792e-11	0.49571	0.394	0.122	2.21098e-06	CD5+ B	AC007952.4
RGCC	5.42935e-11	0.464141	0.225	0.051	2.74198e-06	CD5+ B	RGCC
SEC14L1	9.68612e-11	0.482617	0.451	0.152	4.89178e-06	CD5+ B	SEC14L1
IDH2	1.01081e-10	0.401419	0.507	0.178	5.10488e-06	CD5+ B	IDH2
DAD1	1.04456e-10	0.78519	0.676	0.32	5.27537e-06	CD5+ B	DAD1
ERLEC1	1.16407e-10	0.606884	0.451	0.163	5.8789e-06	CD5+ B	ERLEC1
TMED3	1.96126e-10	0.410472	0.408	0.134	9.90493e-06	CD5+ B	TMED3
KDELR2	2.02932e-10	0.618483	0.479	0.175	1.02487e-05	CD5+ B	KDELR2
SPCS2	2.83349e-10	0.778895	0.704	0.357	1.431e-05	CD5+ B	SPCS2
OGT	6.13905e-10	0.544684	0.479	0.171	3.10041e-05	CD5+ B	OGT
FDX1	9.94134e-10	0.526426	0.437	0.152	5.02067e-05	CD5+ B	FDX1
HSPA5	1.77616e-09	1.03513	0.662	0.364	8.97013e-05	CD5+ B	HSPA5
NUCB1	1.95289e-09	0.510308	0.535	0.213	9.86266e-05	CD5+ B	NUCB1
LGALS13	2.56997e-09	0.834305	0.549	0.257	0.000129791	CD5+ B	LGALS1
HERC2	3.13235e-09	0.411632	0.394	0.137	0.000158193	CD5+ B	HERC2
TRAM1	5.31648e-09	0.674705	0.592	0.271	0.000268498	CD5+ B	TRAM1
STOML2	1.01956e-08	0.518163	0.437	0.165	0.000514908	CD5+ B	STOML2
CALR	2.22565e-08	0.783526	0.817	0.558	0.00112402	CD5+ B	CALR
DNAJB1	2.71136e-08	0.630116	0.493	0.21	0.00136932	CD5+ B	DNAJB1
SEC61G	2.86612e-08	0.792767	0.732	0.418	0.00144748	CD5+ B	SEC61G
KDELR1	5.5332e-08	0.501234	0.493	0.205	0.00279443	CD5+ B	KDELR1
RPN1	6.92434e-08	0.743366	0.493	0.242	0.003497	CD5+ B	RPN1
SSNA1	9.21686e-08	0.454871	0.535	0.231	0.00465479	CD5+ B	SSNA1
SSR4	1.37848e-07	1.16988	0.817	0.634	0.00696176	CD5+ B	SSR4
TMEM258	1.77953e-07	0.75436	0.732	0.453	0.00898715	CD5+ B	TMEM258
SPCS1	2.83759e-07	0.708302	0.704	0.467	0.0143307	CD5+ B	SPCS1
TMEM59	3.83159e-07	0.49308	0.648	0.33	0.0193507	CD5+ B	TMEM59
PDIA6	5.37442e-07	0.740014	0.521	0.264	0.0271424	CD5+ B	PDIA6
ATF4	9.71447e-07	0.419242	0.634	0.322	0.049061	CD5+ B	ATF4
DEF6	1.95161e-06	0.412133	0.408	0.18	0.0985624	CD5+ B	DEF6
GSTP1	7.56703e-06	0.481409	0.648	0.363	0.382158	CD5+ B	GSTP1
UQCRQ	8.64212e-06	0.439118	0.69	0.388	0.436453	CD5+ B	UQCRQ
CLDND1	1.10273e-05	0.486617	0.38	0.179	0.55691	CD5+ B	CLDND1
PEBP1	1.52257e-05	0.685414	0.704	0.522	0.768942	CD5+ B	PEBP1
OST4	1.72809e-05	0.488035	0.859	0.739	0.872739	CD5+ B	OST4
ITGA4	3.20292e-05	0.443855	0.577	0.311	1	CD5+ B	ITGA4
RABAC1	3.45202e-05	0.448188	0.69	0.437	1	CD5+ B	RABAC1
MRPL52	4.77147e-05	0.427354	0.563	0.307	1	CD5+ B	MRPL52
MTDH	5.63211e-05	0.4747	0.704	0.473	1	CD5+ B	MTDH
PDIA3	7.67544e-05	0.529671	0.648	0.413	1	CD5+ B	PDIA3
COPE	8.88479e-05	0.461041	0.662	0.4	1	CD5+ B	COPE
TMBIM6	0.00511267	0.423803	0.69	0.554	1	CD5+ B	TMBIM6
PRDM11	0	1.53859	0.745	0.016	0	PB	PRDM1
SEMA4A	0	1.08623	0.618	0.015	0	PB	SEMA4A
DNAJB11	0	1.07743	0.664	0.091	0	PB	DNAJB11
MAN1A1	0	1.02879	0.583	0.025	0	PB	MAN1A1
MTHFD2	0	0.896121	0.573	0.061	0	PB	MTHFD2
GAB1	0	0.873066	0.471	0.02	0	PB	GAB1
TXNDC15	0	0.864017	0.581	0.045	0	PB	TXNDC15
HYOU1	0	0.815037	0.473	0.029	0	PB	HYOU1
STT3A	0	0.807734	0.494	0.035	0	PB	STT3A
GMPPB	0	0.77568	0.554	0.054	0	PB	GMPPB
MLEC	0	0.740249	0.521	0.044	0	PB	MLEC
CCR10	0	0.708616	0.332	0.005	0	PB	CCR10
BIK	0	0.693996	0.398	0.007	0	PB	BIK
JSRP1	0	0.66717	0.303	0.009	0	PB	JSRP1
SIL1	0	0.641038	0.477	0.044	0	PB	SIL1
FKBP2	0	0.616032	0.479	0.037	0	PB	FKBP2
MANEA	0	0.590775	0.386	0.012	0	PB	MANEA
SEC24D	0	0.585543	0.398	0.025	0	PB	SEC24D
SLC1A4	0	0.533881	0.378	0.024	0	PB	SLC1A4
LILRB4	0	0.520259	0.278	0.005	0	PB	LILRB4
IL6R	0	0.51458	0.32	0.009	0	PB	IL6R
WIPI1	0	0.477126	0.342	0.014	0	PB	WIPI1
CAV1	0	0.469653	0.266	0.002	0	PB	CAV1
C2orf88	0	0.467201	0.317	0.011	0	PB	C2orf88
GPRC5D	0	0.466667	0.272	0.006	0	PB	GPRC5D
PSAT1	0	0.43373	0.228	0.004	0	PB	PSAT1
KCNK6	0	0.426052	0.309	0.013	0	PB	KCNK6
PDIA5	0	0.413406	0.29	0.005	0	PB	PDIA5
CNKSR1	0	0.41107	0.247	0.003	0	PB	CNKSR1
APOBEC3B	0	0.410684	0.218	0.002	0	PB	APOBEC3B
IGF1	0	0.403102	0.214	0	0	PB	IGF1
DNAJC11	8.10876e-298	0.8281	0.614	0.081	4.09517e-293	PB	DNAJC1
ADA	4.78798e-293	0.403704	0.295	0.018	2.41808e-288	PB	ADA
DCPS	4.11272e-287	0.892975	0.643	0.095	2.07704e-282	PB	DCPS
CLPTM1L	1.57493e-286	0.444254	0.332	0.024	7.95386e-282	PB	CLPTM1L
ISOC2	4.42378e-286	0.627581	0.494	0.055	2.23414e-281	PB	ISOC2
NXPE3	1.24432e-283	0.691708	0.481	0.052	6.28416e-279	PB	NXPE3
AC104699.1	5.89662e-280	0.675106	0.425	0.042	2.97797e-275	PB	AC104699.1
SLC39A7	2.81757e-277	0.604733	0.446	0.046	1.42296e-272	PB	SLC39A7
PREB	1.33259e-270	0.798394	0.537	0.07	6.73e-266	PB	PREB
SLC38A10	5.18534e-265	0.688239	0.546	0.071	2.61875e-260	PB	SLC38A10
UAP1	1.67606e-262	0.586023	0.461	0.051	8.4646e-258	PB	UAP1
DNAJC3	7.77782e-260	0.940223	0.641	0.102	3.92803e-255	PB	DNAJC3
SLC38A5	1.90394e-258	0.404581	0.282	0.019	9.61545e-254	PB	SLC38A5
MEI1	1.71898e-254	0.73628	0.589	0.085	8.68137e-250	PB	MEI1
RBM47	8.25291e-246	0.411846	0.299	0.023	4.16796e-241	PB	RBM47
GLRX	6.66232e-241	0.818003	0.585	0.091	3.36467e-236	PB	GLRX
MYCBP	2.13369e-236	0.55049	0.463	0.057	1.07758e-231	PB	MYCBP
MGAT1	2.67656e-235	0.861029	0.67	0.12	1.35174e-230	PB	MGAT1
SEC24A	8.14659e-228	0.421918	0.305	0.026	4.11427e-223	PB	SEC24A
ALG5	1.52555e-226	0.614644	0.533	0.078	7.70451e-222	PB	ALG5
DSTN	7.05167e-226	0.693063	0.575	0.091	3.56131e-221	PB	DSTN
TPST2	1.7618e-224	0.486346	0.425	0.051	8.89761e-220	PB	TPST2
TIMM8B	6.60557e-224	0.699074	0.575	0.092	3.33601e-219	PB	TIMM8B
ELL2	1.5782e-219	0.745402	0.633	0.11	7.97036e-215	PB	ELL2
MYBL2	3.9314e-216	0.441106	0.278	0.022	1.98548e-211	PB	MYBL2
PRDX3	1.1167e-213	0.575756	0.479	0.068	5.63965e-209	PB	PRDX3
ARFGAP3	7.46724e-213	0.65072	0.535	0.083	3.77118e-208	PB	ARFGAP3
CALU	5.04039e-209	0.472695	0.382	0.044	2.54555e-204	PB	CALU
CHST2	1.35204e-208	0.40434	0.276	0.023	6.82821e-204	PB	CHST2
CASP3	1.36373e-208	0.460715	0.39	0.046	6.88725e-204	PB	CASP3
HSD17B8	1.08432e-206	0.461552	0.349	0.037	5.47615e-202	PB	HSD17B8
LGALS14	9.22744e-205	1.81907	0.817	0.239	4.66013e-200	PB	LGALS1
NANS	6.41652e-203	0.573439	0.494	0.074	3.24053e-198	PB	NANS
HIBCH	2.53938e-202	0.468581	0.363	0.041	1.28246e-197	PB	HIBCH
ARSA	9.63528e-202	0.599467	0.515	0.08	4.8661e-197	PB	ARSA
CREB3L2	3.29571e-198	0.422992	0.344	0.038	1.66443e-193	PB	CREB3L2
TMEM208	3.78193e-198	0.730429	0.658	0.128	1.90999e-193	PB	TMEM208
SLC1A5	1.29836e-193	0.621593	0.417	0.058	6.5571e-189	PB	SLC1A5
TXN2	4.20297e-191	1.04624	0.732	0.18	2.12262e-186	PB	TXN
GPX7	5.2077e-191	0.475307	0.432	0.06	2.63004e-186	PB	GPX7
GMPPA	4.65842e-188	0.419582	0.38	0.048	2.35264e-183	PB	GMPPA
ST6GALNAC4	9.78442e-188	0.734257	0.627	0.124	4.94143e-183	PB	ST6GALNAC4
EIF2AK4	1.47096e-187	0.501733	0.463	0.069	7.42881e-183	PB	EIF2AK4
COPG1	3.59971e-187	0.444295	0.398	0.053	1.81796e-182	PB	COPG1
SAR1B	4.43154e-187	0.514173	0.479	0.074	2.23806e-182	PB	SAR1B
EDEM2	4.73185e-184	0.562851	0.49	0.079	2.38972e-179	PB	EDEM2
DNM2	1.15692e-181	0.615381	0.502	0.084	5.84279e-177	PB	DNM2
BCKDK	8.48801e-181	0.426448	0.39	0.052	4.2867e-176	PB	BCKDK
CTSD	6.06519e-180	0.701318	0.566	0.107	3.0631e-175	PB	CTSD
GSPT1	1.93778e-173	0.556668	0.488	0.082	9.78639e-169	PB	GSPT1
IRF4	7.23586e-172	0.976409	0.579	0.12	3.65433e-167	PB	IRF4
CLN6	5.77632e-169	0.408019	0.344	0.044	2.91721e-164	PB	CLN6
GORASP2	2.79792e-166	0.683687	0.705	0.164	1.41303e-161	PB	GORASP2
CNP	3.94066e-166	0.552933	0.367	0.051	1.99015e-161	PB	CNP
STT3B	3.8531e-162	0.433358	0.446	0.073	1.94593e-157	PB	STT3B
HIPK2	7.80605e-162	0.483575	0.382	0.056	3.94229e-157	PB	HIPK2
PDK1	3.15683e-161	0.441897	0.415	0.064	1.59429e-156	PB	PDK1
MCUR1	4.3279e-160	0.52517	0.45	0.076	2.18572e-155	PB	MCUR1
CCPG1	7.18268e-160	0.550103	0.502	0.092	3.62747e-155	PB	CCPG1
CISD2	1.46051e-157	0.606007	0.595	0.125	7.37602e-153	PB	CISD2
SLC17A9	1.46385e-157	0.42131	0.317	0.04	7.39291e-153	PB	SLC17A9
MPST	4.09437e-157	0.408283	0.394	0.061	2.06778e-152	PB	MPST
SEC13	3.2039e-154	0.777889	0.662	0.163	1.61806e-149	PB	SEC13
MARS	1.23939e-148	0.458805	0.49	0.092	6.2593e-144	PB	MARS
BAK1	3.15654e-144	0.471224	0.492	0.095	1.59415e-139	PB	BAK1
NTAN1	3.79456e-140	0.44631	0.423	0.075	1.91636e-135	PB	NTAN1
USO1	1.11574e-139	0.416361	0.436	0.078	5.63483e-135	PB	USO1
CNPY2	1.52754e-137	0.632139	0.664	0.167	7.71454e-133	PB	CNPY2
IFNAR2	2.71465e-136	0.584739	0.637	0.154	1.37098e-131	PB	IFNAR2
DERL1	8.21056e-136	0.653225	0.68	0.175	4.14658e-131	PB	DERL1
ACADVL	3.62655e-135	0.756458	0.672	0.179	1.83152e-130	PB	ACADVL
TP53INP1	6.64057e-135	0.575762	0.55	0.122	3.35369e-130	PB	TP53INP1
CD320	7.67041e-135	0.400592	0.357	0.058	3.87378e-130	PB	CD320
IFNG-AS1	1.33241e-134	0.41453	0.382	0.064	6.72905e-130	PB	IFNG-AS1
LMO4	1.68067e-134	0.5843	0.541	0.121	8.48791e-130	PB	LMO4
WDR45	1.68765e-134	0.531387	0.56	0.125	8.52313e-130	PB	WDR45
YIF1B	5.05903e-133	0.463424	0.396	0.071	2.55496e-128	PB	YIF1B
COMMD3	9.85641e-133	0.588559	0.66	0.167	4.97778e-128	PB	COMMD3
ATOX1	2.78101e-132	0.615012	0.579	0.138	1.4045e-127	PB	ATOX1
BSCL2	6.62029e-132	0.400053	0.444	0.084	3.34344e-127	PB	BSCL2
KLF13	8.05138e-132	0.649959	0.556	0.13	4.06619e-127	PB	KLF13
SEL1L	6.74668e-130	0.474404	0.432	0.083	3.40728e-125	PB	SEL1L
SRSF9	2.17074e-129	0.604953	0.591	0.144	1.09629e-124	PB	SRSF9
TMED5	1.04259e-128	0.608163	0.61	0.15	5.26537e-124	PB	TMED5
CDK2AP2	1.23153e-128	0.767572	0.674	0.189	6.2196e-124	PB	CDK2AP2
MRPL51	3.34579e-128	0.564459	0.612	0.152	1.68972e-123	PB	MRPL51
TMEM167A	7.66288e-128	0.456944	0.494	0.104	3.86998e-123	PB	TMEM167A
ENTPD1	2.25212e-127	0.428179	0.45	0.09	1.13739e-122	PB	ENTPD1
PHPT1	5.42416e-126	0.529444	0.544	0.125	2.73936e-121	PB	PHPT1
IER3IP1	3.16777e-124	0.551073	0.618	0.155	1.59982e-119	PB	IER3IP1
FBXW7	5.17719e-123	0.442136	0.357	0.062	2.61463e-118	PB	FBXW7
H1FX	2.27153e-121	0.605553	0.369	0.067	1.14719e-116	PB	H1FX
CCNC	2.31688e-120	0.459229	0.535	0.124	1.17009e-115	PB	CCNC
RPS27L	4.89827e-120	0.829138	0.795	0.273	2.47377e-115	PB	RPS27L
PAPSS1	1.59704e-119	0.433329	0.444	0.092	8.06551e-115	PB	PAPSS1
UBE2G1	1.19551e-118	0.688719	0.687	0.201	6.03767e-114	PB	UBE2G1
PLD3	1.22433e-117	0.444508	0.471	0.102	6.18326e-113	PB	PLD3
TMCO1	6.52493e-117	0.547294	0.614	0.159	3.29529e-112	PB	TMCO1
TXNDC17	8.85806e-117	0.452335	0.494	0.111	4.47358e-112	PB	TXNDC17
TIFA	2.81837e-115	0.511903	0.475	0.106	1.42336e-110	PB	TIFA
METTL7A	1.25558e-114	0.539449	0.571	0.144	6.34103e-110	PB	METTL7A
COPB2	8.27997e-114	0.426002	0.502	0.115	4.18164e-109	PB	COPB2
LRRC59	1.89837e-113	0.567224	0.535	0.132	9.58736e-109	PB	LRRC59
MRPS24	1.08003e-111	0.792369	0.782	0.271	5.45448e-107	PB	MRPS24
FUT8	5.27825e-111	0.433811	0.413	0.086	2.66567e-106	PB	FUT8
YIF1A	1.01474e-109	0.456809	0.508	0.121	5.12475e-105	PB	YIF1A
COPZ1	3.14777e-109	0.575982	0.641	0.182	1.58972e-104	PB	COPZ1
SSR2	1.05295e-108	0.941783	0.961	0.651	5.3177e-104	PB	SSR2
GPAA1	1.53725e-108	0.499823	0.598	0.159	7.7636e-104	PB	GPAA1
ZNF593	1.88689e-108	0.423736	0.506	0.121	9.52935e-104	PB	ZNF593
NDUFB6	3.83235e-108	0.590039	0.612	0.172	1.93545e-103	PB	NDUFB6
APOBEC3G	1.40964e-107	0.566466	0.587	0.16	7.11912e-103	PB	APOBEC3G
OS9	9.17741e-107	0.649828	0.691	0.206	4.63487e-102	PB	OS9
GUSB	2.08895e-106	0.433293	0.477	0.112	1.05498e-101	PB	GUSB
NDUFS6	3.4144e-106	0.573974	0.693	0.207	1.72437e-101	PB	NDUFS6
IFI27L2	1.3524e-105	0.537693	0.664	0.192	6.83002e-101	PB	IFI27L2
REEP5	3.65889e-105	0.710175	0.761	0.261	1.84785e-100	PB	REEP5
SDF4	8.59909e-105	0.607997	0.743	0.237	4.3428e-100	PB	SDF4
SRP54	6.34241e-104	0.438435	0.473	0.112	3.20311e-99	PB	SRP54
ICAM2	3.95658e-103	0.510991	0.556	0.149	1.99819e-98	PB	ICAM2
TMED2	8.45754e-102	0.792403	0.793	0.299	4.27131e-97	PB	TMED2
ERGIC3	1.74712e-100	0.7698	0.824	0.329	8.82349e-96	PB	ERGIC3
TMEM179B	8.63634e-99	0.444594	0.604	0.167	4.36161e-94	PB	TMEM179B
DNAJB9	4.06552e-98	0.499591	0.554	0.149	2.05321e-93	PB	DNAJB9
PSMA5	5.18973e-98	0.473269	0.568	0.157	2.62097e-93	PB	PSMA5
DERL2	1.46039e-97	0.471847	0.566	0.154	7.37542e-93	PB	DERL2
LRPAP1	8.90075e-97	0.643738	0.68	0.221	4.49515e-92	PB	LRPAP1
NME1	3.44603e-96	0.413648	0.479	0.12	1.74035e-91	PB	NME1
KRTCAP2	1.53786e-94	0.886904	0.898	0.457	7.76664e-90	PB	KRTCAP2
PSMA3	4.42149e-94	0.425709	0.531	0.143	2.23298e-89	PB	PSMA3
H2AFV	6.11669e-94	0.564615	0.618	0.188	3.08911e-89	PB	H2AFV
RNASE6	7.7896e-94	0.428329	0.394	0.09	3.93398e-89	PB	RNASE6
ZNF706	2.78583e-93	0.739911	0.842	0.346	1.40693e-88	PB	ZNF706
TECR	5.81158e-92	0.522435	0.627	0.191	2.93502e-87	PB	TECR
GOLGB1	5.51094e-90	0.474475	0.465	0.121	2.78319e-85	PB	GOLGB1
ROMO1	2.36237e-89	0.849465	0.832	0.378	1.19307e-84	PB	ROMO1
KLHL14	3.14868e-89	0.723244	0.326	0.071	1.59018e-84	PB	KLHL14
TRABD	1.14325e-88	0.592557	0.73	0.252	5.77376e-84	PB	TRABD
NDUFAF3	1.12432e-87	0.425515	0.589	0.173	5.67818e-83	PB	NDUFAF3
SERP1	4.81718e-87	0.899108	0.956	0.725	2.43282e-82	PB	SERP1
NOP10	5.34556e-86	0.570184	0.734	0.261	2.69967e-81	PB	NOP10
NDUFB7	1.01434e-85	0.655287	0.78	0.291	5.12272e-81	PB	NDUFB7
DECR1	1.65812e-84	0.470102	0.533	0.156	8.37398e-80	PB	DECR1
APOBEC3C	3.18397e-84	0.423653	0.554	0.163	1.608e-79	PB	APOBEC3C
NDUFAB1	1.93753e-83	0.51268	0.639	0.206	9.78512e-79	PB	NDUFAB1
PRDX2	2.12529e-81	0.551979	0.618	0.206	1.07334e-76	PB	PRDX2
PRDX5	5.71921e-80	0.719321	0.836	0.369	2.88837e-75	PB	PRDX5
DEF8	3.03729e-79	0.423491	0.529	0.157	1.53392e-74	PB	DEF8
HAX1	6.60762e-78	0.497242	0.624	0.207	3.33705e-73	PB	HAX1
CLINT1	6.87975e-78	0.445145	0.583	0.183	3.47448e-73	PB	CLINT1
NDUFC2	9.61312e-77	0.590394	0.749	0.291	4.85492e-72	PB	NDUFC2
GARS	9.75743e-77	0.430661	0.485	0.142	4.9278e-72	PB	GARS
PRDX1	2.09266e-76	0.689245	0.759	0.321	1.05686e-71	PB	PRDX1
EIF2S2	1.48887e-75	0.525801	0.705	0.259	7.51923e-71	PB	EIF2S2
SRP72	2.31489e-75	0.502201	0.668	0.235	1.16909e-70	PB	SRP72
BSG	3.26983e-75	0.528838	0.71	0.258	1.65136e-70	PB	BSG
SEL1L3	2.63968e-74	0.5477	0.664	0.237	1.33312e-69	PB	SEL1L3
AKR1A1	1.95847e-73	0.429612	0.635	0.214	9.89084e-69	PB	AKR1A1
UFM1	6.1514e-73	0.473964	0.691	0.247	3.10664e-68	PB	UFM1
PSMD8	1.14163e-72	0.559465	0.749	0.297	5.76558e-68	PB	PSMD8
GNL3	1.38819e-72	0.400737	0.485	0.144	7.01079e-68	PB	GNL3
YWHAE	1.17095e-71	0.436849	0.618	0.21	5.91366e-67	PB	YWHAE
MRPS34	2.06746e-70	0.411709	0.662	0.228	1.04413e-65	PB	MRPS34
NDUFV2	6.01327e-70	0.59968	0.778	0.321	3.03688e-65	PB	NDUFV2
SYVN1	1.58761e-69	0.403866	0.537	0.172	8.01791e-65	PB	SYVN1
PSMB2	1.6725e-69	0.412786	0.587	0.195	8.44662e-65	PB	PSMB2
CCT8	8.84601e-68	0.486645	0.67	0.248	4.4675e-63	PB	CCT8
NDUFA7	4.49089e-66	0.458699	0.645	0.231	2.26803e-61	PB	NDUFA7
SERF2	4.49515e-64	0.705332	0.981	0.906	2.27019e-59	PB	SERF2
MAN2B1	1.01235e-63	0.481793	0.697	0.269	5.11269e-59	PB	MAN2B1
MZT2B	2.29959e-63	0.421607	0.571	0.198	1.16136e-58	PB	MZT2B
MIF	4.35663e-63	0.818726	0.952	0.769	2.20023e-58	PB	MIF
MFF	4.93672e-63	0.548063	0.707	0.28	2.49319e-58	PB	MFF
PSMB6	1.96256e-62	0.557719	0.768	0.327	9.91149e-58	PB	PSMB6
RNF181	2.46354e-62	0.41183	0.631	0.228	1.24416e-57	PB	RNF181
EAF2	1.13054e-61	0.564348	0.664	0.269	5.70955e-57	PB	EAF2
NDUFB4	1.97038e-61	0.569759	0.824	0.382	9.95103e-57	PB	NDUFB4
MPG	4.22361e-61	0.421658	0.622	0.23	2.13305e-56	PB	MPG
COX7B	2.19476e-58	0.599904	0.834	0.402	1.10842e-53	PB	COX7B
NDUFA1	2.19523e-54	0.625795	0.886	0.563	1.10866e-49	PB	NDUFA1
GNG5	3.35809e-54	0.570696	0.824	0.404	1.69593e-49	PB	GNG5
AURKAIP1	5.23474e-54	0.411075	0.71	0.286	2.6437e-49	PB	AURKAIP1
NDUFA13	5.48397e-54	0.592051	0.913	0.563	2.76957e-49	PB	NDUFA13
NDUFA11	5.43306e-53	0.566442	0.857	0.46	2.74386e-48	PB	NDUFA11
TSPO	8.55021e-53	0.413419	0.616	0.242	4.31811e-48	PB	TSPO
GNG7	1.74159e-50	0.561193	0.78	0.386	8.79554e-46	PB	GNG7
COX6A1	2.78643e-50	0.612954	0.942	0.668	1.40723e-45	PB	COX6A1
PSMA2	8.33851e-46	0.42179	0.703	0.315	4.2112e-41	PB	PSMA2
NDUFS5	1.06335e-45	0.469934	0.741	0.342	5.37023e-41	PB	NDUFS5
TUFM	2.33599e-45	0.453535	0.805	0.384	1.17975e-40	PB	TUFM
NDUFB10	3.50939e-44	0.426716	0.753	0.346	1.77235e-39	PB	NDUFB10
COX7A2	8.34258e-44	0.617659	0.894	0.621	4.21325e-39	PB	COX7A2
VCP	2.70352e-41	0.478818	0.718	0.342	1.36536e-36	PB	VCP
RGS11	6.24531e-40	0.461305	0.39	0.148	3.15407e-35	PB	RGS1
POLR2L	6.57718e-40	0.43593	0.815	0.406	3.32168e-35	PB	POLR2L
NDUFB8	2.6719e-39	0.440225	0.795	0.404	1.34939e-34	PB	NDUFB8
PGAM1	1.50354e-38	0.402637	0.647	0.288	7.59334e-34	PB	PGAM1
NDUFA3	1.43938e-37	0.447122	0.842	0.452	7.26931e-33	PB	NDUFA3
GUK1	7.47568e-35	0.462906	0.855	0.493	3.77544e-30	PB	GUK1
AHNAK2	7.79906e-35	0.474163	0.739	0.378	3.93876e-30	PB	AHNAK
NDUFB11	1.20476e-33	0.436705	0.882	0.559	6.08442e-29	PB	NDUFB11
RPL36AL	1.72996e-29	0.423584	0.973	0.906	8.73684e-25	PB	RPL36AL
COX6B1	3.33884e-25	0.424567	0.923	0.664	1.68621e-20	PB	COX6B1
MT-ND6	3.96978e-09	0.416219	0.921	0.787	0.000200486	PB	MT-ND6
MT-ND4L	1.44808e-97	1.06801	0.996	1	7.31325e-93	AHEM B	MT-ND4L
MT-CO3	1.97227e-97	1.06679	1	1	9.96057e-93	AHEM B	MT-CO3
MT-CO2	2.28307e-95	1.04796	1	1	1.15302e-90	AHEM B	MT-CO2
MT-ND3	2.04946e-91	1.038	1	1	1.03504e-86	AHEM B	MT-ND3
MT-CO1	2.81672e-90	1.18704	0.991	1	1.42253e-85	AHEM B	MT-CO1
MT-CYB	8.03585e-89	1.07824	0.996	1	4.05835e-84	AHEM B	MT-CYB
MT-ND1	1.4752e-68	0.951914	0.991	0.998	7.45019e-64	AHEM B	MT-ND1
MT-ATP6	1.08089e-66	1.05769	0.991	0.999	5.45883e-62	AHEM B	MT-ATP6
MT-ND4	8.07111e-63	1.0821	0.973	0.985	4.07615e-58	AHEM B	MT-ND4
MT-ATP8	7.12648e-54	1.04323	0.973	0.998	3.59908e-49	AHEM B	MT-ATP8
MTRNR2L12	2.88702e-53	1.43878	0.987	0.995	1.45803e-48	AHEM B	MTRNR2L12
MT-ND5	3.373e-51	1.06235	0.982	0.995	1.70347e-46	AHEM B	MT-ND5
MT-ND2	7.12553e-46	0.956489	0.964	0.986	3.59861e-41	AHEM B	MT-ND2
DDX17	5.8077e-12	1.3109	0.458	0.371	2.93306e-07	AHEM B	DDX17
NKTR	8.08972e-10	1.02261	0.338	0.225	4.08555e-05	AHEM B	NKTR
SMG1	5.2611e-08	0.982242	0.347	0.256	0.00265701	AHEM B	SMG1
RALGPS2	1.214e-07	0.925966	0.547	0.574	0.00613106	AHEM B	RALGPS2
ATM	5.20394e-07	1.02545	0.333	0.257	0.0262814	AHEM B	ATM
RPS10	6.30903e-07	0.961643	0.244	0.155	0.0318625	AHEM B	RPS10
STK4	7.80588e-07	0.884705	0.507	0.525	0.039422	AHEM B	STK4
PNN	1.6315e-06	0.931898	0.431	0.407	0.0823958	AHEM B	PNN
PTPRC	3.45244e-06	0.866315	0.596	0.698	0.174358	AHEM B	PTPRC
RBM39	3.63953e-06	0.660998	0.622	0.71	0.183807	AHEM B	RBM39
SRRM2	6.23074e-06	0.952245	0.436	0.416	0.314671	AHEM B	SRRM2
SF1	6.51236e-06	0.697646	0.676	0.812	0.328893	AHEM B	SF1
RBM38	1.26117e-05	0.897392	0.302	0.23	0.636927	AHEM B	RBM38
ANKRD44	1.93128e-05	1.00912	0.382	0.349	0.975356	AHEM B	ANKRD44
NPIPB5	2.43742e-05	0.607824	0.116	0.055	1	AHEM B	NPIPB5
PNISR	4.04281e-05	0.643194	0.627	0.72	1	AHEM B	PNISR
ATP2A3	6.73693e-05	0.933474	0.298	0.239	1	AHEM B	ATP2A3
DDX5	7.13796e-05	0.542554	0.729	0.861	1	AHEM B	DDX5
MED13L	0.000205335	0.809326	0.191	0.129	1	AHEM B	MED13L
LARP1	0.000256396	0.467129	0.133	0.076	1	AHEM B	LARP1
SON	0.000292978	0.719653	0.569	0.694	1	AHEM B	SON
RBM25	0.00032192	0.89201	0.373	0.358	1	AHEM B	RBM25
XIST	0.000322004	1.08747	0.204	0.145	1	AHEM B	XIST
NAGK	0.000378559	0.638771	0.173	0.114	1	AHEM B	NAGK
SPTBN1	0.000413399	0.757844	0.236	0.178	1	AHEM B	SPTBN1
MACF1	0.000454604	0.758226	0.227	0.168	1	AHEM B	MACF1
ADAM19	0.000563744	0.846827	0.244	0.191	1	AHEM B	ADAM19
ARID1B	0.000741621	0.944121	0.231	0.178	1	AHEM B	ARID1B
LNPEP	0.000806197	0.656758	0.196	0.139	1	AHEM B	LNPEP
SUGP2	0.00081448	0.545762	0.116	0.066	1	AHEM B	SUGP2
RBM5	0.00085861	0.696486	0.204	0.149	1	AHEM B	RBM5
PDE7A	0.000870499	0.644966	0.156	0.1	1	AHEM B	PDE7A
PARP15	0.00106021	0.881167	0.293	0.258	1	AHEM B	PARP15
CCDC88B	0.00107933	0.574151	0.107	0.06	1	AHEM B	CCDC88B
PLEC	0.00141321	0.749184	0.151	0.099	1	AHEM B	PLEC
HUWE1	0.0014195	0.753054	0.178	0.124	1	AHEM B	HUWE1
GNAS	0.00185044	0.923685	0.36	0.36	1	AHEM B	GNAS
N4BP2L2	0.0031718	0.753232	0.36	0.36	1	AHEM B	N4BP2L2
RHBDF2	0.00340686	0.775572	0.24	0.2	1	AHEM B	RHBDF2
MYCBP2	0.00375	0.779888	0.347	0.344	1	AHEM B	MYCBP2
CELF2	0.00388235	0.770848	0.342	0.342	1	AHEM B	CELF2
RNF216	0.00402381	0.623975	0.187	0.14	1	AHEM B	RNF216
ARGLU1	0.00434587	0.619439	0.449	0.509	1	AHEM B	ARGLU1
MON2	0.00495044	0.721626	0.187	0.142	1	AHEM B	MON2
HMGB1	0.00534517	0.412097	0.68	0.854	1	AHEM B	HMGB1
CCNL2	0.00564054	0.638938	0.182	0.138	1	AHEM B	CCNL2
EZH1	0.005847	0.463639	0.107	0.066	1	AHEM B	EZH1
PLCG2	0.00656305	0.756872	0.293	0.271	1	AHEM B	PLCG2
ERCC5	0.00715335	0.749103	0.164	0.122	1	AHEM B	ERCC5
STX7	0.00760861	0.703629	0.276	0.25	1	AHEM B	STX7
UTRN	0.0078275	0.875016	0.236	0.205	1	AHEM B	UTRN
SLC12A6	0.00845519	0.415603	0.107	0.068	1	AHEM B	SLC12A6
GTF2I	0.00860839	0.794429	0.227	0.195	1	AHEM B	GTF2I
USP34	0.00868377	0.768449	0.28	0.264	1	AHEM B	USP34
RAPGEF1	0.00927452	0.551062	0.16	0.119	1	AHEM B	RAPGEF1
ZNF292	0.00962126	0.772159	0.271	0.25	1	AHEM B	ZNF292
PPP1R9B	0.00967665	0.64858	0.151	0.111	1	AHEM B	PPP1R9B
CTBP1	0.00988372	0.57857	0.138	0.098	1	AHEM B	CTBP1
NRGN	0	1.76859	0.589	0.007	0	ITGB3+ B	NRGN
CLU	0	1.52268	0.482	0.003	0	ITGB3+ B	CLU
SPARC	0	1.21912	0.375	0.003	0	ITGB3+ B	SPARC
PPBP	1.48185e-120	1.71364	0.464	0.019	7.48381e-116	ITGB3+ B	PPBP
PF4	9.15294e-115	0.877093	0.25	0.006	4.62251e-110	ITGB3+ B	PF4
RGS18	5.26425e-67	0.653855	0.161	0.004	2.6586e-62	ITGB3+ B	RGS18
MAP3K7CL	2.26329e-40	0.980567	0.357	0.034	1.14303e-35	ITGB3+ B	MAP3K7CL
GNG11	2.01396e-34	0.896596	0.304	0.028	1.01711e-29	ITGB3+ B	GNG11
MYL9	1.66919e-33	0.728355	0.196	0.013	8.42989e-29	ITGB3+ B	MYL9
CA2	1.46696e-09	0.451192	0.125	0.017	7.4086e-05	ITGB3+ B	CA2
VCL	4.97991e-06	0.422051	0.196	0.057	0.251501	ITGB3+ B	VCL
PGRMC1	5.71465e-06	0.403209	0.161	0.042	0.288607	ITGB3+ B	PGRMC1
SSB	9.51995e-05	0.486098	0.446	0.241	1	ITGB3+ B	SSB
ZNF652	0.000159832	0.418637	0.196	0.07	1	ITGB3+ B	ZNF652
TFAM	0.000196329	0.436795	0.393	0.202	1	ITGB3+ B	TFAM
LIMS1	0.000804257	0.464413	0.214	0.088	1	ITGB3+ B	LIMS1
KRIT1	0.00228686	0.400309	0.161	0.065	1	ITGB3+ B	KRIT1
SPOCK2	0.00405058	0.505088	0.375	0.232	1	ITGB3+ B	SPOCK2
HELZ	0.0079305	0.471914	0.25	0.134	1	ITGB3+ B	HELZ
VCAN	0	1.80574	0.649	0.008	0	ABC 2	VCAN
CD14	0	1.50887	0.568	0.004	0	ABC 2	CD14
CLEC7A	0	1.3801	0.514	0.004	0	ABC 2	CLEC7A
CSF3R	0	1.34739	0.568	0.003	0	ABC 2	CSF3R
TNFAIP2	0	1.245	0.541	0.003	0	ABC 2	TNFAIP2
MS4A6A	0	1.20367	0.459	0.004	0	ABC 2	MS4A6A
PLAUR	0	1.18786	0.622	0.005	0	ABC 2	PLAUR
CSTA	0	1.13156	0.459	0.003	0	ABC 2	CSTA
C5AR1	0	1.10218	0.432	0.003	0	ABC 2	C5AR1
PRAM1	0	0.990655	0.568	0.002	0	ABC 2	PRAM1
NLRP3	0	0.678152	0.378	0.002	0	ABC 2	NLRP3
HK3	0	0.563037	0.324	0.001	0	ABC 2	HK3
CSF1R	0	0.557353	0.27	0.001	0	ABC 2	CSF1R
CDA	0	0.538655	0.378	0.002	0	ABC 2	CDA
OSCAR	0	0.504614	0.243	0	0	ABC 2	OSCAR
STAB1	0	0.502728	0.243	0.001	0	ABC 2	STAB1
FCN1	5.8237e-302	2.35812	0.784	0.014	2.94114e-297	ABC 2	FCN1
CD4	1.48464e-300	0.547338	0.324	0.002	7.49787e-296	ABC 2	CD4
SERPINA1	1.1073e-294	1.36608	0.568	0.007	5.5922e-290	ABC 2	SERPINA1
CD300E	4.02803e-273	0.606468	0.297	0.002	2.03427e-268	ABC 2	CD300E
LILRB3	1.73247e-265	0.441213	0.297	0.002	8.7495e-261	ABC 2	LILRB3
CPVL	1.33184e-260	0.599138	0.324	0.002	6.72621e-256	ABC 2	CPVL
APOBR	7.04258e-259	0.453222	0.297	0.002	3.55671e-254	ABC 2	APOBR
CD300LF	2.64639e-255	0.404419	0.216	0.001	1.33651e-250	ABC 2	CD300LF
FCER1G	1.16568e-254	2.07957	0.703	0.014	5.88701e-250	ABC 2	FCER1G
CFP	3.69019e-248	0.953987	0.514	0.007	1.86366e-243	ABC 2	CFP
DOCK5	1.00638e-243	0.436138	0.216	0.001	5.08254e-239	ABC 2	DOCK5
HBEGF	2.58226e-240	0.612235	0.297	0.002	1.30412e-235	ABC 2	HBEGF
CD302	1.21176e-235	0.573629	0.405	0.004	6.11974e-231	ABC 2	CD302
S100A12	2.82121e-235	1.22613	0.459	0.006	1.42479e-230	ABC 2	S100A12
GNAQ	1.68942e-233	0.411353	0.243	0.001	8.53207e-229	ABC 2	GNAQ
LGALS2	8.02668e-220	0.784401	0.27	0.002	4.05372e-215	ABC 2	LGALS2
TMEM176B	2.65577e-218	0.415667	0.243	0.002	1.34124e-213	ABC 2	TMEM176B
LRP1	1.29555e-217	0.69282	0.324	0.003	6.54291e-213	ABC 2	LRP1
DMXL2	6.06045e-217	0.790205	0.378	0.004	3.06071e-212	ABC 2	DMXL2
CD36	9.81144e-199	0.408471	0.243	0.002	4.95507e-194	ABC 2	CD36
RASSF4	3.89908e-193	0.41057	0.243	0.002	1.96915e-188	ABC 2	RASSF4
RASGRP4	6.35868e-188	0.446034	0.243	0.002	3.21132e-183	ABC 2	RASGRP4
CEBPD	9.60247e-182	0.800488	0.324	0.004	4.84954e-177	ABC 2	CEBPD
TMEM170B	5.53297e-173	0.411798	0.243	0.002	2.79431e-168	ABC 2	TMEM170B
PLBD1	1.08869e-170	0.72498	0.351	0.005	5.49821e-166	ABC 2	PLBD1
G0S2	6.95522e-165	1.65918	0.405	0.007	3.51259e-160	ABC 2	G0S2
MAFB	4.50675e-160	0.545157	0.27	0.003	2.27604e-155	ABC 2	MAFB
ANPEP	2.89568e-157	0.457777	0.216	0.002	1.46241e-152	ABC 2	ANPEP
CFD	7.90829e-157	1.42659	0.568	0.015	3.99392e-152	ABC 2	CFD
RXRA	2.14905e-154	0.497325	0.351	0.005	1.08534e-149	ABC 2	RXRA
PLXNB2	1.39187e-150	0.592369	0.378	0.007	7.02938e-146	ABC 2	PLXNB2
CST3	1.21353e-149	2.97604	0.784	0.031	6.1287e-145	ABC 2	CST3
ARRB1	1.96075e-141	0.706842	0.189	0.002	9.90237e-137	ABC 2	ARRB1
AIF1	1.54067e-140	2.0823	0.676	0.024	7.78085e-136	ABC 2	AIF1
THBS1	1.57912e-130	1.29634	0.297	0.005	7.97503e-126	ABC 2	THBS1
ALDH3B1	3.82695e-128	0.409268	0.189	0.002	1.93273e-123	ABC 2	ALDH3B1
KCTD12	7.28281e-125	0.456519	0.297	0.005	3.67804e-120	ABC 2	KCTD12
ANXA11	3.44559e-124	1.37187	0.459	0.012	1.74013e-119	ABC 2	ANXA1
IER3	6.38938e-107	0.846271	0.378	0.01	3.22683e-102	ABC 2	IER3
S100A8	2.92595e-105	4.37415	0.865	0.056	1.47769e-100	ABC 2	S100A8
S100A9	1.71622e-103	3.54904	0.865	0.058	8.66742e-99	ABC 2	S100A9
LYZ	1.14871e-102	3.74879	0.892	0.062	5.80132e-98	ABC 2	LYZ
IL1B	9.36225e-97	1.44235	0.324	0.008	4.72822e-92	ABC 2	IL1B
CARD9	5.2443e-87	0.468424	0.189	0.003	2.64853e-82	ABC 2	CARD9
PTGER2	2.10882e-81	0.419232	0.162	0.002	1.06502e-76	ABC 2	PTGER2
GAS7	4.41203e-81	0.511506	0.27	0.006	2.22821e-76	ABC 2	GAS7
EREG	1.6111e-79	0.788427	0.162	0.002	8.13655e-75	ABC 2	EREG
PILRA	9.7596e-79	0.531877	0.27	0.007	4.92889e-74	ABC 2	PILRA
DAPK1	2.34316e-77	0.413243	0.162	0.002	1.18337e-72	ABC 2	DAPK1
SULF2	4.56302e-76	0.555351	0.27	0.007	2.30446e-71	ABC 2	SULF2
FCGR2A	1.92207e-75	0.535436	0.351	0.012	9.70705e-71	ABC 2	FCGR2A
FGL2	4.56397e-66	1.00447	0.432	0.021	2.30494e-61	ABC 2	FGL2
PTPRE	9.89715e-62	1.17449	0.622	0.044	4.99836e-57	ABC 2	PTPRE
TIMP2	1.70849e-58	0.499767	0.27	0.009	8.62839e-54	ABC 2	TIMP2
LINC00877	7.97282e-53	0.609579	0.216	0.006	4.02651e-48	ABC 2	LINC00877
NCF2	2.48612e-52	1.06309	0.595	0.048	1.25557e-47	ABC 2	NCF2
TNFSF13B	3.51456e-52	0.427804	0.27	0.01	1.77496e-47	ABC 2	TNFSF13B
SLCO3A1	6.14137e-51	0.427728	0.189	0.005	3.10158e-46	ABC 2	SLCO3A1
SAMHD1	8.54723e-46	1.05265	0.568	0.05	4.31661e-41	ABC 2	SAMHD1
SLC31A2	3.826e-42	0.445202	0.162	0.005	1.93224e-37	ABC 2	SLC31A2
C19orf38	5.91602e-42	0.749445	0.514	0.044	2.98777e-37	ABC 2	C19orf38
TIMP1	3.39914e-38	1.09708	0.459	0.04	1.71667e-33	ABC 2	TIMP1
LST1	8.09246e-38	1.70956	0.676	0.086	4.08693e-33	ABC 2	LST1
FCGR3A	7.84191e-36	0.699117	0.108	0.002	3.9604e-31	ABC 2	FCGR3A
TBXAS1	8.18707e-35	0.704801	0.378	0.029	4.13471e-30	ABC 2	TBXAS1
SIRPB1	5.35141e-34	0.497044	0.108	0.003	2.70262e-29	ABC 2	SIRPB1
CPPED1	1.84103e-33	0.630765	0.378	0.03	9.29774e-29	ABC 2	CPPED1
NAIP	3.41373e-32	0.527488	0.351	0.027	1.72403e-27	ABC 2	NAIP
DUSP6	4.01132e-32	0.448285	0.324	0.023	2.02584e-27	ABC 2	DUSP6
KLF4	7.38655e-31	1.40014	0.459	0.048	3.73043e-26	ABC 2	KLF4
RNF130	2.05028e-29	0.69592	0.514	0.058	1.03545e-24	ABC 2	RNF130
NAMPT	9.7491e-29	1.458	0.649	0.104	4.92359e-24	ABC 2	NAMPT
FOSL2	9.5979e-27	0.44195	0.27	0.02	4.84723e-22	ABC 2	FOSL2
DOK2	1.11226e-26	0.491339	0.351	0.032	5.61724e-22	ABC 2	DOK2
FES	2.46314e-25	0.428868	0.27	0.021	1.24396e-20	ABC 2	FES
CCDC88A	3.93594e-23	0.573778	0.297	0.027	1.98777e-18	ABC 2	CCDC88A
ZFHX3	4.72658e-22	0.54237	0.189	0.012	2.38706e-17	ABC 2	ZFHX3
CEBPB	7.16688e-22	0.452636	0.351	0.038	3.61949e-17	ABC 2	CEBPB
UBXN11	8.60772e-21	0.897924	0.486	0.075	4.34716e-16	ABC 2	UBXN11
ACSL4	3.03787e-20	0.436435	0.324	0.035	1.53421e-15	ABC 2	ACSL4
GNS	7.07924e-20	0.453943	0.27	0.026	3.57523e-15	ABC 2	GNS
STX11	3.83586e-19	0.571888	0.324	0.038	1.93723e-14	ABC 2	STX11
ARRB2	3.85684e-19	0.852473	0.73	0.157	1.94782e-14	ABC 2	ARRB2
MAPKAPK3	6.99381e-19	0.521088	0.351	0.044	3.53209e-14	ABC 2	MAPKAPK3
EVI5L	8.0954e-19	0.442533	0.108	0.005	4.08842e-14	ABC 2	EVI5L
SLC7A7	1.80952e-18	0.680056	0.378	0.052	9.13861e-14	ABC 2	SLC7A7
UPP1	1.94679e-18	0.469043	0.243	0.023	9.83189e-14	ABC 2	UPP1
SORL1	5.81919e-18	0.527767	0.405	0.057	2.93887e-13	ABC 2	SORL1
ITGAM	7.07341e-18	0.55239	0.351	0.046	3.57229e-13	ABC 2	ITGAM
IQGAP2	8.32278e-18	0.512477	0.297	0.035	4.20325e-13	ABC 2	IQGAP2
GBP2	9.05717e-18	0.5314	0.27	0.029	4.57414e-13	ABC 2	GBP2
CBX6	3.30462e-17	0.520809	0.297	0.035	1.66893e-12	ABC 2	CBX6
ZNF385A	4.25674e-17	0.612714	0.27	0.03	2.14978e-12	ABC 2	ZNF385A
CLMN	1.08048e-16	0.460873	0.324	0.042	5.45677e-12	ABC 2	CLMN
FMNL1	3.86157e-16	0.99486	0.757	0.2	1.95021e-11	ABC 2	FMNL1
HK2	1.05772e-15	0.466781	0.135	0.009	5.34179e-11	ABC 2	HK2
RUFY3	1.32311e-15	0.411191	0.324	0.044	6.68212e-11	ABC 2	RUFY3
IL17RA	1.34083e-15	0.661467	0.378	0.059	6.77161e-11	ABC 2	IL17RA
ITGAL	3.89821e-15	0.723363	0.405	0.069	1.96871e-10	ABC 2	ITGAL
H2AFY	1.02592e-14	0.928039	0.622	0.147	5.18119e-10	ABC 2	H2AFY
TOM1	1.41995e-14	0.492474	0.432	0.076	7.17118e-10	ABC 2	TOM1
SH3BP2	8.452e-14	0.644011	0.378	0.065	4.26851e-09	ABC 2	SH3BP2
MXD1	1.11965e-13	0.424516	0.324	0.05	5.65455e-09	ABC 2	MXD1
NFKBIZ	1.27068e-13	1.2696	0.622	0.173	6.41733e-09	ABC 2	NFKBIZ
SIN3B	2.07224e-13	0.405457	0.324	0.05	1.04654e-08	ABC 2	SIN3B
LCP2	2.37986e-13	0.43373	0.27	0.037	1.2019e-08	ABC 2	LCP2
RHOQ	4.61444e-13	0.486075	0.351	0.059	2.33043e-08	ABC 2	RHOQ
SGK1	4.61616e-13	0.550716	0.351	0.06	2.3313e-08	ABC 2	SGK1
VMP1	4.65207e-13	0.630684	0.514	0.111	2.34943e-08	ABC 2	VMP1
SPI1	4.81472e-13	0.904007	0.703	0.219	2.43158e-08	ABC 2	SPI1
FYN	8.11586e-13	0.4519	0.243	0.032	4.09875e-08	ABC 2	FYN
AMPD2	9.28925e-13	0.515523	0.27	0.039	4.69135e-08	ABC 2	AMPD2
ANKRD13D	3.97351e-12	0.551271	0.351	0.064	2.00674e-07	ABC 2	ANKRD13D
GNAI2	5.06778e-12	0.834791	0.73	0.232	2.55938e-07	ABC 2	GNAI2
RNPEPL1	9.66431e-12	0.525161	0.297	0.048	4.88077e-07	ABC 2	RNPEPL1
ROGDI	9.7117e-12	0.476919	0.189	0.022	4.9047e-07	ABC 2	ROGDI
EIF3B	1.37572e-11	0.638199	0.351	0.066	6.9478e-07	ABC 2	EIF3B
BCL3	2.09438e-11	0.478442	0.297	0.05	1.05773e-06	ABC 2	BCL3
PRKCD	4.51825e-11	0.401632	0.324	0.06	2.28185e-06	ABC 2	PRKCD
GPCPD1	4.52209e-11	0.756227	0.486	0.12	2.28379e-06	ABC 2	GPCPD1
STXBP2	5.42964e-11	0.854562	0.622	0.191	2.74213e-06	ABC 2	STXBP2
TSPAN14	7.30656e-11	0.421782	0.324	0.06	3.69003e-06	ABC 2	TSPAN14
CTSB	9.02797e-11	0.511496	0.459	0.109	4.5594e-06	ABC 2	CTSB
RTN4	9.2829e-11	0.49923	0.595	0.159	4.68815e-06	ABC 2	RTN4
GLG1	1.11876e-10	0.606294	0.595	0.163	5.65008e-06	ABC 2	GLG1
ARAP1	1.37543e-10	0.400133	0.351	0.069	6.94635e-06	ABC 2	ARAP1
PHF21A	1.49016e-10	0.506764	0.351	0.071	7.52574e-06	ABC 2	PHF21A
NUP214	1.75564e-10	0.646344	0.432	0.099	8.8665e-06	ABC 2	NUP214
CAPNS1	2.05411e-10	0.444785	0.459	0.109	1.03739e-05	ABC 2	CAPNS1
RNF149	2.238e-10	0.541629	0.595	0.164	1.13026e-05	ABC 2	RNF149
PRDM12	4.3987e-10	0.608742	0.243	0.04	2.22148e-05	ABC 2	PRDM1
PBRM1	5.90915e-10	0.521787	0.378	0.082	2.9843e-05	ABC 2	PBRM1
AGTRAP	6.20087e-10	0.452609	0.297	0.057	3.13163e-05	ABC 2	AGTRAP
DNMT1	6.96895e-10	0.409865	0.351	0.073	3.51953e-05	ABC 2	DNMT1
WARS2	1.19749e-09	0.607417	0.378	0.088	6.04767e-05	ABC 2	WARS
LRRK2	1.34755e-09	0.475664	0.351	0.075	6.80552e-05	ABC 2	LRRK2
BLVRB	1.35132e-09	0.423955	0.27	0.049	6.82456e-05	ABC 2	BLVRB
GSTO1	1.60686e-09	0.441284	0.432	0.106	8.11513e-05	ABC 2	GSTO1
TMEM259	1.79745e-09	0.434814	0.432	0.106	9.07765e-05	ABC 2	TMEM259
PLCB2	1.836e-09	0.412563	0.243	0.042	9.27236e-05	ABC 2	PLCB2
ATP6AP1	2.10177e-09	0.662806	0.459	0.121	0.000106146	ABC 2	ATP6AP1
CTSS	2.36173e-09	1.09251	0.919	0.495	0.000119275	ABC 2	CTSS
CARD16	2.84054e-09	0.758056	0.568	0.172	0.000143456	ABC 2	CARD16
KIF1B	3.50452e-09	0.420138	0.108	0.01	0.000176989	ABC 2	KIF1B
ZMYM4	4.23984e-09	0.501039	0.216	0.035	0.000214125	ABC 2	ZMYM4
CD46	4.30471e-09	0.411265	0.432	0.108	0.000217401	ABC 2	CD46
PGD	5.10501e-09	0.433635	0.432	0.11	0.000257818	ABC 2	PGD
VAMP5	6.1476e-09	0.489223	0.432	0.112	0.000310472	ABC 2	VAMP5
SAMSN1	6.72054e-09	0.498165	0.405	0.101	0.000339408	ABC 2	SAMSN1
AGPAT2	7.13154e-09	0.590942	0.324	0.071	0.000360164	ABC 2	AGPAT2
TALDO1	7.96849e-09	0.764338	0.676	0.254	0.000402433	ABC 2	TALDO1
EFHD2	9.31765e-09	0.601618	0.351	0.083	0.000470569	ABC 2	EFHD2
PBX2	1.06566e-08	0.55996	0.243	0.044	0.000538189	ABC 2	PBX2
VMA21	1.13066e-08	0.46811	0.405	0.102	0.000571018	ABC 2	VMA21
ZNF655	1.66811e-08	0.50245	0.595	0.178	0.000842443	ABC 2	ZNF655
NUMB	1.67015e-08	0.610574	0.432	0.121	0.000843478	ABC 2	NUMB
FCGRT	2.37504e-08	0.411139	0.405	0.103	0.00119947	ABC 2	FCGRT
NISCH	2.61606e-08	0.443958	0.297	0.064	0.00132119	ABC 2	NISCH
YPEL3	3.92494e-08	0.861513	0.568	0.193	0.00198221	ABC 2	YPEL3
DICER1	4.48738e-08	0.435099	0.351	0.086	0.00226626	ABC 2	DICER1
TOR1AIP2	5.81504e-08	0.429937	0.216	0.039	0.00293677	ABC 2	TOR1AIP2
ATG16L2	5.85271e-08	0.638027	0.514	0.16	0.00295579	ABC 2	ATG16L2
HARS	5.89105e-08	0.551225	0.378	0.099	0.00297516	ABC 2	HARS
UNC13D	9.74e-08	0.563708	0.297	0.069	0.00491899	ABC 2	UNC13D
RFX1	1.18755e-07	0.457791	0.189	0.032	0.00599748	ABC 2	RFX1
ARF3	1.33462e-07	0.559146	0.378	0.101	0.00674026	ABC 2	ARF3
CYBB	1.54057e-07	0.904174	0.595	0.222	0.00778032	ABC 2	CYBB
SMIM7	1.60946e-07	0.437866	0.568	0.184	0.00812825	ABC 2	SMIM7
ATG4B	2.09036e-07	0.409815	0.405	0.113	0.0105569	ABC 2	ATG4B
LENG8	2.46897e-07	0.613052	0.595	0.213	0.012469	ABC 2	LENG8
HMOX1	3.63448e-07	0.516801	0.216	0.044	0.0183552	ABC 2	HMOX1
CUX1	3.78052e-07	0.545396	0.405	0.122	0.0190928	ABC 2	CUX1
SPAG9	3.78436e-07	0.521704	0.27	0.062	0.0191122	ABC 2	SPAG9
IMPDH1	4.00914e-07	0.483542	0.378	0.105	0.0202473	ABC 2	IMPDH1
MAZ	4.49929e-07	0.534299	0.27	0.063	0.0227228	ABC 2	MAZ
MAP3K5	4.71997e-07	0.525041	0.189	0.035	0.0238373	ABC 2	MAP3K5
CKLF	5.80229e-07	0.484164	0.459	0.146	0.0293033	ABC 2	CKLF
PCBP1	6.00813e-07	0.523668	0.514	0.17	0.0303429	ABC 2	PCBP1
ITPRIP	6.89982e-07	0.482745	0.243	0.053	0.0348462	ABC 2	ITPRIP
POLR2A	7.11551e-07	0.443265	0.541	0.183	0.0359354	ABC 2	POLR2A
LYST	8.92937e-07	0.435406	0.649	0.235	0.045096	ABC 2	LYST
LTA4H	1.28789e-06	0.622195	0.757	0.322	0.0650423	ABC 2	LTA4H
AP1B1	1.51882e-06	0.407783	0.514	0.174	0.0767051	ABC 2	AP1B1
CHD3	1.65356e-06	0.493543	0.216	0.046	0.0835098	ABC 2	CHD3
MTMR9	1.95385e-06	0.406956	0.216	0.046	0.0986752	ABC 2	MTMR9
RCC2	1.95739e-06	0.547119	0.189	0.038	0.098854	ABC 2	RCC2
PTPN18	2.4278e-06	0.505424	0.351	0.108	0.122611	ABC 2	PTPN18
MAP4K4	4.3544e-06	0.654869	0.432	0.138	0.21991	ABC 2	MAP4K4
GABARAP	4.73154e-06	0.713817	0.919	0.784	0.238957	ABC 2	GABARAP
SOD2	5.20229e-06	0.479356	0.568	0.216	0.262731	ABC 2	SOD2
TSC22D4	5.43897e-06	0.54223	0.595	0.231	0.274684	ABC 2	TSC22D4
LUC7L3	5.63527e-06	0.477295	0.676	0.275	0.284598	ABC 2	LUC7L3
TBC1D1	7.1102e-06	0.422753	0.378	0.118	0.359086	ABC 2	TBC1D1
ZFAND5	7.15875e-06	0.469157	0.568	0.217	0.361538	ABC 2	ZFAND5
FTX	7.22634e-06	0.448619	0.189	0.04	0.364952	ABC 2	FTX
M6PR	7.86498e-06	0.44173	0.568	0.212	0.397205	ABC 2	M6PR
PTP4A2	8.91481e-06	0.482318	0.486	0.185	0.450224	ABC 2	PTP4A2
ITPR2	9.60905e-06	0.401898	0.324	0.098	0.485286	ABC 2	ITPR2
SNX5	9.8292e-06	0.517872	0.541	0.208	0.496404	ABC 2	SNX5
NDUFS7	1.06613e-05	0.487204	0.703	0.297	0.538428	ABC 2	NDUFS7
FTL	1.16474e-05	0.641303	1	0.993	0.588229	ABC 2	FTL
CELF1	1.16817e-05	0.488673	0.459	0.162	0.58996	ABC 2	CELF1
NCKAP1L	1.31136e-05	0.466434	0.514	0.199	0.662274	ABC 2	NCKAP1L
NDUFS8	1.48994e-05	0.544598	0.568	0.229	0.752462	ABC 2	NDUFS8
SLC35B2	1.57447e-05	0.52487	0.27	0.076	0.795155	ABC 2	SLC35B2
TIAL1	1.67101e-05	0.479203	0.568	0.219	0.843909	ABC 2	TIAL1
SH3KBP1	1.74292e-05	0.450871	0.568	0.222	0.880226	ABC 2	SH3KBP1
NDUFB2	1.79805e-05	0.560467	0.838	0.406	0.90807	ABC 2	NDUFB2
CLN3	2.13893e-05	0.424347	0.243	0.065	1	ABC 2	CLN3
SRP68	2.22779e-05	0.440435	0.297	0.088	1	ABC 2	SRP68
TRMT1	2.32063e-05	0.498252	0.514	0.193	1	ABC 2	TRMT1
STK10	2.6721e-05	0.51875	0.405	0.146	1	ABC 2	STK10
CCDC69	2.95771e-05	0.466925	0.595	0.241	1	ABC 2	CCDC69
SBNO1	3.15221e-05	0.424163	0.378	0.125	1	ABC 2	SBNO1
TCHP	3.28072e-05	0.462249	0.189	0.045	1	ABC 2	TCHP
RNF13	3.29133e-05	0.450542	0.405	0.14	1	ABC 2	RNF13
NFKB1	4.03579e-05	0.466956	0.324	0.103	1	ABC 2	NFKB1
ARHGEF1	5.46476e-05	0.659844	0.703	0.368	1	ABC 2	ARHGEF1
TCEA2	5.82333e-05	0.455871	0.189	0.046	1	ABC 2	TCEA2
TACC1	6.4133e-05	0.499122	0.405	0.151	1	ABC 2	TACC1
SAFB	7.48431e-05	0.431079	0.486	0.189	1	ABC 2	SAFB
EMC10	7.60811e-05	0.513229	0.514	0.199	1	ABC 2	EMC10
RAC1	9.83948e-05	0.423249	0.351	0.123	1	ABC 2	RAC1
VAMP8	0.000110216	0.507294	0.649	0.338	1	ABC 2	VAMP8
SNRNP200	0.000114654	0.404815	0.514	0.201	1	ABC 2	SNRNP200
UNC119	0.000115402	0.403311	0.541	0.226	1	ABC 2	UNC119
STIM1	0.000127853	0.41244	0.243	0.072	1	ABC 2	STIM1
RNASEK	0.000134525	0.515431	0.892	0.714	1	ABC 2	RNASEK
TRAPPC2L	0.000135287	0.603935	0.405	0.16	1	ABC 2	TRAPPC2L
SKI	0.000174295	0.427668	0.162	0.039	1	ABC 2	SKI
SIGIRR	0.000184953	0.412515	0.514	0.211	1	ABC 2	SIGIRR
SARNP	0.000195429	0.407284	0.405	0.155	1	ABC 2	SARNP
GLIPR1	0.000201673	0.469341	0.514	0.222	1	ABC 2	GLIPR1
EIF4A1	0.00020232	0.584802	0.892	0.628	1	ABC 2	EIF4A1
TM9SF2	0.000217541	0.402517	0.459	0.194	1	ABC 2	TM9SF2
TGOLN2	0.000279413	0.430737	0.568	0.267	1	ABC 2	TGOLN2
TMC6	0.000328383	0.427179	0.595	0.29	1	ABC 2	TMC6
RHOG	0.000339595	0.471197	0.757	0.432	1	ABC 2	RHOG
POLR2J	0.000451597	0.439197	0.514	0.225	1	ABC 2	POLR2J
TMEM160	0.0004908	0.433722	0.514	0.23	1	ABC 2	TMEM160
SHKBP1	0.000844505	0.401003	0.568	0.265	1	ABC 2	SHKBP1
CCM2	0.000871381	0.422512	0.351	0.143	1	ABC 2	CCM2
INPP5D	0.00101889	0.540458	0.541	0.275	1	ABC 2	INPP5D
YWHAQ	0.00103056	0.431885	0.676	0.347	1	ABC 2	YWHAQ
VPS8	0.00120762	0.49353	0.162	0.048	1	ABC 2	VPS8
MYL6	0.00125215	0.437261	0.946	0.823	1	ABC 2	MYL6
ECH1	0.00126975	0.430949	0.622	0.311	1	ABC 2	ECH1
BICD2	0.00130575	0.41492	0.189	0.06	1	ABC 2	BICD2
PRKCB	0.00139272	0.440517	0.703	0.396	1	ABC 2	PRKCB
LAMTOR4	0.00241506	0.411596	0.811	0.489	1	ABC 2	LAMTOR4
GOLGA4	0.0025582	0.462609	0.432	0.198	1	ABC 2	GOLGA4
NLRP1	0.00288714	0.429856	0.27	0.112	1	ABC 2	NLRP1
RAB11FIP2	0.00299026	0.519332	0.162	0.052	1	ABC 2	RAB11FIP2
UQCR11	0.00371704	0.475988	0.865	0.615	1	ABC 2	UQCR11
BCL11A	0.00378857	0.513934	0.514	0.252	1	ABC 2	BCL11A
IARS2	0.00468375	0.447736	0.243	0.1	1	ABC 2	IARS2
RECQL	0.00493462	0.417641	0.27	0.115	1	ABC 2	RECQL
GUF1	0.00562997	0.431476	0.135	0.043	1	ABC 2	GUF1
GMFG	0.00587223	0.419234	0.757	0.499	1	ABC 2	GMFG
DDX3Y	0.00797652	0.545535	0.162	0.058	1	ABC 2	DDX3Y
SLC35E2B	0.00806189	0.442475	0.162	0.059	1	ABC 2	SLC35E2B
EIF4G1	0.00817329	0.479618	0.297	0.133	1	ABC 2	EIF4G1
MSN	0.00898277	0.447175	0.568	0.342	1	ABC 2	MSN

[truncated: 19 more sheets: S4_EBV+ ABC Marker Signature, S4_EBV+ NFkB Act. Signature, S4_EBV+ PB Diff. Signature, S5_ABC_1_eMS_>_aHD_markers_alra, S5_ABC_1_eMS_>_aHD_markers_RNA, S5_ABC_1_aHD_>_eMS_markers_alra, S5_ABC_1_aHD_>_eMS_markers_RNA, S6_ABC_2_eMS_>_aHD_markers_alra, S6_ABC_2_eMS_>_aHD_markers_RNA, S6_ABC_2_aHD_>_eMS_markers_alra, S6_ABC_2_aHD_>_eMS_markers_RNA, S7_ABC_1_LTNA_>_SMSA_mrkrs_alra, S7_ABC_1_LTNA_>_SMSA_mrkrs_RNA, S7_ABC_1_SMSA_>_LTNA_mrkrs_alra, S7_ABC_1_SMSA_>_LTNA_mrkrs_RNA, S8_All_ABCs_SMSA_>_LTNA_markers, S8_All_ABCs_SMSA_>_LTNA_GO, S8_All_ABCs_LTNA_>_SMSA_markers, S8_All_ABCs_LTNA_>_SMSA_GO]
