# Supplementary material for: Early multiple sclerosis activity associated with TBX21+CD21loCXCR3+ B cell expansion resembling EBV-induced phenotypes
Source: JCI Insight. 2025 May 13;10(12):e188543. doi: 10.1172/jci.insight.188543 (PMC12220969; doi:10.1172/jci.insight.188543)
Supplement: Supporting data values [file jciinsight-10-188543-s042.xlsx]

## Sheet: 1F
B Subset Frequencies
ABC 1 % of B cells
aHD	0.02	0.0498615	0.0438597	0.0172414	0.0174564	0.0302779	0.0401606	0.0185185	0.0275
All eMS	0.0185185	0.0305556	0.0888889	0.068306	0.0694444	0.0480641	0.0634921	0.0402477	0.0115607	0.0258449	0.0586207	0.108407	0.0813149	0.0678733	0.0161491	0.0687361	0.0283019	0.0614657	0.0148305	0.0516796	0.0580357	0.0211268	0.0387685	0.0373832	0.149606	0.216802	0.0406654	0.0262751	0.0591133	0.101695	0.0321101	0.0212264
eMS-->LTNA	0.0185185	0.0305556	0.0888889	0.068306	0.0694444	0.0480641
eMS-->SMSA	0.0634921	0.0402477	0.0115607	0.0258449	0.0586207	0.108407	0.0813149	0.0678733	0.0161491	0.0687361	0.0283019	0.0614657	0.0148305	0.0516796	0.0580357	0.0211268	0.0387685	0.0373832	0.149606	0.216802	0.0406654	0.0262751	0.0591133	0.101695	0.0321101	0.0212264
Late Act SMB % of B cells
aHD	0.0766667	0.066482	0.0912281	0.0517241	0.0374065	0.0875155	0.0301205	0.0617284	0.075
All eMS	0.0324074	0.05	0	0.0737705	0.0615079	0.0440587	0.106782	0.229974	0.0650155	0.0669643	0.0635838	0.140845	0.105368	0.111745	0.0517241	0.11215	0.0951327	0.141732	0.050173	0.0650407	0.0576923	0.101664	0.101863	0.111283	0.117517	0.20197	0.0518868	0.101695	0.0638298	0.043578	0.0614407	0.122642
eMS-->LTNA	0.0324074	0.05	0	0.0737705	0.0615079	0.0440587
eMS-->SMSA	0.106782	0.229974	0.0650155	0.0669643	0.0635838	0.140845	0.105368	0.111745	0.0517241	0.11215	0.0951327	0.141732	0.050173	0.0650407	0.0576923	0.101664	0.101863	0.111283	0.117517	0.20197	0.0518868	0.101695	0.0638298	0.043578	0.0614407	0.122642
ABC 2 % of B cells
aHD	0	0.0110803	0	0	0	0	0	0	0.01
All eMS	0	0	0	0	0	0	0.001443	0	0	0	0.00578035	0.0140845	0.00397614	0.0022805	0	0	0	0	0	0	0.00339367	0	0.00248447	0.00463679	0	0.00492611	0	0	0.0118203	0.00688073	0.00847458	0.00943396
eMS-->LTNA	0	0	0	0	0	0
eMS-->SMSA	0.001443	0	0	0	0.00578035	0.0140845	0.00397614	0.0022805	0	0	0	0	0	0	0.00339367	0	0.00248447	0.00463679	0	0.00492611	0	0	0.0118203	0.00688073	0.00847458	0.00943396
PB % of B cells
aHD	0	0	0	0	0	0.0157611	0	0.00308642	0.0125
All eMS	0.0185185	0.05	0.0444444	0	0.00198413	0.00133511	0.0562771	0.0400517	0.0557276	0.0535714	0.280347	0.0352113	0.0894632	0.00798176	0.037931	0.0327103	0.039823	0.0629921	0.0224913	0.0271003	0.00565611	0.0110906	0.0298137	0.0340031	0.0266075	0.0197044	0	0.039548	0.0236407	0.0137615	0.0233051	0.0188679
eMS-->LTNA	0.0185185	0.05	0.0444444	0	0.00198413	0.00133511
eMS-->SMSA	0.0562771	0.0400517	0.0557276	0.0535714	0.280347	0.0352113	0.0894632	0.00798176	0.037931	0.0327103	0.039823	0.0629921	0.0224913	0.0271003	0.00565611	0.0110906	0.0298137	0.0340031	0.0266075	0.0197044	0	0.039548	0.0236407	0.0137615	0.0233051	0.0188679

## Sheet: 5A
B Subset Frequencies
CD21 low % of CD19+ cells
Healthy	0.0473	0.0772	0.155	0.0188	0.112	0.127
All eMS	0.144	0.1	0.0876	0.113	0.238	0.071	0.103	0.249	0.0939	0.133	0.0766	0.19	0.158	0.175	0.323	0.163	0.0718	0.122
LTNA	0.144	0.1	0.0876	0.113	0.238	0.071	0.103
SMSA	0.249	0.0939	0.133	0.0766	0.19	0.158	0.175	0.323	0.163	0.0718	0.122
Healthy + LTNA	0.0473	0.0772	0.155	0.0188	0.112	0.127	0.144	0.1	0.0876	0.113	0.238	0.071	0.103

## Sheet: 5B
B Subset Frequencies
CXCR3+ % of CD19+ cells
Healthy	0.131	0.128	0.0726	0.0366	0.0752	0.0873
All eMS	0.0588	0.0577	0.186	0.154	0.319	0.0848	0.069	0.335	0.132	0.156	0.14	0.184	0.158	0.208	0.325	0.278	0.0388	0.195
LTNA	0.0588	0.0577	0.186	0.154	0.319	0.0848	0.069
SMSA	0.335	0.132	0.156	0.14	0.184	0.158	0.208	0.325	0.278	0.0388	0.195
Healthy + LTNA	0.131	0.128	0.0726	0.0366	0.0752	0.0873	0.0588	0.0577	0.186	0.154	0.319	0.0848	0.069

## Sheet: 5C
B Subset Frequencies
CD11c+ % of CD19+ cells
Healthy	0.0027	0.0011	0.0222	0.0045	0.0141	0.0169
All eMS	0.0069	0.0041	0.0213	0.0171	0.0735	0.0105	0.0028	0.0091	0.0089	0.0194	0.0258	0.0242	0.0252	0.0209	0.069	0.0396	0.0067	0.0126
LTNA	0.0069	0.0041	0.0213	0.0171	0.0735	0.0105	0.0028
SMSA	0.0091	0.0089	0.0194	0.0258	0.0242	0.0252	0.0209	0.069	0.0396	0.0067	0.0126
Healthy + LTNA	0.0027	0.0011	0.0222	0.0045	0.0141	0.0169	0.0069	0.0041	0.0213	0.0171	0.0735	0.0105	0.0028

## Sheet: 5D
B Subset Frequencies
CD21 low / CXCR3+ % of CD19+ cells
Healthy	0.0155617	0.0157488	0.006076	0.0056776	0.0168	0.023876
All eMS	0.0097632	0.0112	0.0279444	0.026329	0.119714	0.022294	0.003399	0.151392	0.0240384	0.025137	0.0240524	0.04408	0.04345	0.0581	0.082688	0.042054	0.0094058	0.038796
LTNA	0.0097632	0.0112	0.0279444	0.026329	0.119714	0.022294	0.003399
SMSA	0.151392	0.0240384	0.025137	0.0240524	0.04408	0.04345	0.0581	0.082688	0.042054	0.0094058	0.038796
Healthy + LTNA	0.0155617	0.0157488	0.006076	0.0056776	0.0168	0.023876	0.0097632	0.0112	0.0279444	0.026329	0.119714	0.022294	0.003399

## Sheet: 5E
B Subset Frequencies
CD21 low / CXCR3+ / CD11c+ % of CD19+ cells
Healthy	0.00123404	0.000218908	0.000966084	0.000491112	0.00142296	0.00178592
All eMS	0.00076153	0.00051072	0.0059801	0.00268556	0.0251399	0.00178352	0	0.00207407	0.00234615	0.00490172	0.00769677	0.00551	0.00769065	0.0085988	0.016703	0.00769588	0.00165542	0.00289806
LTNA	0.00076153	0.00051072	0.0059801	0.00268556	0.0251399	0.00178352	0
SMSA	0.00207407	0.00234615	0.00490172	0.00769677	0.00551	0.00769065	0.0085988	0.016703	0.00769588	0.00165542	0.00289806
Healthy + LTNA	0.00123404	0.000218908	0.000966084	0.000491112	0.00142296	0.00178592	0.00076153	0.00051072	0.0059801	0.00268556	0.0251399	0.00178352	0

## Sheet: 5F
B Subset Frequencies
CD21 low / CXCR3+ / CD11c+ / PD-L1+ / PD-L2+ % of CD19+ cells
Healthy	0	0	0	0	0	0
All eMS	0.0909	0.263	0.0253	0.0156	0	0	0	0.0364	0	0.0039	0	0	0.176	0	0.0251	0	0	0
LTNA	0.0909	0.263	0.0253	0.0156	0	0	0
SMSA	0.0364	0	0.0039	0	0	0.176	0	0.0251	0	0	0
Healthy + LTNA	0	0	0	0	0	0	0.0909	0.263	0.0253	0.0156	0	0	0

## Sheet: 5I
B Subset Frequencies
CD21 low / CXCR3+ / CD11c+ % of CD19+ cells
Healthy	0.00123404	0.000218908	0.000966084	0.000491112	0.00142296	0.00178592
Female_LTNA	0.00051072	0.0059801	0.00268556	0
Female_SMSA	0.00234615	0.00490172	0.00551	0.0085988	0.016703	0.00769588	0.00165542	0.00289806

## Sheet: 5J
B Subset Frequencies
CD21 low / CXCR3+ / CD11c+ % of CD19+ cells
Healthy	0.00123404	0.000218908	0.000966084	0.000491112	0.00142296	0.00178592
36_45_LTNA	0.00076153	0.00051072	0.0059801	0.00268556	0.00178352	0
36_45_SMSA	0.00234615	0.00769065	0.016703	0.00165542	0.00289806

## Sheet: S3A
B Subset Frequencies
MZ/NSM B % of B cells
aHD	0.01	0.0415512	0.0473684	0.0237069	0.0174564	0.0680216	0.0983936	0.104938	0.055
All eMS	0.0416667	0.0527778	0	0.0245902	0.0376984	0.0307076	0.0562771	0.0633075	0.0866873	0.0535714	0.0549133	0.0774648	0.0695825	0.0775371	0.0241379	0.0280374	0.117257	0.0866142	0.0813149	0.0406504	0.0644796	0.151571	0.0385093	0.102009	0.0509978	0.0492611	0.0188679	0.0225989	0.148936	0.126147	0.110169	0.0778302
eMS-->LTNA	0.0416667	0.0527778	0	0.0245902	0.0376984	0.0307076
eMS-->SMSA	0.0562771	0.0633075	0.0866873	0.0535714	0.0549133	0.0774648	0.0695825	0.0775371	0.0241379	0.0280374	0.117257	0.0866142	0.0813149	0.0406504	0.0644796	0.151571	0.0385093	0.102009	0.0509978	0.0492611	0.0188679	0.0225989	0.148936	0.126147	0.110169	0.0778302
CD5+ B % of B cells
aHD	0.0166667	0.0110803	0.0122807	0.0215517	0.0498753	0	0.0461847	0.0555556	0.075
All eMS	0.00231482	0.00277778	0	0	0.00198413	0	0.00577201	0.00645995	0	0.00446429	0.0231214	0.00704225	0.00596422	0.00114025	0.0137931	0.0327103	0.00663717	0.00524934	0.00346021	0	0.00339367	0.00369686	0.00248447	0.00309119	0.00886918	0.0295567	0.00471698	0	0	0.00229358	0.00635593	0.00707547
eMS-->LTNA	0.00231482	0.00277778	0	0	0.00198413	0
eMS-->SMSA	0.00577201	0.00645995	0	0.00446429	0.0231214	0.00704225	0.00596422	0.00114025	0.0137931	0.0327103	0.00663717	0.00524934	0.00346021	0	0.00339367	0.00369686	0.00248447	0.00309119	0.00886918	0.0295567	0.00471698	0	0	0.00229358	0.00635593	0.00707547
AHEM B % of B cells
aHD	0.00333333	0	0.00701754	0.00431035	0.0074813	0.00829531	0.00803213	0.00617284	0.055
All eMS	0.00231482	0.0138889	0.0444444	0.00819672	0.00396825	0.00534045	0.021645	0.00904393	0.00619195	0.00892857	0.00867052	0.0140845	0.00795229	0.027366	0.0275862	0.0373832	0.0265487	0.00787402	0.0103806	0.0298103	0.0214932	0.0203327	0.0322981	0.00463679	0.0022173	0.0541872	0	0	0.0189125	0.00917431	0.0275424	0.0117925
eMS-->LTNA	0.00231482	0.0138889	0.0444444	0.00819672	0.00396825	0.00534045
eMS-->SMSA	0.021645	0.00904393	0.00619195	0.00892857	0.00867052	0.0140845	0.00795229	0.027366	0.0275862	0.0373832	0.0265487	0.00787402	0.0103806	0.0298103	0.0214932	0.0203327	0.0322981	0.00463679	0.0022173	0.0541872	0	0	0.0189125	0.00917431	0.0275424	0.0117925

[truncated: 4 more sheets: S3B, S10, S19B, S19C]
